# Supplementary material for: Effects on biodiversity in semi-natural pastures of giving the grazing animals access to additional nutrient sources: a systematic review
Source: Environ Evid. 2024 Aug 1;13:18. doi: 10.1186/s13750-024-00343-4 (PMC11378873; doi:10.1186/s13750-024-00343-4)
Supplement: Supplementary file 5 — Additional file 5: Excluded articles. [file 13750_2024_343_MOESM5_ESM.xlsx]

## Sheet: READ ME
Effects on biodiversity in semi-natural pastures of giving the grazing animals access to additional nutrient sources: a systematic review
This additional file contains a list of the articles that have been excluded at full text, with reasons for exclusion.

## Sheet: Excluded articles
Authors	Title	Journal	Publication year	Volume	Number	Pages	Reason for exclusion	Comment
Aarssen, L. W. and Turkington, R.	Vegetation dynamics and neighbour associations in pasture-community evolution	Journal of Ecology	1985	73	2	585-604	wrong population
Abdelraheem, N., Li, F. H., Guo, P. H., Sun, Y., Liu, Y., Cheng, Y. X. and Hou, F. J.	Oat hay as winter feed improves digestibility, nitrogen balance and energy utilization of Tibetan sheep (Ovis aries) in the Qinghai Tibetan Plateau	Livestock Science	2019	230		9	wrong population
Abia, J. N., Ngongoni, N. T., Gandiya, F., Hove, L., Mupangwa, J. F. and Sebata, A.	Effects of supplementing natural pasture hay with five Calliandra calothyrsus provenances on the intake, digestibility, nitrogen balance and excretion of purine derivatives by goats	Tropical and Subtropical Agroecosystems	2006	6	2	65-71	wrong population
Abule, E., Girma, A. and Engida, O.	Livestock feed resources in Southern Ethiopia: the case of Meskan district	Livestock Research for Rural Development	2017	29	11		wrong study design
Acir, N. and Gunal, H.	Soil quality of a cropland and adjacent natural grassland in an arid region	Carpathian Journal of Earth and Environmental Sciences	2020	15	2	275-288	wrong study design
Adewopo, J. B., Silveira, M. L., Xu, S., Gerber, S., Sollenberger, L. E. and Martin, T. A.	Management Intensification Impacts on Soil and Ecosystem Carbon Stocks in Subtropical Grasslands	Soil Science Society of America Journal	2014	78	3	977-986	wrong study design
Agnusdei, M. G., Fernandez, O., Colabelli, M., Vazquez, P., Vignolio, O. and Fernandez Grecco, R. C.	Plant functional groups composition associated to management practices in temperate natural grasslands (Flooding Pampa, Argentina)	Multifunctional grasslands in a changing world	2008	1	29	728	wrong population
Agnusdei, M., Collantes, M. B. and Anchorena, J.	Temperate native grasslands evaluation through an inventory of soil's botanical composition and history of use (Argentina)	Proceedings of the XVI International Grassland Congress, Nice, France 4-11 Oct 1989.	1989			1417-1418	wrong exposure
Agra, M., Bilenca, D. and Codesido, M.	Responses of birds to planting of Lotus tenuis pasture in the Flooding Pampas, Argentina	Emu - Austral Ornithology	2015	115	3	270-276	wrong study design
Agreil, C., Barthel, S., Barret, J., Danneels, P., Greff, N., Guérin, G., Guignier, C., Mailland-Rosset, S., Magda, D., Meignen, R., Mestelan, P. and De Sainte Marie, C.	Pastoral management of natural landscape : implementing territorial agri-environmental measures (MAE-t) and adaptive management through the PATUR'AJUSTE scheme	Fourrages	2011	2011	208	293-304	wrong study design	no data
Agreil, C., Meuret, M. and Fritz, H.	Adjustment of feeding choices and intake by a ruminant foraging in varied and variable environments: new insights from continuous bite monitoring	In: Feeding in domestic vertebrates: From structure to behaviour. Chapter 17. Publisher: CAB International. Editors: V Bels	2006			302-325	wrong exposure
Akhzari, D. and Pessarakli, M.	Effects of exclosure on soil nutrients, vegetation diversity and biomass production in hilly rangelands	Journal of Plant Nutrition	2016	39	12	1776-1782	wrong exposure
Alados, C. L., El-Aich, A., Komac, B., Pueyo, Y. and Garcia-Gonzalez, R.	Self-organized spatial patterns of vegetation in alpine grasslands	Ecological Modelling	2007	201	2	233-242	wrong exposure
Alayon-Gamboa, J. A. and Alvarez Flores, F.	Diversity and importance of secondary vegetation in a forest-grazing system in Yucatan, Mexico	Agroproductividad	2017	10	2	60-64	wrong exposure
Albert, R., Steingruber, R. and Wrbka, T.	Soil nutrients and vegetation patterns along grazing gradients in the National Park Neusiedlersee-Seewinkel	Acta ZooBot Austria	2016	153		77-106	wrong exposure
Albrecht, M., Duelli, P., Schmid, B. and Muller, C. B.	Interaction diversity within quantified insect food webs in restored and adjacent intensively managed meadows	Journal of Animal Ecology	2007	76	5	1015-1025	wrong population
Albright, J. L.	Feeding behavior of dairy cattle	Journal of dairy science	1993	76	2	485-498	wrong exposure
Alexandre, G., Mahieu, M., Mulciba, P., Kandassamy, T., Coppry, O. and Boval, M.	Interest and limits of pasture systems for goats in tropical areas	Fourrages	2012		212	307-317	wrong study design
Alhamad, M. N., Alrababah, M. A., Bataineh, M. M. and Al-Horani, A. S.	Environmental gradients and community attributes underlying biodiversity patterns of semi-arid Mediterranean grasslands	Plant Ecology	2008	196	2	289-299	wrong exposure
Aline Cristina, S. A., Mateus José Rodrigues Paranhos da, C., Adriano Gomes, P., Lívia Carolina Magalhães, S. and Jens, J.	Assessing land use by cattle in heterogeneous environments	Ciência Rural	2015	45	3	470-473	wrong exposure
Alison, J., Duffield, S. J., Morecroft, M. D. and Marrs, R. H.	Successful restoration of moth abundance and species-richness in grassland created under agri-environment schemes	Biological Conservation	2017	213	part a	51-58	wrong study design
Almeida, M., Azeda, C., Guiomar, N. and Pinto-Correia, T.	The effects of grazing management in montado fragmentation and heterogeneity	Agroforestry Systems	2016	90	1	69-85	wrong outcome
Almeida, S., Louzada, J., Sperber, C. and Barlow, J.	Subtle land-use change and tropical biodiversity: dung beetle communities in cerrado grasslands and exotic pastures	Biotropica	2011	43	6	704-710	wrong exposure
Alvarez-Rodriguez, J., Sanz, A., Delfa, R., Revilla, R. and Joy, M.	Performance and grazing behaviour of Churra Tensina sheep stocked under different management systems during lactation on Spanish mountain pastures	Livestock Science	2007	107	2	152-161	wrong population
Alzerreca, H., Miranda, M., Marquardt, S., Kreuzer, M. and Mayer, A. C.	Effect of cattle grazing on native forage biomass yield in extensive grazing systems of southern Bolivia	Multifunctional Grasslands in a Changing World, Volume Ⅱ. The XXI International Grassland Congress / VIII International Rangeland Congress, Hohhot, China from June 29 through July 5, 2008.	2008			218	wrong exposure
Amorim, H. C. S., Ashworth, A. J., Moore, P. A., Wienhold, B. J., Savin, M. C., Owens, P. R., Jagadamma, S., Carvalho, T. S. and Xu, S.	Soil quality indices following long-term conservation pasture management practices	Agriculture, Ecosystems & Environment	2020	301		301	wrong exposure
Andersen, H. R., Krohn, C. C. and Foldager, J.	Opstaldningens og fodringens indflydelse på ungtyres adfærd, produktion og råvarekvalitet	Beretning fra Statens Husdyrbrugsforsøg Nr. 700	1991				wrong population
Anderson, D., Anderson, L., Moot, D. J. and Ogle, G. I.	Integrating lucerne (Medicago sativa L.) into a high country merino system	Proceedings of the New Zealand Grassland Association	2014	76		29-34	wrong study design
Ando, F.	Grassland-livestock management system in mountainous inclined lands -- a low-cost beef production technology	Japan Agricultural Research Quarterly	1980	14	2	100-105	wrong population
Andrade, B. O., Overbeck, G. E., Pilger, G. E., Hermann, J. M., Conradi, T., Boldrini, I. I. and Kollmann, J.	Intraspecific trait variation and allocation strategies of calcareous grassland species: results from a restoration experiment	Basic and Applied Ecology	2014	15	7	590-598	wrong population
Andrieu, N., Josien, E. and Duru, M.	Relationships between diversity of grassland vegetation, field characteristics and land use management practices assessed at the farm level	Agriculture Ecosystems & Environment	2007	120	2	359-369	wrong study design
Andueza, D., Rodrigues, A. M., Picard, F., Rossignol, N., Baumont, R., Cecato, U. and Farruggia, A.	Relationships between botanical composition, yield and forage quality of permanent grasslands over the first growth cycle	Grass and Forage Science	2016	71	3	366-378	wrong exposure
Anikó, K.-H., Rita, F., Edina, M., Ádám, S., Joern, F., Jan, H. and András, B.	Conservation of Pollinators in Traditional Agricultural Landscapes - New Challenges in Transylvania (Romania) Posed by EU Accession and Recommendations for Future Research	PLoS ONE	2016	11	6	e0151650	wrong exposure
Anonymous	Sustainable sheep farming on alpine grasslands (German)	Forum Kleinwiederkauer/Petits Ruminants	1999	14		15-17	wrong publication type	review
Ansquer, P., Khaled, R. A., Cruz, P., Theau, J. P., Therond, O. and Duru, M.	Characterizing and predicting plant phenology in species-rich grasslands	Grass and Forage Science	2009	64	1	57-70	wrong exposure
Ansquer, P., Theau, J. P., Cruz, P., Viegas, J., Al Haj Khaled, R. and Duru, M.	Characterizing the functional diversity of grasslands with a complex flora: towards the creation of tools for management	Fourrages	2004	179		353-368	wrong study design
Antognoli, C. and Zettel, J.	Orthoptera communities of differently managed meadows in Ticino	Mitteilungen der Schweizischen Entomologischen Gesellschaft	1996	69	3	465-478	wrong exposure
Arah, J. R. M., Thornley, J. H. M., Poulton, P. R. and Richter, D. D.	Simulating trends in soil organic carbon in long-term experiments using the ITE (Edinburgh) Forest and Hurley Pasture ecosystem models	Geoderma	1997	81	1-2	61-74	wrong exposure
Ares, J., Bertiller, M. and del Valle, H.	Functional and structural landscape indicators of intensification, resilience and resistance in agroecosystems in southern Argentina based on remotely sensed data	Landscape Ecology	2001	16	3	221-234	wrong exposure
Arevalo, J. R., de Nascimento, L., Fernandez-Lugo, S., Mata, J. and Bermejo, L.	Grazing effects on species composition in different vegetation types (La Palma, Canary Islands)	Acta Oecologica-International Journal of Ecology	2011	37	3	230-238	wrong exposure
Argañaraz, C. I., Rubio, G. D., Rubio, M. and Castellarini, F.	Ground-dwelling spiders in agroecosystems of the Dry Chaco: a rapid assessment of community shifts in response to land use changes	Biodiversity	2020	21	3	125-135	wrong exposure
Argenti, G., Serra, F. d., Stagliano, N. and Battaglini, I.	Assessment of management effect on grasslands characteristics in an area of the Apennines (north Italy)	Agronomy Research	2020	18	4	2291-2302	wrong exposure
Argenti, G., Stagliano, N., Bellini, E., Messeri, A. and Targetti, S.	Environmental and management drivers of alpine grassland vegetation types	Italian Journal of Agronomy	2020	15	2	156-164	wrong study design
Armstrong, H. M., Gordon, I. J., Hutchings, N. J., Illius, A. W., Milne, J. A. and Sibbald, A. R.	A model of the grazing of hill vegetation by sheep in the UK. II. The prediction of offtake by sheep	Journal of Applied Ecology	1997	34	1	186-207	wrong study design
Arnold, G. W.	Comparison of the time budgets and circadian patterns of maintenance activities in sheep, cattle and horses grouped together	Applied Animal Behaviour Science	1984	13	1	19-30	wrong study design
Arnon, I.	The improvement of natural pasture in the Mediterranean region	Herbage Abstracts	1958	28	4	225-231	wrong publication type
Arzak, M., Odriozola, I., Garcia-Baquero, G., Barron, L. J. R. and Aldezabal, A.	Habitat selection of dairy-sheep in Atlantic mountain grasslands	Options Mediterraneennes. Serie A, Seminaires Mediterraneens	2016	116		227-230	wrong exposure
Asizua, D., Mpairwe, D., Kabi, F., Mutetikka, D., Bareeba, F. B., Hvelplund, T., Weisbjerg, M. R. and Madsen, J.	Effects of feeding systems on rumen environment, degradability and passage kinetics in Ankole x Friesian crossbred steers	Livestock Science	2018	210		47-54	wrong study design
Attwood, S. J., Maron, M., House, A. P. N. and Zammit, C.	Do arthropod assemblages display globally consistent responses to intensified agricultural land use and management	Global ecology and biogeography	2008	17	5	585-599	wrong exposure
Aubel, N. A., Jaeger, J. R., Drouillard, J. S., Schlegel, M. D., Pacheco, L. A., Linden, D. R., Bolte, J. W., Higgins, J. J. and Olson, K. C.	Effects of mineral-supplement delivery system on frequency, duration, and timing of supplement use by beef cows grazing topographically rugged, native rangeland in the Kansas Flint Hills1,2	Journal of Animal Science	2011	89	11	3699-3706	wrong study design
Auestad, I., Rydgren, K. and Okland, R. H.	Scale-dependence of vegetation-environment relationships in semi-natural grasslands	Journal of Vegetation Science	2008	19	1	139-148	wrong exposure
Auestad, I., Rydgren, K. and Spindelbock, J. P.	Management history affects grassland seed bank build-up	Plant Ecology	2013	214	12	1467-1477	wrong exposure
Auestad, I., Rydgren, K., Jongejans, E. and de Kroon, H.	Pimpinella saxifraga is maintained in road verges by mosaic management	Biological Conservation	2010	143	4	899-907	wrong exposure
Augustine, D. J., Derner, J. D., Milchunas, D., Blumenthal, D. and Porensky, L. M.	Grazing moderates increases in C3 grass abundance over seven decades across a soil texture gradient in shortgrass steppe	Journal of Vegetation Science	2017	28	3	562-572	wrong exposure
Aune, S. and Hovstad, K. A.	Successional change after grassland abandonment	The multiple roles of grassland in the European bioeconomy. Proceedings of the 26th General Meeting of the European Grassland Federation, Trondheim, Norway. Grassland Science in Europe, Volume 21	2016			560-562	wrong exposure
Aussibal, G., Dusfourd, M. L. and Gouthier, V.	A way of recovering woodland and heathland for pastoral farming in a game and wildlife reserve area	Rencontres autour des Recherches sur les Ruminants, Paris, France	2002	9		399-402	wrong study design
Austin, J. E., Keough, J. R. and Pyle, W. H.	Effects of habitat management treatments on plant community composition and biomass in a montane wetland	Wetlands	2007	27	3	570-587	wrong exposure
Austrheim, G.	Heterogeneity in semi-natural grasslands: the importance of the elevational gradient	Nordic Journal of Botany	2001	21	3	291-303	wrong exposure
Austrheim, G. and Olsson, E. G. A.	How does continuity in grassland management after ploughing affect plant community patterns?	Plant Ecology	1999	145	1	59-74	wrong exposure
Austrheim, G., Gunilla, E., Olsson, A. and Grontvedt, E.	Land-use impact on plant communities in semi-natural sub-alpine grasslands of Budalen, central Norway	Biological Conservation	1999	87	3	369-379	wrong exposure
Avila-Ramirez, D. N., Lara-Bueno, A., Krishnamurthy, L., Espinosa-Avina, F., Escutia-Sanchez, J. A. and Uribe-Gomez, M.	Seasonal silvopastoral system with sheep in pine-oak forest: effects on soil and vegetation	Agroforestry Systems	2019	93	5	1637-1645	wrong population
Aviles, J. M.	Common cranes Grus grus and habitat management in holm oak dehesas of Spain	Biodiversity and Conservation	2004	13	11	2015-2025	wrong study design
Aviron, S., Berner, D., Bosshart, S., Buholzer, S., Herzog, F., Jeanneret, P., Klaus, I., Pozzi, S., Schneider, K., Schupbach, B. and Walter, T.	Butterfly diversity in Swiss grasslands: respective impacts of low-input management, landscape features and region.	Grassland Science in Europe. Integrating efficient grassland farming and biodiversity. Proceedings of the 13th International Occasional Symposium of the European Grassland Federation, Tartu, Estonia, 29-31 August 2005	2005	10		340-343	wrong exposure
Aviron, S., Jeanneret, P., Schupbach, B. and Herzog, F.	Effects of agri-environmental measures, site and landscape conditions on butterfly diversity of Swiss grassland	Agriculture, Ecosystems & Environment	2007	122	3	295-304	wrong population
Avondo, M., Licitra, G., Bognanno, M., Keshtkaran, A. N., Marletta, D. and D'Urso, G.	Effects of the type and level of supplementation on grazing behaviour of lactating ewes in a Mediterranean natural pasture	Livestock Production Science	1995	44	3	237-244	wrong study design
Aweto, A. O. and Adejumobi, D. O.	Impact of grazing on soil in the southern guinea savanna zone of Nigeria	The Environmentalist	1991	11	1	27-32	wrong exposure
Azpiroz, A. B. and Blake, J. G.	Avian assemblages in altered and natural grasslands in the Northern Campos of Uruguay	Condor	2009	111	1	21-35	wrong exposure
Baar, J., Bergsma, H. and Steffen, F.	The potential role of arbuscular mycorrhizal fungi for transition of highly fertilized grasslands into natural high biodiversity fields	In Feldmann F, Kapulnik Y, Baar J (Eds.): Mycorrhiza Works	2008			217-228	wrong exposure
Babbitt, K. J., Baber, M. J., Childers, D. L. and Hocking, D.	Influence of agricultural upland habitat type on larval anuran assemblages in seasonally inundated wetlands	Wetlands	2009	29	1	294-301	wrong population
Back, J.	Betets avkastning på olika typer av naturbetesmark	Swedish University of Agricultural Science (thesis)	2011				wrong exposure
Badgery, W. B. and Michalk, D. L.	Synthesis of system outcomes for a grazing-management experiment in temperate native pastures	Animal production science	2017	57	9	1869-1876	wrong publication type	review
Badgery, W., King, H., Simmons, A., Murphy, B., Rawson, A. and Warden, E.	The effects of management and vegetation on soil carbon stocks in temperate Australian grazing systems	Revitalising Grasslands to Sustain our Communities: Proceedings, 22nd International Grassland Congress	2013				wrong exposure
Bagella, S., Filigheddu, R., Caria, M. C., Girlanda, M. and Roggero, P. P.	Contrasting land uses in Mediterranean agro-silvo-pastoral systems generated patchy diversity patterns of vascular plants and below-ground microorganisms	Comptes Rendus - Biologies	2014	337	12	717-724	wrong population, wrong study design
Bai, H., Bao, X., Sun, X. and Jiang, S.	The effect of stocking rate on soil glomalin under traditional and mixed grazing systems in a temperate steppe	2nd International Conference on Challenges in Environmental Science and Computer Engineering, CESCE 2011	2011	11		817-823	wrong exposure, wrong study design
Bai, Y., Abouguendia, Z. and Redmann, R. E.	Relationship between plant species diversity and grassland condition	Journal of Range Management	2001	54	2	177-183	wrong exposure
Bailey, D. W.	Management strategies for optimal grazing distribution and use of arid rangelands1,2	Journal of Animal Science	2004	82		E147-E153	wrong study design
Bailey, D. W.	Identification and creation of optimum habitat conditions for livestock	Rangeland Ecology & Management	2005	58	2	109-118	wrong outcome, wrong study design
Bailey, D. W. and Jensen, D.	Method of supplementation may affect cattle grazing patterns	Rangeland Ecology & Management	2008	61	1	131-135	wrong study design
Bailey, D. W. and Welling, G. R.	Evaluation of Low-Moisture Blocks and Conventional Dry Mixes for Supplementing Minerals and Modifying Cattle Grazing Patterns	Rangeland Ecology & Management	2007	60	1	54-64	wrong study design	no comparator
Bailey, D. W. and Welling, G. R.	Modification of cattle grazing distribution with dehydrated molasses supplement	Journal of Range Management	1999	52	6	575-582	wrong study design
Bailey, D. W., Dumont, B. and Wallis De Vries, M. F.	Utilization of heterogeneous grasslands by domestic herbivores: Theory to management	Ann. Zootech.	1998	47	5	321-333	wrong publication type	review
Bailey, D. W., Stephenson, M. B. and Pittarello, M.	Effect of terrain heterogeneity on feeding site selection and livestock movement patterns.	Animal Production Science	2015	55	3	298-308	wrong exposure
Bailey, D. W., van Wagoner, H. C., Weinmeister, R. and Jensen, D.	Comparison of low-moisture blocks and salt for manipulating grazing patterns of beef cows	Journal of Animal Science	2008	86	5	1271-1277	wrong outcome
Bailey, D. W., Welling, G. R. and Miller, E. T.	Cattle use of foothills rangeland near dehydrated molasses supplement	Journal of Range Management	2001	54	4	338-347	wrong study design
Bailey, D.W., Mosley, J. C:, Richard E. Estell, R.E., Cibils, A.F., Horney, M., Hendrickson, J. R., Walker, J.W, Launchbaugh, K.L. and Burritt, E. A.	Synthesis Paper – Targeted Livestock Grazing: A Prescription for Healthy Rangelands	Rangeland Ecology and management	2019	72	6	865-877	wrong publication type	review
Baines, D.	The roles of predation, food and agricultural practice in determining the breeding success of the lapwing (Vanellus vanellus ) on upland grasslands	Journal of Animal Ecology	1990	59	3	915-929	wrong study design
Bakker E. S.	Herbivores as mediators of their environment: the impact of large and small species on vegetation dynamics	The Nature Conservation and Plant Ecology Group, Wageningen University, The Netherlands (thesis)	2003				wrong exposure
Bakker, J. P., De Bie, S., Dallinga, J. H., Tjaden, P. and De Vries, Y.	Sheep- grazing as a management tool for heathland conservation and regeneration in the Netherlands	Journal of Applied Ecology	1983	20	2	541-560	wrong study design
Bakker, J. P., Van Diggelen, R., Bekker, R. M. and Marrs, R. H.	Restoration of Dry Grasslands and Heathlands	Restoration Ecology: The New Frontier	2012			173-188	wrong exposure, wrong study design
Baldi, A. and Kisbenedek, T.	Orthopteran assemblages as indicators of grassland naturalness in Hungary	Agriculture, Ecosystems & Environment	1997	66	2	121-129	wrong population, wrong study design
Balent, G. and Charpenteau, J.	The importance for grazing research of a model for calculating the spatial distribution of grazing pressure based on the observation of animal behaviour	Rangelands: a resource under siege. Proceedings of the 2nd International Rangeland Congress, Adelaide, Australia	1984			125-126	wrong outcome
Balent, G., Lavorel, S., Loucougaray, G., Bertoni, G., Boisdon, I., Capitaine, M., Colace, M. R., Dobremez, L., Gibon, A., Gos, P. and Mesmin, X.	Ecological intensification prospects of fodder services provided by pastures of French mountains. A comparative analysis	Fourrages	2015	221			wrong exposure
Balmer, O. and Erhardt, A.	Consequences of succession on extensively grazed grasslands for central European butterfly communities: rethinking conservation practices	Conservation Biology	2000	14		746-757	wrong study design, wrong exposure
Balmer, O. and Erhardt, A.	Increased butterfly diversity after 10-year succession on extensively grazed calcareous grasslands in the Jura mountains of north-west Switzerland	Mitteilungen der Deutschen Gesellschaft fur allgemeine und angewandte Entomologie	2000	12	1	259-262	wrong study design
Baloyi, J. J., Hamudikuwanda, H., Ngongoni, N. T. and Katsande, S.	Microbial Protein Yield in Sheep Fed Forage Legume Hays as Supplements to Veld Hay	Animal Nutrition and Feed Technology	2014	14	3	583-591	wrong population
Bao, T., Carlyle, C. N., Bork, E. W., Becker, M., Alexander, M. J., DeMaere, C., de Souza, D. M., Farr, D., McAllister, T. A., Selin, C., Weber, M. and Cahill, J. F.	Survey of cattle and pasture management practices on focal pastures in Alberta	Canadian Journal of Animal Science	2019	99	4	955-961	wrong study design
Baraza, E., Hódar, J. A. and Zamora, R.	Consequences of plant-chemical diversity for domestic goat food preference in Mediterranean forests	Acta Oecologica	2009	35	1	117-127	wrong exposure
Barbaro, L., Dutoit, T. and Grossi, J. L.	Influence of agro-ecological factors on orchid assemblages in the calcareous grasslands of the southern French Prealps (Vercors) (in French)	Botanica Helvetica	2003	113	1	63-79	wrong study design
Barber-Cross, T., Filazzola, A., Brown, C., Dettlaff, M. A., Amgaa, B., Grenke Jessica, S. J., Peetoom Heida, I. and Cahill, J. F., Jr.	A global inventory of animal diversity measured in different grazing treatments	Scientific Data	2022	9	1		wrong exposure, wrong publication type	review
Barcella, M., Filipponi, F. and Assini, S.	A simple model to support grazing management by direct field observation	Agriculture, Ecosystems & Environment	2016	234		107	wrong exposure
Barcsak, Z., Benyovszky, B., Kispal, T., Szeman, L. and Tasi, J.	Methods of recording the selection and feeding behaviour of grazing animals	Bericht 5. Alpenländisches Expertenforum zum Thema Zeitgemässe Weidewirtschaft	1999			49-52	wrong study design
Bardgett, R. D. and McAlister, E.	The measurement of soil fungal : bacterial biomass ratios as an indicator of ecosystem self-regulation in temperate meadow grasslands	Biology and Fertility of Soils	1999	29	3	282-290	wrong exposure
Bardgett, R. D., Mawdsley, J. L., Edwards, S., Hobbs, P. J., Rodwell, J. S. and Davies, W. J.	Plant species and nitrogen effects on soil biological properties of temperate upland grasslands	Functional Ecology	1999	13	5	650-660	wrong exposure
Barnes, P., Wilson, B. R., Trotter, M. G., Lamb, D. W., Reid, N., Koen, T. and Bayerlein, L.	The patterns of grazed pasture associated with scattered trees across an Australian temperate landscape: an investigation of pasture quantity and quality	Rangeland Journal	2011	33	2	121-130	wrong study design
Barnett, P. R., Whittingham, M. J., Bradbury, R. B. and Wilson, J. D.	Use of unimproved and improved lowland grassland by wintering birds in the UK	Agriculture, Ecosystems & Environment	2004	102	1	49-60	wrong study design
Barni, E., Freppaz, M. and Siniscalco, C.	Interactions between vegetation, roots, and soil stability in restored high-altitude ski runs in the alps	Arctic, Antarctic, and Alpine Research	2007	39	1	25-53	wrong population
Barradas, A., Carneiro, J. P., Amante, H., Simoes, A. M., Olea, L. and Almeida, J. P.	Does the response of natural pastures to improvement techniques depend on soil fertility level?	Grassland Science in Europe	2006	11		101-103	wrong exposure
Barrico, L., Rodriguez-Echeverria, S. and Freitas, H.	Diversity of soil basidiomycete communities associated with Quercus suber L. in Portuguese montados	European Journal of Soil Biology	2010	46	5	280-287	wrong study design
Barroso, F. G., Alados, C. L. and Boza, J.	Social hierarchy in the domestic goat: effect on food habits and production	Applied Animal Behaviour Science	2000	69	1	35-53	wrong exposure
Barry, T. N., Wilson, P. R. and Semiadi, G.	Growth, voluntary food intake and digestion in farmed temperate and tropical deer	Acta Veterinaria Hungarica	1998	46	3	369-380	wrong population
Bartolome, J., Plaixats, J., Piedrafita, J., Fina, M., Adrobau, E., Aixas, A., Bonet, M., Grau, J. and Polo, L.	Foraging behavior of Alberes cattle in a Mediterranean forest ecosystem	Rangeland Ecology & Management	2011	64	3	319-324	wrong study design
Basile, P., Formoso, D. and Blumetto, O.	Floristic composition and above - ground net primary production in natural grasslands on basaltic deep soils	Agrociencia	2021	25	2		wrong exposure
Bassignana, M., Curtaz, A., Journot, F., Poggio, L. and Bovio, M.	The relationship between farming systems and grassland diversity in dairy farms in Valle d'Aosta, Italy	Grassland farming and land management systems in mountainous regions. Proceedings of the 16th Symposium of the European Grassland Federation, Gumpenstein, Austria, 29th-31st August, 2011. Grassland Science in Europe	2011	16		205-207	wrong exposure
Bassler, G., Angeringer, W., Karrer, G., Schaumberger, A. and Formayer, H.	Change of plant species composition in mountainous meadows against the background of climate change and altered management	Grassland farming and land management systems in mountainous regions. Proceedings of the 16th Symposium of the European Grassland Federation, Gumpenstein, Austria, 29th-31st August, 201. Grassland Science in Europe	2011	16		547-549	wrong population
Batary, P., Baldi, A. and Erdos, S.	The effects of using different species conservation priority lists on the evaluation of habitat importance within Hungarian grasslands	Bird Conservation International	2007	17	1	35-43	wrong study design
Batary, P., Baldi, A., Szel, G., Podlussany, A., Rozner, I. and Erdos, S.	Responses of grassland specialist and generalist beetles to management and landscape complexity	Diversity and Distributions	2007	13	2	196-202	wrong exposure
Batary, P., Orci, K. M., Baldi, A., Kleijn, D., Kisbenedek, T. and Erdos, S.	Effects of local and landscape scale and cattle grazing intensity on Orthoptera assemblages of the Hungarian Great Plain	Basic and Applied Ecology	2007	8	3	280-290	wrong exposure, wrong study design
Bateman, I. and Balmford, A.	Current conservation policies risk accelerating biodiversity loss	Nature	2023	618	7966	671-674	wrong study design
Bato, R. V. and Sevilla, C. C.	Plant preference and diet selectivity of goats in three pastures	Philippine Agriculturist	1988	71	2	229-239	wrong exposure
Baudracco, J., Lopez-Villalobos, N., Holmes, C. W., Comeron, E. A., MacDonald, K. A., Barry, T. N. and Friggens, N. C.	E-Cow: An animal model that predicts herbage intake, milk yield and live weight change in dairy cows grazing temperate pastures, with and without supplementary feeding	Animal	2012	6	6	980-993	wrong population, wrong study design
Baudry, J., Peeters, A.	Results and knowledge gained from research on grassland and grassland systems carried out as part of the 'Action Publique, Agriculture, Biodiversite' (DIVA) programme	Fourrages	2011	208		261-170	wrong study design	no data
Bauer, U.	Hints on extensive grassland management	Feldwirtschaft	1991	32	2	62-63	wrong exposure
Baum, E. M., Robinson, T. F., Larsen, R. T., Peterson, S. L. and Shields, R. J.	Resource Selection of Domestic Sheep on Mountainous Summer Habitat in Utah, United States	Rangeland Ecology and Management	2022	84		117-125	wrong exposure
Baumont, R., Aufrere, J., Niderkorn, V., Andueza, D., Surault, F., Peccatte, J. R., Delaby, L. and Pelletier, P.	Specific diversity in forages: its consequences on the feeding value	Fourrages	2008		194	189-206	wrong study design
Beare, M. H., Curtin, D., Thomas, S., Fraser, P. M. and Francis, G. S.	Chemical components and effects on soil quality in temperate grazed pasture systems	In: Optimisation of nutrient cycling and soil quality for sustainable grasslands, , Wageningen Academic	2005			25-36	wrong exposure
Beattie, A. S.	Grazing for pasture management in the high-rainfall, perennial pasture zone of Australia	Pasture management: technology for the 21st century	1994			62-70	wrong exposure
Beck, J. J., McKone, M. J. and McMurtrey, O. S.	Edge effects and avian community structure in a restored tallgrass prairie	Natural Areas Journal	2016	36	3	328-333	wrong population
Becker, U. and Becker, T.	Environmental and land use effects on species-rich meadows and pastures in low mountains of northwestern Germany	Tuexenia	2010	30		169-208	wrong exposure
Bedano, J. C. and Ruf, A.	Soil predatory mite communities (Acari: Gamasina) in agroecosystems of Central Argentina	Applied Soil Ecology	2007	36	1	22-31	wrong exposure
Bekker, R. M., Verweij, G. L., Smith, R. E. N., Reine, R., Bakker, J. P. and Schneider, S.	Soil seed banks in European grasslands: does land use affect regeneration perspectives?	Journal of Applied Ecology	1997	34	5	1293-1310	wrong exposure
Bele, B., Johansen, L. and Norderhaug, A.	Resource use by old and modern dairy cattle breeds on semi-natural mountain pastures, Central Norway	Acta Agriculturae Scandinavica, Section A — Animal Science	2015	65	2	73-84	wrong study design
Bele, B., Norderhaug, A. and Johansen, L.	Habitat selection in old and modern dairy cattle breeds on Norwegian mountain pastures.	Grassland - a European resource? Proceedings of the 24th General Meeting of the European Grassland Federation, Lublin, Poland, 3-7 June 2012. Grassland Science in Europé, Volume 17	2012	17		225-227	wrong exposure, wrong study design
Belton, M. C., O'Connor, K. F. and Robson, A. B.	Phosphorus levels in topsoils under conifer plantations in Canterbury high country grasslands	New Zealand Journal of Forestry Science	1995	25	3	265-282	wrong exposure, wrong study design
Bengeyfield, P.	Managing cows with streams in mind	Rangelands	2006	28	1	3-6	wrong exposure
Beniwal, R. K.	Soil fertility management under pasture and silvipasture systems	Recent advances in management of arid ecosystem. Proceedings of a symposium held in India, March	1997			287-290	wrong study design, wrong exposure
Bennett, D., George, R., Silberstein, R., Ryder, A., and Lambert, T.	Changes in run-off and groundwater conditions under saltbush grazing systems: Results of a ten year paired catchment study	35th Hydrology and Water Resources Symposium, HWRS	2014			1064-1071	wrong exposure
Berg, A. k., Cronvall, E., Eriksson, Å., Glimskär, A., Hiron, M., Knape, J., Öckinger, E., Pärt, T., Wissman, J. and Żmihorski, M.	Assessing agri-environmental schemes for semi-natural grasslands during a 5-year period: can we see positive effects for vascular plants and pollinators?	Biodiversity and conservation	2019	28	14	3989-4005	wrong exposure
Bergamini, A., Peintinger, M., Fakheran, S., Moradi, H., Schmid, B. and Joshi, J.	Loss of habitat specialists despite conservation management in fen remnants 1995-2006	Perspectives in Plant Ecology, Evolution and Systematics	2009	11	1	65-79	wrong exposure
Bergman, K.-O.	Analys av fjärilsdata från ängs- och betesmarker i syd- och mellansverige		2015			120	wrong study design
Bergström, R.	Herbivori i skogslandskapet–påverkan på strukturer och processer	Skogforsk, Uppsala	2006				wrong exposure
Bernau, C. R., Sprinkle, J., Tanner, R., Kava, J. A., Thiel, C., Prileson, V. and Tolleson, D.	Twenty years after the dude fire: Targeted cattle grazing of weeping lovegrass through the use of protein supplementation	Rangelands	2014	36	6	15-21	wrong population, wrong study design
Bernier, N. and Andre, J.	Biodiversity dynamics at subalpine altitudes: a case study of the diversity of ecological processes and land management in the mid-Tarentaise valley (Savoy, France)	Ecologie	1998	29	4	547-555	wrong study design
Bhattrai, S., Karki, U. and Poudel, S.	Small Ruminants' Preference for and Performance on Woodland Vegetation Maintained at Different Heights during Fall	Journal of Animal Science	2018	96		53	wrong exposure
Bhowmik, A., Fortuna, A. M., Cihacek, L. J., Bary, A. I., Carr, P. M. and Cogger, C. G.	Potential carbon sequestration and nitrogen cycling in long-term organic management systems	Renewable Agriculture and Food Systems	2017	32	6	498-510	wrong population
Bhupinderpal, S., Hedley, M. J., Saggar, S. and Francis, G. S.	Chemical fractionation to characterize changes in sulphur and carbon in soil caused by management	European Journal of Soil Science	2004	55	1	79-90	wrong study design
Biaggini, M. and Corti, C.	Reptile assemblages across agricultural landscapes: where does biodiversity hide?	Animal Biodiversity and Conservation	2015	38	2	163-174	wrong population, wrong study design
Biederstädt, J.	Landskapsförändringar och deras påverkan på dagens biodiversitetsmönster hos kärlväxter i ett skånskt jordbrukslandskap	Högskolan Kristianstad	2014				wrong outcome, wrong study design
Bischoff, A.	Dispersal and re-establishment of Silaum silaus (L.) in floodplain grassland	Basic and Applied Ecology	2000	1	2	125-131	wrong exposure
Bissels, S., Holzel, N., Donath, T. W. and Otte, A.	Evaluation of restoration success in alluvial grasslands under contrasting flooding regimes	Biological Conservation	2004	118	5	641-650	wrong exposure, wrong study design
Blank, R. R. and Morgan, T.	Influence of Livestock Grazing, Floodplain Position, and Time on Soil Nutrient Pools in a Sierra-Nevada Montane Meadow	Soil Science	2010	175	6	293	wrong exposure
Blydenstein, J., Louis, S., Toledo, J. and Camargo, A.	PRODUCTIVITY OF TROPICAL PASTURES: 2. Guinea grass	Grass and Forage Science	1969	24	2	173-176	wrong study design
Boberfeld, W. O. v.	Outwintering of mother cows taking account of agronomic aspects of the site	Berichte uber Landwirtschaft	1997	75	4	604-618	wrong study design	no comparator
Bock, C. E., Jones, Z. F. and Bock, J. H.	Rodent communities in an exurbanizing southwestern landscape (USA)	Conservation Biology	2006	20	4	1242-1250	wrong exposure
Bohnert, D. W. and Stephenson, M. B.	Supplementation and sustainable grazing systems	Journal of Animal Science	2016	94		15-25	wrong publication type	review; references checked
Bojkovski, D., Stuhec, I., Kompan, D. and Zupan, M.	The behavior of sheep and goats co-grazing on pasture with different types of vegetation in the karst region	Journal of Animal Science	2014	92	6	2752-2758	wrong exposure, wrong study design
Bokdam, J.	Nature conservation and grazing management. Free-ranging cattle as a driving force for cyclic vegetation succession	Wageningen University	2003				wrong publication type	thesis; included papers checked
Bokdam, J.	Cyclic succession and shifting mosaics in a cattle grazed heathland in the Netherlands	Rangelands in a sustainable biosphere. Presented at the Fifth International Rangeland Congress (Salt Lake City, Utah, July 23-28, 1995).	1995				wrong exposure
Bokdam, J.	Effects of browsing and grazing on cyclic succession in nutrient-limited ecosystems	Journal of Vegetation Science	2001	12	6	875-886	wrong study design, wrong outcome	no comparator
Bokdam, J. and Gleichman, J. M.	Effects of grazing by free-ranging cattle on vegetation dynamics in a continental north-west European heathland	Journal of Applied Ecology	2000	37	3	415-431	wrong study design
Bol, R., Dunn, R. M. and Pilgrim, E. S.	Managing C and N in grassland systems: the adaptive cycle theory perspective	Grassland productivity and ecosystem services	2011			73-82	wrong publication type	review
Boland, H. T., Scaglia, G., Notter, D. R., Rook, A. J., Swecker Jr, W. S., Abaye, A. O. and Fike, J. H.	Grazing Behavior and Diet Preference of Beef Steers Grazing Adjacent Monocultures of Tall Fescue and Alfalfa: I. Spatial Allocation	Crop Science	2011	51	3	1314-1324	wrong population
Bonanno, A., Fedele, V. and di Grigoli, A.	Grazing management of dairy goats on mediterranean herbaceous pastures	In: Dairy goats feeding and nutrition. Cannas A. and Pulina G Eds.	2008			1-30	wrong publication type	review
Bondaruk, V., Lezama, F., del Pino, A. and Pineiro, G.	Overseeding legumes in natural grasslands: Impacts on root biomass and soil organic matter of commercial farms	Science of the Total Environment	2020	743		9	wrong exposure
Bonischot, R.	Phosphorus and potassium fertilizer application to white clover grasslands	Fourrages	1983	95		133-144	wrong study design, wrong exposure
Bonnet, O. J. F., Meuret, M., Tischler, M. R., Cezimbra, I. M., Azambuja, J. C. R. and Carvalho, P. C. F.	Continuous bite monitoring: A method to assess the foraging dynamics of herbivores in natural grazing conditions	Animal Production Science	2015	55	3	339-349	wrong exposure
Bonnet, O., Fritz, H., Gignoux, J. and Meuret, M.	Challenges of foraging on a high-quality but unpredictable food source: the dynamics of grass production and consumption in savanna grazing lawns	Journal of Ecology	2010	98	4	908-916	wrong exposure
Borchsenius, F., Enghoff, H., Calabuig, I. and Endsleff, L.	Dansk biodiversitet under luppen	Vand and Jord	2011				wrong exposure
Borges, P. A. V. and Brown, V. K.	Phytophagous insects and web-building spiders in relation to pasture vegetation complexity	Ecography	2001	24	1	68-82	wrong population
Bornard, A. and Cozic, P.	High altitude pastures. II. Multiple uses of these grazed areas	Fourrages	1998	153		81-85	wrong study design
Boschi, C. and Baur, B.	Past pasture management affects the land snail diversity in nutrient-poor calcareous grasslands	Basic and Applied Ecology	2008	9	6	752-761	wrong exposure
Boubaker, A., Kayouli, C. and Buldgen, A.	An alternative to improve goat production in the mountain areas of north-west Tunisia	Silvopastoralism and sustainable land management. Proceedings of an international congress on silvopastoralism and sustainable management held in Lugo, Spain, April 2004	2005			106-107	wrong study design
Boudon, A., Peyraud, J. L., Faverdin, P., Delagarde, R., Delaby, L. and Chaves, A. V.	Effect of rumen fill on intake of fresh perennial ryegrass in young and mature dairy cows grazing or zero-grazing fresh perennial ryegrass	Animal	2009	3	12	1706-1720	wrong population
Bouman, O. T.	Seasonal nitrate levels in the soil solution of an organic pasture managed for nature conservation	Canadian Journal of Soil Science	2008	88	3	423-428	wrong exposure
Bovolenta, S., Sacca, E. and Leonardi, C.	Effect of concentrate composition on feeding behaviour of dairy cows grazing an alpine pasture	Recent progress in animal production science. Proceedings of the A.S.P.A. XIII Congress, Piacenza, June 21-24 1999	1999			428-430	wrong study design	no comparator
Bovolenta, S., Sacca, E., Corti, M. and Villa, D.	Effect of supplement level on herbage intake and feeding behaviour of Italian Brown cows grazing on Alpine pasture	Italian Journal of Animal Science	2005	4		197-199	wrong comparator
Bovolenta, S., Ventura, W. and Malossini, F.	Dairy cows grazing an alpine pasture: effect of pattern of supplement allocation on herbage intake, body condition, milk yield and coagulation properties	Animal Research	2002	51	1	15-23	wrong study design	no comparator
Bowman, A. M., Alemseged, Y., Melville, G. J., Smith, W. J. and Syrch, F.	Increasing the perennial grass component of native pastures through grazing management in the 400-600 mm rainfall zone of central western NSW	Rangeland Journal	2009	31	4	369-376	wrong study design
Bozkurt, Y. and Kaya, I.	A research based evaluation of the natural grasslands within the aspect of sustainable livestock production systems in highlands of the eastern Turkey	Kafkas Universitesi Veteriner Fakultesi Dergisi	2010	16	6	1045-1049	wrong exposure
Bracken, F. and Bolger, T.	Effects of set-aside management on birds breeding in lowland Ireland	Agriculture, Ecosystems and Environment	2006	117	2	178-184	wrong study design
Brandmayr, P., Mingozzi, T., Scalercio, S., Passalacqua, N., Rotondaro, F., Pizzolotto, R., Redecker, B., Finck, P., Hardtle, W., Riecken, U. and Schroder, E.	Stipa austroitalica garigues and mountain pastureland in the Pollino National Park (Calabria, Southern Italy)	Pasture Landscapes and Nature Conservation	2002			53-66	wrong study design
Brandyberry, S. D., Cochran, R. C., Vanzant, E. S., DelCurto, T. and Corah, L. R.	Influence of supplementation method on forage use and grazing behavior by beef cattle grazing bluestem range	Journal of Animal Science	1991	69	10	4128-4136	wrong study design	no comparator
Bratli, H., Evju, M., Jordal, J. B. and Skarpaas, O.	Hotspot kulturmarkseng. Beskrivelse av habitatet og forslag til nasjonalt overvåkingsopplegg fra ARKO-prosjektet	NINA rapport. Norsk institutt for naturforsking	2014				wrong study design
Braunreiter, C., Rothmund, M., Steinberger, G. and Auernhammer, H.	Potential for GPS collar application for alpine pasture management	Landtechnik	2007	62	2	98-99	wrong publication type
Breitenmoser, S., Humbert, J. Y. and Viollier, S.	Creation of new grasslands within the ecological network La Frontiere" (Western Switzerland) and effects on orthopterans (Insecta: Orthoptera)"	Alpine Entomology	2020	4	117	117-128	wrong exposure
Bremm, C., Carvalho, P. C. F., Fonseca, L., Amaral, G. A., Mezzalira, J. C., Perez, N. B., Nabinger, C. and Laca, E. A.	Diet Switching by Mammalian Herbivores in Response to Exotic Grass Invasion	Plos One	2016	11	2	16	wrong exposure
Bremm, C., Laca, E. A., Fonseca, L., Mezzalira, J. C., Elejalde, D. A. G., Gonda, H. L. and Carvalho, P. C. D. F.	Foraging behaviour of beef heifers and ewes in natural grasslands with distinct proportions of tussocks	Applied Animal Behaviour Science	2012	141	3	108-116	wrong exposure
Breulmann, M., Schulz, E., Weißhuhn, K. and Buscot, F.	Impact of the plant community composition on labile soil organic carbon, soil microbial activity and community structure in semi-natural grassland ecosystems of different productivity	Plant and Soil	2012	352		253–265	wrong population, wrong study design
Brito, A. F. and Almeida, K. V.	350 Nutrient Movement in the Environment: Confined versus Grazing Systems	Journal of Animal Science	2021	99		192-193	wrong study design, wrong publication type
Britos, A., Repetto, J. L. and Cajarville, C.	Does it make a difference supplementing pasture silage with starchy concentrates or soyhulls on intake, digestion and rumen environment?	Livestock Science	2018	218		85-91	wrong population
Brodie, E., Edwards, S. and Clipson, N.	Bacterial community dynamics across a floristic gradient in a temperate upland grassland ecosystem	Microbial Ecology	2002	44	3	260-270	wrong exposure, wrong study design
Brodie, E., Edwards, S. and Clipson, N.	Soil fungal community structure in a temperate upland grassland soil	FEMS microbiology ecology	2003	45	2	105-114	wrong study design
Bromfield, S. M.	Sheep faeces in relation to the phosphorus cycle under pastures	Australian Journal of Agricultural Research	1961	12	1	111-123	wrong exposure
Broome, A. C.	Management of butterfly habitat in north west Scotland: the effects of five years of cattle grazing	Aspects of Applied Biology	2007	82		199-212	wrong exposure
Brotons, L., Wolff, A., Paulus, G. and Martin, J. L.	Effect of adjacent agricultural habitat on the distribution of passerines in natural grasslands	Biological Conservation	2005	124	3	407-414	wrong study design
Brown, G. W., Dorrough, J. W. and Ramsey, D. S. L.	Landscape and local influences on patterns of reptile occurrence in grazed temperate woodlands of southern Australia	Landscape and Urban Planning	2011	103	3	277-288	wrong population
Brown, J. R. and Archer, S.	Woody plant seed dispersal and gap formation in a North American subtropical savanna woodland: the role of domestic herbivores	Vegetatio	1988	73	2	73-80	wrong exposure
Brown, V. K., Gibson, C. W. D. and Kathirithamby, J.	Community organization in leaf hoppers	Oikos	1992	65	1	97-106	wrong study design, wrong exposure
Broyer, J. and Curtet, L.	The National Hay-meadow Ecosystem Observatory: a tool to monitor and understand the ongoing changes in France	Grassland Science in Europé	2005	10		52-55	wrong population
Bruegger, R. A., Varelas, L. A., Howery, L. D., Torell, L. A., Stephenson, M. B. and Bailey, D. W.	Targeted Grazing in Southern Arizona: Using Cattle to Reduce Fine Fuel Loads	RANGELAND ECOLOGY & MANAGEMENT	2016	69	1	43-51	wrong study design
Bruhlmann, M. and Thomet, P.	The quantitative and qualitative course of fodder supply on alpine meadows	Landwirtschaft Schweiz	1991	4	10	547-554	wrong study design
Brux, H.	The Osterfeiner Moor research and development project: goals, methods, and trials for the period 1996-2006	Landnutzung und Landentwicklung	2001	42	6	246-252	wrong study design
Buchgraber, K.	Yield potentials and plant species diversity on grasslands in mountainous regions	Das Grünland im Berggebiet Österreichs	2000			181-190	wrong exposure
Buchmann, T., Schumacher, J., Ebeling, A., Eisenhauer, N., Fischer, M., Gleixner, G., Hacker, N., Lange, M., Oelmann, Y., Schulze, E. D., Weigelt, A., Weisser, W. W., Wilcke, W. and Roscher, C.	Connecting experimental biodiversity research to real-world grasslands	Perspectives in Plant Ecology, Evolution and Systematics	2018	33		78-88	wrong study design
Burnside, N. G., Joyce, C. B., Puurmann, E. and Scott, D. M.	Use of vegetation classification and plant indicators to assess grazing abandonment in Estonian coastal wetlands	Journal of Vegetation Science	2007	18	5	645-654	wrong study design, wrong exposure
Burrascano, S., Anzellotti, I., Carli, E., Vico, E. d., Facioni, L., Pretto, F. and Blasi, C.	Can beta-diversity drive dry pastures conservation priorities?	Grassland Science in Europe	2011	16		493-495	wrong exposure
Busch, V., Klaus, V. H., Penone, C., Schafer, D., Boch, S., Prati, D., Muller, J., Socher, S. A., Niinemets, U., Penuelas, J., Holzel, N., Fischer, M. and Kleinebecker, T.	Nutrient stoichiometry and land use rather than species richness determine plant functional diversity	Ecology and Evolution	2018	8	1	601-616	wrong study design, wrong exposure
Busque, J., Fernandez, N. and Fernandez, B.	A decision support tool to design rangeland sustainable grazing systems	Grassland Science in Europe	2006	2011		682-684	wrong outcome
Byrne, K. A., Kiely, G. and Leahy, P.	CO2 fluxes in adjacent new and permanent temperate grasslands	Agricultural and Forest Meteorology	2005	135	1	82-92	wrong exposure, wrong population
Cajarville, C., Aguerre, M. and Repetto, J. L.	Rumen pH, NH3-N concentration and forage degradation kinetics of cows grazing temperate pastures and supplemented with different sources of grain	Animal Research	2006	55	6	511-520	wrong population
Calleja, J. A., Escolà, M., Carvalho, J., Forcadell, J. M., Serrano, E. and Bartolomé, J.	Cattle Grazing Fails to Control Shrub Encroachment in Mediterranean Landscapes	Rangeland Ecology and Management	2019	72	5	803-811	wrong exposure
Camacho, P. A. G., Pinto, C. E., Lopes, C. F., Tomazelli, D., Werner, S. S., Garagorry, F. C., Baldissera, T. C., Schirmann, J. and Sbrissia, A. F.	Intensification of Pasture-Based Animal Production System Has Little Short-Term Effect on Soil Carbon Stock in the Southern Brazilian Highland	Agronomy-Basel	2023	13	3	9	wrong exposure, wrong study design
Cameron, A., Millsopp, C. A. and McAdam, J. H.	Biological monitoring of grasslands in the West Fermanagh and Erne Lakeland Environmentally Sensitive Area	Grassland management in Environmentally Sensitive Areas. Proceedings of the British Grassland Society conference held at the University of Lancaster, UK	1997				wrong study design
Cameron, D. G., Bishop, H. G., Weeks, P. J. and Webb, A. A.	Effects of irrigation, defoliation, associated grass and nitrogen on lucerne (Medicago sativa) as a component of pastures in sub-coastal central Queensland	Tropical Grasslands	1990	24	2	75-80	wrong population
Campbell, E. S., Taylor, C. A., Walker, J. W., Lupton, C. J., Waldron, D. F. and Landau, S. Y.	Effects of supplementation on juniper intake by goats	RANGELAND ECOLOGY & MANAGEMENT	2007	60	6	588-595	wrong study design
Cancino, J., Espinosa, M. and Varas, A.	Projection of height and diameter growth and estimation of future volume yield in a silvopastoral trial	Forest Ecology and Management	1999	123	2	275-285	wrong exposure
Cantarutti, R. B., Tarre, R., Macedo, R., Cadisch, G., Rezende, C. d. P., Pereira, J. M., Braga, J. M., Gomide, J. A., Ferreira, E., Alves, B. J. R., Urquiaga, S. and Boddey, R. M.	The effect of grazing intensity and the presence of a forage legume on nitrogen dynamics in Brachiaria pastures in the Atlantic forest region of the south of Bahia, Brazil	Nutrient Cycling in Agroecosystems	2002	64	3	257-271	wrong population
Caputa, J.	Intensive or extensive sheep pasture on a dry valley of the central Alps	Pasture and forage production in seasonally arid climates. Proceedings of the 6th general meeting of the European Grassland Federation, Madrid	1975			197-202	wrong population
Caram, N., Casalás, F., Soca, P., Anfuso, V., García-Favre, J., Wallau, M., Zanoniani, R., Cadenazzi, M. and Boggiano, P.	Configuration of daily grazing and searching of growing beef cattle in grassland: observational study	Animal	2021	15	9		wrong exposure, wrong study design
Cardoso, P., Aranda, S. C., Lobo, J. M., Dinis, F., Gaspar, C. and Borges, P. A. V.	A spatial scale assessment of habitat effects on arthropod communities of an oceanic island	Acta Oecologica	2009	35	5	590-597	wrong study design
Carlucci, M. B., da S. Duarte, L. and Pillar, V. D.	Nurse rocks influence forest expansion over native grassland in southern Brazil	Journal of Vegetation Science	2011	22	1	111-119	wrong exposure
Carman, K. and Jenkins, D. G.	Comparing diversity to flower-bee interaction networks reveals unsuccessful foraging of native bees in disturbed habitats	Biological Conservation	2016	202		110-118	wrong population
Carmona, C. P., Azcarate, F. M., de Bello, F., Ollero, H. S., Leps, J. and Peco, B.	Taxonomical and functional diversity turnover in Mediterranean grasslands: interactions between grazing, habitat type and rainfall	Journal of Applied Ecology	2012	49	5	1084-1093	wrong exposure
Carmona, C. P., Mason, N. W. H., Azcárate, F. M. and Peco, B.	Inter-annual fluctuations in rainfall shift the functional structure of Mediterranean grasslands across gradients of productivity and disturbance	Journal of Vegetation Science	2015	26	3	538-551	wrong exposure
Carneiro, J. P., Simoes, N., Macas, I. D. and Tavares-de-Sousa, M.	Pasture improvement in montado extensive farming systems	Options Mediterraneennes. Serie A, Seminaires Mediterraneens	2008	79		193-197	wrong population
Carpenter, D., Hammond, P. M., Sherlock, E., Lidgett, A., Leigh, K. and Eggleton, P.	Biodiversity of soil macrofauna in the New Forest: a benchmark study across a national park landscape	Biodiversity and Conservation	2012	21	13	3385-3410	wrong exposure, wrong study design
Casado, M. A., Castro, I., Ramírez-Sanz, L., Costa-Tenorio, M., De Miguel, J. M. and Pineda, F. D.	Herbaceous plant richness and vegetation cover in Mediterranean grasslands and shrublands	Plant Ecology	2004	170	1	83-91	wrong study design
Castillo-Garcia, M., Alados, C. L., Ramos, J., Moret, D., Barrantes, O. and Pueyo, Y.	Understanding herbivore-plant-soil feedbacks to improve grazing management on Mediterranean mountain grasslands	Agriculture, Ecosystems and Environment	2022	327			wrong exposure
Castro, I., Sterling, A. and Galiano, E. F.	Multi-species pattern analysis of mediterranean pastures in three stages of ecological succession	Vegetatio	1986	68	1	37-42	wrong study design, wrong exposure
Castro, M., Ameray, A. and Castro, J. P.	A new approach to quantify grazing pressure under mediterranean pastoral systems using GIS and remote sensing	International Journal of Remote Sensing	2020	41	14	5371-5387	wrong exposure
Catalan, M., Palomo, G., Rey-Benayas, J. M., Redondo, J. M. and Moreno, G.	Holistic management approach as a tool for dehesa/montado restoration [Conference poster]	2nd European Agroforestry Conference: Integrating Science and Policy to Promote Agroforestry in Practice	2014				wrong study design
Catorci, A. and Gatti, R.	Floristic composition and spatial distribution assessment of montane mesophilous grasslands in the central Apennines, Italy: a multi-scale and diachronic approach	Plant Biosystems	2010	144	4	793-804	wrong exposure, wrong study design
Catorci, A., Tardella, F. M., Piermarteri, K., Pennesi, R., Malatesta, L., Corazza, M. and Scocco, P.	Effect of red deer grazing on alpine hay meadows: biodiversity and management implications	Applied Ecology and Environmental Research	2016	14	2	301-318	wrong exposure
Catrileo, A. R., Toro, P. M., Aguilar, C. D. and Vera, R.	Use of supplements and variation in the stocking rate in cow-calf systems on temperate pastures in Chile: a simulation approach	Animal Production Science	2009	49	12	1059-1067	wrong study design
Cavallero, A., Grignani, C., Reyneri, A. and Bianchi, M.	Productive recovery of abandoned areas in low mountain regions of Italy. Comparative effects of five years of rotation grazing by sheep and cattle	Rivista di Agronomia	1987	21	1	59-69	wrong study design
Cavallero, A., Talamucci, P., Pascal, G. and Reyneri, A.	Comparison of 2 techniques for management of dairy cows, with or without the use of overnight housing	Rivista di Agronomia	1993	27	1	53-59	wrong study design
Celaya, R., Ferreira, L. M. M., García, U., García, R. R. and Osoro, K.	Diet selection and performance of cattle and horses grazing in heathlands	Animal	2011	5	9	1467-1473	wrong exposure
Celaya, R., Ferreira, L. M. M., Lorenzo, J. M., Echegaray, N., Crecente, S. Serrano, E., et al.	Livestock Management for the Delivery of Ecosystem Services in Fire-Prone Shrublands of Atlantic Iberia	Sustainability (Switzerland)	2022	14	5		wrong publication type	review
Celaya, R., MartiÌnez, A. and Osoro, K.	Vegetation dynamics in Cantabrian heathlands associated with improved pasture areas under single or mixed grazing by sheep and goats	Small ruminant research	2007	72	2	165-177	wrong study design
Čerevková, A.	Diversity and distribution of nematode communities in grassland in relation to its establishment age and utilization	Nematodes: Morphology, Functions and Management Strategies	2012			213-228	wrong exposure
Cervasio, F., Ponzetta, M. P., Argenti, G. and di Leo, V.	Environmental improvement and conservation of useful pastures for wild herbivores in a Regional Park on the Apennines mountains	Italian Journal of Animal Science	2007	6		842-844	wrong exposure
Chan, K. Y., Conyers, M. K., Li, G. D., Helyar, K. R., Poile, G., Oates, A. and Barchia, I. M.	Soil carbon dynamics under different cropping and pasture management in temperate Australia: results of three long-term experiments	Soil Research	2011	49	4	320-328	wrong population, wrong study design
Chaneton, E. J., Perelman, S. B. and Leon, R. J. C.	Floristic heterogeneity of flooding Pampa grasslands: a multi-scale analysis	Plant Biosystems	2005	139	3	245-254	wrong exposure
Chang, X., Chai, Q., Wu, G., Zhu, Y., Li, Z., Yang, Y. and Wang, G.	Soil organic carbon accumulation in abandoned croplands on the Loess Plateau	Land Degradation & Development	2017	28	5	1519-1527	wrong study design
Chapman, D. F., Parsons, A. J., Cosgrove, G. P., Barker, D. J., Marotti, D. M., Venning, K. J., Rutter, S. M., Hill, J. and Thompson, A. N.	Impacts of spatial patterns in pasture on animal grazing behavior, intake, and performance	Crop Science	2007	47	1	399-415	wrong population
Charlton, G. L., Rutter, S. M., East, M. and Sinclair, L. A.	Effects of providing total mixed rations indoors and on pasture on the behavior of lactating dairy cattle and their preference to be indoors or on pasture	Journal of dairy science	2011	94		3875–3884	wrong population
Chen, H. B., He, L., Tang, H. P., Zhao, M. J. and Shao, L. Q.	A Two-Step Strategy for Developing Cultivated Pastures in China that Offer the Advantages of Ecosystem Services	Sustainability	2016	8	4	13	wrong study design
Chen, J., Shiyomi, M. and Wei, Z.	Determining spatial heterogeneity in species richness of plant community	Grassland Science	2015	61	1	56-60	wrong study design
Chesterton, C.	Determining suitable grazing levels on heterogeneous vegetation. (Special issue: The future of the uplands: sustainable scenarios for people, the environment and landscape)	International Journal of Biodiversity Science & Management	2006	2	3	245-246	wrong exposure
Chodkiewicz, A. Prończuk, M., Studnicki, M., Wójcik, D.	Habitat use by semi-feral Konik horses on wetlands-three-year GPS study	Environmental Monitoring and Assessment	2023	195	9	17	wrong study design	no comparator
Christine, B., Hermann, A. and Georg, S.	Potentials of spatio-temporal behaviour data of cattle in alpine pasture farming	American Society of Agricultural and Biological Engineers Annual International Meeting 2008	2008	11		6680-6690	wrong exposure, wrong study design
Churchill, T. B. and Ludwig, J. A.	Changes in spider assemblages along grassland and savanna grazing gradients in Northern Australia	Rangeland Journal	2004	26	1	1-16	wrong exposure, wrong study design
Ciani, E., Tedone, L., Terzi, M., de Cillis, F. M., Castellana, E. and Fracchiolla, M.	Characterization of plant diversity of pastures and volatile organic compound analysis in ewe's milk from a typical farm system in the Alta Murgia National Park (southern Italy): opportunities for a sustainable land use	Italian Journal of Agronomy	2012	7		e19	wrong study design	no comparator
Cincotta, R. P., van Soest, P. J., Robertson, J. B., Beall, C. M. and Goldstein, M. C.	Foraging ecology of livestock on the Tibetan changtang: a comparison of three adjacent grazing areas	Arctic and Alpine Research	1991	23	2	149-161	wrong exposure
Cingolani, A. M., Cabido, M. R., Renison, D. and Solis Neffa, V.	Combined effects of environment and grazing on vegetation structure in Argentine granite grasslands	Journal of Vegetation Science	2003	14	2	223-232	wrong exposure
Cissé, M., Ly, I., Nianogo, A. J., Sané, I., Sawadogo, J. G., N'Diaye, M., Awad, C. and Fall, Y.	Grazing behavior and milk yield of Senegalese Sahel goat	Small Ruminant Research	2002	43	1	85-95	wrong outcome, wrong population
Claps, S., Mecca, M., di Trana, A. and Sepe, L.	Local Small Ruminant Grazing in the Monti Foy Area (Italy): The Relationship Between Grassland Biodiversity Maintenance and Added-Value Dairy Products	Frontiers in Veterinary Science	2020	7		7	wrong study design	no comparator
Clark, C. E. F., Kaur, R., Millapan, L. O., Golder, H. M., Thomson, P. C., Horadagoda, A., Islam, M. R., Kerrisk, K. L. and Garcia, S. C.	The effect of temperate or tropical pasture grazing state and grain-based concentrate allocation on dairy cattle production and behavior	Journal of Dairy Science	2018	101	6	5454-5465	wrong population
Clec'h, S. l., Finger, R., Buchmann, N., Gosal, A. S., Hortnagl, L., Huguenin-Elie, O., Jeanneret, P., Luscher, A., Schneider, M. K. and Huber, R.	Assessment of spatial variability of multiple Ecosystem Services in grasslands of different intensities	Journal of Environmental Management	2019	251	109372		wrong study design
Clement, B. and Maltby, E.	Plant diversity and ecological variables in moist and wet grasslands of riverine wetlands	Acta Botanica Gallica	1996	143	4	309-316	wrong study design
Coates, D. B.	Effect of phosphorus as fertiliser or supplement on the forage intake of heifers grazing stylo-based pastures	Australian Journal of Experimental Agriculture	1995	35	2	181-188	wrong population
Coates, D. B. and Feuvre, R. P. l.	Diet composition of cattle grazing Stylosanthes-grass pastures in the seasonally dry tropics: the effect of phosphorus as fertiliser or supplement	Australian Journal of Experimental Agriculture	1998	38	1	7-15	wrong population
Cojoc, E. I., Postolache, C., Olariu, B. and Beierkuhnlein, C.	Effects of anthropogenic fragmentation on primary productivity and soil carbon storage in temperate mountain grasslands	Environmental Monitoring and Assessment	2016	188	653		wrong study design, wrong exposure
Cole, L. J., McCracken, D. I., Dennis, P., Downie, I. S., Griffin, A. L., Foster, G. N., Murphy, K. J. and Waterhouse, T.	Relationships between agricultural management and ecological groups of ground beetles (Coleoptera: Carabidae) on Scottish farmland	Agriculture, Ecosystems & Environment	2002	93	1	323-336	wrong exposure
Cole, L. J., McCracken, D. I., Downie, I. S., Dennis, P., Foster, G. N., Waterhouse, T., Murphy, K. J., Griffin, A. L. and Kennedy, M. P.	Comparing the effects of farming practices on ground beetle (Coleoptera: Carabidae) and spider (Araneae) assemblages of Scottish farmland	Biodiversity and Conservation	2005	14	2	441-460	wrong study design, wrong exposure
Collinge, S. K., Prudic, K. L. and Oliver, J. C.	Effects of local habitat characteristics and landscape context on grassland butterfly diversity	Conservation Biology	2003	17	1	178-187	wrong study design
Conant, R. T., Paustian, K. and Elliott, E. T.	Grassland management and conversion into grassland: Effects on soil carbon	Ecological Applications	2001	11	2	343-355	wrong population
Conant, R. T., Six, J. and Paustian, K.	Land use effects on soil carbon fractions in the southeastern United States. I. Management-intensive versus extensive grazing	Biology and Fertility of Soils	2003	38	6	386-392	wrong exposure
Connolly, H. and Naylor, R. E. L.	Biodiversity of the seed bank of a herb-rich meadow and an adjacent field	The 1999 Brighton Conference - Weeds	1999	3		811-816	wrong outcome, wrong study design
Conover, D., Dubeux, J. and Martini, X.	Phenology, distribution, and diversity of dung beetles (Coleoptera: Scarabaeidae) in North Florida's pastures and forests	Environmental Entomology	2019	48	4	847-855	wrong population
Conrad, K. A., Dalal, R. C., Dalzell, S. A., Allen, D. E. and Menzies, N. W.	The sequestration and turnover of soil organic carbon in subtropical leucaena-grass pastures	Agriculture Ecosystems & Environment	2017	248		38-47	wrong study design
Conrad, K. A., Dalal, R. C., Dalzell, S. A., Allen, D. E., Fujinuma, R. and Menzies, N. W.	Soil nitrogen status and turnover in subtropical leucaena-grass pastures as quantified by 15N natural abundance	Geoderma	2018	313		126-134	wrong exposure
Conrado, J. A. d. A., Cavalcante, A. C. R., Tonucci, R. G. and Candido, M. J. D.	Manipulation of natural grassland in semiarid region: a review	Revista Cientifica Rural	2020	22	2	177-191	wrong exposure, wrong publication type	review
Conway, A.	The implications of grazing on land use	Occasional Symposium, British Grassland Society	1976			15-27	wrong outcome, wrong population, wrong publication type	review
Cooksley, D. G. and Quirk, M. F.	Restoring perennial grasses to a stylo-dominant pasture	People and rangelands: building the future. Proceedings of the VI International Rangeland Congress, Townsville, Queensland, Australia	1999			282-283	wrong exposure
Cooper, A., McCann, T. and Power, J.	Grassland diversity in relation to field parcel size and management	Fragmentation in agricultural landscapes. Proceedings of the third annual conference of IALE	1994			62-70	wrong exposure
Coppa, M., Farruggia, A., Pradel, P., Lombardi, G. and Martin, B.	An improved grazed class method to estimate species selection and dry matter intake by cows at pasture	Italian Journal of Animal Science	2011	10	1	8	wrong exposure
Corazzin, M., Berlese, M., Sturaro, E., Ramanzin, M., Gallo, L., Aprea, E., Gasperi, F., Gianelle, D. and Bovolenta, S.	Effect of feeding adaptation of Italian Simmental cows before summer grazing on animal behavior and milk characteristics	Animals	2020	10	829		wrong study design	no comparator
Corrall, A. J. and Treacher, T. T.	Temperate pasture: management for grazing and conservation	Span	1976	19	1	25-28	wrong exposure
Correa, C. M. A., Braga, R. F., Puker, A. and Korasaki, V.	Patterns of taxonomic and functional diversity of dung beetles in a human-modified variegated landscape in Brazilian Cerrado	Journal of Insect Conservation	2019	23	1	89-99	wrong study design, wrong exposure
Correa, C. M. A., Da Silva, P. G., Puker, A. and Abot, A. R.	Spatiotemporal patterns of taxonomic and functional β-diversity of dung beetles in native and introduced pastures in the Brazilian Pantanal	Austral Ecology	2021	46		98-110	wrong study design
Corti, M. and Brambilla, L. A.	Effects of different grazing systems upon milk yield and behaviour of summered Brown Swiss cows	Recent progress in animal production science. Proceedings of the XIII Congress, Piacenza, June 21-24, 1999	1999			440-442	wrong exposure
Costa, D., Freitas, H. and Sousa, J. P.	Influence of seasons and land-use practices on soil microbial activity and metabolic diversity in the Montado ecosystem	European Journal of Soil Biology	2013	59		22-30	wrong exposure
Cousins, S. A. O. and Eriksson, O.	After the hotspots are gone: land use history and grassland plant species diversity in a strongly transformed agricultural landscape	Applied Vegetation Science	2008	11	3	365-374	wrong exposure, wrong study design
Cousins, S. A. O. and Eriksson, O.	The influence of management history and habitat on plant species richness in a rural hemiboreal landscape, Sweden	Landscape Ecology	2002	17	6	517-529	wrong exposure
Cousins, S. A. O., Mattsson, S. and Lindborg, R.	Land use history and site location are more important for grassland species richness than local soil properties	Nordic Journal of Botany	2009	27	6	483-489	wrong outcome, wrong study design
Cozic, P. and Bornard, A.	High altitude pastures. I. Application of an agro-ecological approach to the management of particular environments	Fourrages	1998	153		69-79	wrong study design
Craine, J. M. and Lee, W. G.	Covariation in leaf and root traits for native and non-native grasses along an altitudinal gradient in New Zealand	Oecologia	2003	134	4	471-478	wrong exposure
Creamer, M. L., Roche, L. M., Horback, K. M., and Saitone, T. L.	Optimising cattle grazing distribution on rangeland: a systematic review and network analysis	Rangeland Journal	2019	41	5	441-455	wrong publication type	review; references checked
Crespo, D. G., Barradas, A. M. C., Santos, P. V. and Carneiro, J. P. G.	Sustainable improvement of Mediterranean pastures	Grassland Science in Europe	2004		9	840-842	wrong population
Cringoli, G., Taddei, R., Rinaldi, L., Veneziano, V., Musella, V., Cascone, C., Sibilio, G. and Malone, J. B.	Use of remote sensing and geographical information systems to identify environmental features that influence the distribution of paramphistomosis in sheep from the southern Italian Apennines	Veterinary Parasitology	2004	122	1	15-26	wrong outcome
Critchley, C. N. R., Burke, M. J. W. and Stevens, D. P.	Conservation of lowland semi-natural grasslands in the UK: a review of botanical monitoring results from agri-environment schemes	Biological Conservation	2004	115	2	263-278	wrong publication type	review
Crocker, G. J. and Holford, I. C. R.	Effects of pasture improvement with superphosphate on soil pH, nitrogen and carbon in a summer rainfall environment	Australian Journal of Experimental Agriculture	1991	31	2	221-224	wrong study design
Cross, A. F. and Schlesinger, W. H.	Plant regulation of soil nutrient distribution in the northern Chihuahuan Desert	Plant Ecology	1999	145	1	11-25	wrong exposure
Cruickshank, J. G.	Soil properties and management levels of marginal hill land in the Sperrin Mountains, Co. Tyrone and Co. Londonderry	Irish Journal of Agricultural Research	1978	17	3	303-314	wrong exposure
Csecserits, A., Czucz, B., Halassy, M., Kroel-Dulay, G., Redei, T., Szabo, R., Szitar, K. and Torok, K.	Regeneration of sandy old-fields in the forest steppe region of Hungary	Plant Biosystems	2011	145	3	715-729	wrong exposure
Cupina, B., Krstic, D., Vujic, S., Ljevnaic-Masic, B. and Eric, P.	Soil properties, yield and quality of permanent grasslands in Backa region, Vojvodina (Serbia)	Grassland Science in Europe	2017		22	311-313	wrong exposure
da Ronch, F. and Ziliotto, U.	Pasture characteristics on a Venetian prealps malga where the animals' diet is supplemented by concentrates	Grassland Science in Europe, Volume 15. Grassland in a changing world. Proceedings of the 23rd General Meeting of the European Grassland Federation, Kiel, Germany, 29th August - 2nd September 2010	2010			675-677	wrong study design
da Silva, P. M., Berg, M. P., da Silva, A. A., Dias, S., Leitao, P. J., Chamberlain, D., Niemela, J., Serrano, A. R. M. and Sousa, J. P.	Soil fauna through the landscape window: factors shaping surface-and soil-dwelling communities across spatial scales in cork-oak mosaics	Landscape Ecology	2015	30	8	1511-1526	wrong exposure
da Trindade, J. K., Pinto, C. E., Neves, F. P., Mezzalira, J. C., Bremm, C., Genro, T. C. M., Tischler, M. R., Nabinger, C., Gonda, H. L. and Carvalho, P. C. F.	Forage allowance as a target of grazing management: implications on grazing time and forage searching	Rangeland Ecology & Management	2012	65	4	382-393	wrong exposure
Dad, J. M. and Khan, A. B.	Floristic composition of an alpine grassland in Bandipora, Kashmir	Grassland Science	2010	56	2	87-94	wrong exposure
Dadam, D. and Siriwardena, G. M.	Agri-environment effects on birds in Wales: Tir Gofal benefited woodland and hedgerow species	Agriculture, Ecosystems & Environment	2019	284		106587	wrong study design
Dahl, K. M., Bork, E. W., Parkins, J. R. and Sherren, K.	Assessing variation in range health across grazed northern temperate grasslands	Rangeland Ecology and Management	2021	74		135-146	wrong study design
Dahlgren, R. A., Singer, M. J. and Huang, X.	Oak tree and grazing impacts on soil properties and nutrients in a California oak woodland	Biogeochemistry	1997	39	1	45-64	wrong study design, wrong exposure
Dahlin, A. S., Emanuelsson, U. and McAdam, J. H.	Nutrient management in low input grazing-based systems of meat production	Soil Use and Management		21		122-131	wrong outcome, wrong publication type	review
Dahlstrom, A., Iuga, A. M. and Lennartsson, T.	Managing biodiversity rich hay meadows in the EU: a comparison of Swedish and Romanian grasslands.	Environmental Conservation	2013	40	2	194-205	wrong population
Dahlström, F., Hessle, A. and Kumm, K. I.	Bete i skog som en foderresurs	Swedish University of Agricultural Sciences Report 44 Department of Animal Environment and Health Section of Production Systems	2018				wrong publication type	review: included references checked
Dahms, H., Lenoir, L., Lindborg, R., Wolters, V. and Dauber, J.	Restoration of Seminatural Grasslands: What is the Impact on Ants?	Restoration Ecology	2010	18	3	330-337	wrong exposure
Dainese, M., Leps, J. and de Bello, F.	Different effects of elevation, habitat fragmentation and grazing management on the functional, phylogenetic and taxonomic structure of mountain grasslands	Perspectives in Plant Ecology, Evolution and Systematics	2015	17	1	44-53	wrong study design
Dainese, M., Scotton, M., Clementel, F., Pecile, A. and Leps, J.	Do climate, resource availability, and grazing pressure filter floristic composition and functioning in Alpine pastures?	Community Ecology	2012	13	1	45-54	wrong exposure
Dalal, R. C., Strong, W. M., Weston, E. J. and Gaffney, J.	SUSTAINING MULTIPLE PRODUCTION SYSTEMS .2. SOIL FERTILITY DECLINE AND RESTORATION OF CROPPING LANDS IN SUBTROPICAL QUEENSLAND	Tropical Grasslands	1991	25	2	173-180	wrong exposure
Dalgaard, T., Andersen, H. E. and Blicher-Mathiesen, G.	Hvilken effekt har CAP13+ reformen haft på næringsstoffer, klima og biodiversitet?	DCA - NATIONALT CENTER FOR FØDEVARER OG JORDBRUG. DCA Rapport nr. 159	2019				wrong publication type
Dalgaard, T., Andersen, H.E., Blicher-Mathiesen, G., Hansen, E.M., Heckrath, G.J., Hoffmann, C.C., Kristensen, T., Krogh, P.H., Odgaard, M.V., Olesen, J.E., Pedersen, B.F., Petersen, S.O., Ptak, E., Rubæk, G.H., Strandberg, B., Strandberg, M.T., and Thomsen, I.K.	Hvilken effekt har CAP13+ reformen haft på biodiver-sitet, næringsstoffer og klima?	DCA - Nationalt Center for Fødevarer og Jordbrug, Aarhus Universitet	2018				wrong exposure
Dalgaard, T., Vestergaard Odgaard, M., Faurholt Pedersen, B., Strandberg, B., Ejrnaes, R.	Biodiversitetsmæssige overvejelser ved udlægning af småbiotoper på arealer med permanent græs eller lavbundsarealer	Department of Agroecology - Agricultural systems and Systainabilityt, DCA - Danish Centre for Food and Agriculture	2020				wrong exposure
Dall-Orsoletta, A. C., Almeida, J. G. R., Oziemblowski, M. M. and Ribeiro-Filho, H. M. N.	Corn supplementation on milk urea nitrogen content of dairy cows grazing on temperate annual pasture	Ciencia Rural	2020	50	2		wrong population
Damborsky, M. P., Bohle, M. C. A., Polesel, M. G., Porcel, E. A. and Fontana, J. L.	Spatial and Temporal Variation of Dung Beetle Assemblages in a Fragmented Landscape at Eastern Humid Chaco	Neotropical Entomology	2015	44	1	30-39	wrong study design	no comparator
Damgaard, C.	Selection against ruderals in Danish grasslands over an eight-year period	Ecological Informatics	2022	72	47		wrong exposure, wrong population
Damgaard, S.	Driftshistoriens betydning for naturtilstanden på sure overdrev i Danmark	Institut for Bioscience, Århus Universitet	2014				wrong study design
Darquistade, A., Berastegi, A., Campos, J. A. and Loidi, J.	Agrostis curtisii acidophilous grasslands of the Cantabrian regions: characterisation and phytosociological approach	Silva Lusitana	2004	12	2	135-149	wrong exposure
Daryanto, S., Eldridge, D. J., Brebbia, C. A. and Zubir, S. S.	Is shrub removal an appropriate management strategy in shrub-encroached woodlands?	WIT Transactions on Ecology and The Environment	2012	148		37-46	wrong exposure
Davies, A. and Waite, S.	The persistence of calcareous grassland species in the soil seed bank under developing and established scrub	Plant Ecology	1998	136	1	27-39	wrong exposure
Davies, D. A.	Long-term effects of improvement methods on Molinia caerulea dominant rough grazing on wet hill land. 1. Pasture production, quality and botanical composition	Journal of Agricultural Science, UK	1987	109	2	231-241	wrong exposure
Davis, A. L. V., Scholtz, C. H. and Chown, S. L.	Species turnover, community boundaries and biogeographical composition of dung beetle assemblages across an altitudinal gradient in South Africa	Journal of Biogeography	1999	26	5	1039-1055	wrong study design
Davis, N. G., Wyffels, S. A., Sanford, C. and DelCurto, T.	Influence of three times weekly alfalfa supplementation on the behavior of beef cows grazing dormant Montana rangeland	Translational Animal Science	2020	4		S58-S62	wrong outcome, wrong study design
Davis, S. K., Brigham, R. M., Shaffer, T. L. and James, P. C.	Mixed-grass prairie passerines exhibit weak and variable responses to patch size	Auk	2006	123	3	807-821	wrong study design
de Boer, T. A.	Use of Peat Soils for Grassland	Proceedings of the Symposium on Peat Lands Below Sea Level August 24-28, 1981, The Netherlands. IRLI Publication No. 30	1982			214-227	wrong exposure
de la Rosa, C. A., Hubbell, S. P. and Gowaty, P.	Foraging Behavior of Free-Ranging Cattle and Community Interactions in a Tropical Deciduous Forest	University of California, Los Angeles (thesis)	2018			142	wrong publication type	thesis; included papers checked
de Menezes Sousa Zago, L., Ramalho Werther, P., de Melo Silva-Neto, C. and Caramori, S. S.	Biochemical indicators drive soil quality in integrated crop–livestock–forestry systems	Agroforestry Systems	2020	94	6	2249-2260	wrong study design, wrong exposure
de Miguel, J. M.	Nature and configuration of the agrosilvopastoral landscape in the conservation of biological diversity in Spain	Revista Chilena de Historia Natural	1999	72	4	547-557	wrong study design
de Miguel, J. M., Acosta-Gallo, B. and Gomez-Sal, A.	Understanding Mediterranean pasture dynamics: general tree cover vs. specific effects of individual trees	Rangeland Ecology & Management	2013	66	2	216-223	wrong study design
de Miguel, J. M., Rodriguez, M. A. and Gomez Sal, A.	Habitat selection and territorial distribution of a herd of cows in a dehesa environment	Options Mediterraneennes. Serie A, Seminaires Mediterraneens	1989	3		299-303	wrong exposure
de Montard, F. X.	Reflections on the vegetation dynamics of mountain pastures in the Central Massif. II. Pastures and rough grazings	Fourrages	1991	125		85-103	wrong publication type
de Moura Zanine, A., Vieira, B. R., de Jesus Ferreira, D., Vieira, A. J. M., Silveira, M., Wilton Ladeira da Silva, and Cecon, P. R.	Ingestive behavior of steers on pastures of Brachiaria brizantha and Cynodon dactylon	Ciencia e Investigacion Agraria	2016	43	2	295-304	wrong population
de Oliveira Neto, R. A., da Silva, J. H. S., da Rocha, M. G., Potter, L., de Oliveira Sichonany, M. J., Biscaino, L. L., Santos, F. A. d. and Difante, M. V. B.	Ingestive behavior, performance and forage intake by beef heifers on tropical pasture systems	Revista Brasileira de Zootecnia	2013	42	8	549-558	wrong population
de Simiane, M.	Botanical composition and nutritive value of the diet ingested by small ruminants	La foret et l'elevage en region mediterraneenne francaise	1987			167-183	wrong study design
De Souza, J., Batistel, F., Ticiani, E., Sandri, E. C., Pedreira, C. G. S. and Oliveira, D. E.	Green leaf allowance and dairy ewe performance grazing on tropical pasture	Journal of Animal Science	2014	92	6	2708-2715	wrong population
de Valenca, A. W., Vanek, S. J., Meza, K., Ccanto, R., Olivera, E., Scurrah, M., Lantinga, E. A. and Fonte, S. J.	Land use as a driver of soil fertility and biodiversity across an agricultural landscape in the Central Peruvian Andes	Ecological Applications	2017	27	4	1138-1154	wrong exposure
de Vries, M. F. W.	Foraging in a landscape mosaic: diet selection and performance of free-ranging cattle in heathland and riverine grassland	Landbouwuniversiteit Wageningen (thesis)	1994				wrong exposure
Decandia, M., Cabiddu, A., Molle, G., Branca, A., Epifani, G., Pintus, S., Tavera, F., Piredda, G., Pinna, G. and Addis, M.	Effect of different feeding systems on fatty acid composition and volatile compound content in goat milk	Options Mediterraneennes. Serie A, Seminaires Mediterraneens	2007	74		129-134	wrong study design	no comparator
Degabriel, J. L., Albon, S. D., Fielding, D. A., Riach, D. J., Westaway, S. and Irvine, R. J.	The presence of sheep leads to increases in plant diversity and reductions in the impact of deer on heather	Journal of Applied Ecology	2011	48	5	1269-1277	wrong exposure
del Pino, A. and Hernandez, J.	Phosphorus cycling in grazed native and fertilised pastures oversown with legumes on basaltic soils	Agrociencia	2002	6	2	47-52	wrong exposure
Delagarde, R., Caillat, H. and Charpentier, A.	Ability of dairy goats to graze on temporary multispecies grasslands	Inra Productions Animales	2021	34	1	15-28	wrong population, wrong publication type	review
DelCurto, T., Porath, M., Parsons, C. T. and Morrison, J. A.	Management strategies for sustainable beef cattle grazing on forested rangelands in the Pacific northwest	Rangeland Ecology & Management	2005	58	2	119-127	wrong publication type	review
Delescaille, L. M., Redecker, B., Finck, P., Hardtle, W., Riecken, U. and Schroder, E.	Nature conservation and pastoralism in Wallonia	Pasture Landscapes and Nature Conservation	2002			39-52	wrong exposure
Dembek, R., Lyszczarz, R. and Zimmer-Grajewska, M.	Plantago lanceolata L. as a component of permanent and renewed grasslands	Acta Scientiarum Polonorum Agricultura	2014	13	4	19-30	wrong population
Demetrio, W. C., Santos, A., Ferreira, T., Nadolny, H., Cardoso, G. B. X., Torres, J. L. M., Dudas, R., de Oliveira, V., Barreto, J. O., James, S. W., da Silva, E., Brown, G. G. and Bartz, M. L. C.	Earthworm species in various land use systems in the Campos Gerais region of Lapa, Parana, Brazil	Zootaxa	2018	4496	1	503-516	wrong study design
Dennis, P., Doering, J., Stockan, J. A., Jones, J. R., Rees, M. E., Vale, J. E. and Sibbald, A. R.	Consequences for biodiversity of reducing inputs to upland temperate pastures: Effects on beetles (Coleoptera) of cessation of nitrogen fertilizer application and reductions in stocking rates of sheep	Grass and Forage Science	2004	59	2	121-135	wrong population
DePuit, E. J. and Coenenberg, J. G.	Complementary grazing of reclaimed mined land and native rangeland pastures in Montana	Proceedings America Society of Mining and Reclamation	1989			185-198	wrong study design
Derek, W. B., Harv, C. V. W., Robin, W. and Delyn, J.	Evaluation of Low-Stress Herding and Supplement Placement for Managing Cattle Grazing in Riparian and Upland Areas	Rangeland Ecology and Management	2008	61	1	26-37	wrong study design
Deru, J. G. C., Bloem, J., Goede, R. d., Keidel, H. and Kloen, H.	Soil ecology and ecosystem services of dairy and semi-natural grasslands on peat	Grassland Science in Europe. Sustainable meat and milk production from grasslands	2018	23		589-591	wrong study design, wrong exposure
Deru, J., Bloem, J., de Goede, R., Brussaard, L. and van Eekeren, N.	Soil faunal and plant diversity of dairy and semi-natural grasslands on peat	Grassland Science in Europe	2018	23		589-591	wrong study design
Descalzi, C. A., López, I. F., Kemp, P. D., Dörner, J. and Ordóñez, I.	Pasture restoration improvement methods for temperate degraded pastures and consequences of the climatic seasonality on soil–pasture complex	Journal of Agronomy and Crop Science = Zeitschrift fuer Acker- und Pflanzenbau	2020	206	1	130-147	wrong exposure
Desmond, M.	Effects of grazing practices and fossorial rodents on a winter avian community in Chihuahua, Mexico	Biological Conservation	2004	116	2	235-242	wrong study design
Diakité, Z. R., Mosnier, C., Baumont, R. and Brunschwig, G.	Biotechnical and economic performance of mixed dairy cow-suckler cattle herd systems in mountain areas: Exploring the impact of herd proportions using the Orfee model	Livestock Science	2019	229		105-113	wrong study design
Diaz, A., Castillo, E., Martin, P. C. and Hernandez, J. L.	Productive performance of Zebu yearlings grazing an association of glycine (Neonotonia wightii) and natural pasture, supplemented with a ruminal fermentation activator	Cuban Journal of Agricultural Science	2005	39	3	279-283	wrong outcome
Díaz, A., Martín, P. C., Castillo, E. and Hernández, J. L.	Supplementation of yearlings Cuban Charolais grazing multiple associations of herbaceous legumes and tropical grasses	Cuban Journal of Agricultural Science	2012	46	3	249-252	wrong population
Díaz, A., Martín, P. C., Castillo, E. and Hernández, J. L.	Fattening of Zebu bulls with rumen activator supplement in silvopastoral system of leucaena and natural pasture	Cuban Journal of Agricultural Science	2008	42	2	155-157	wrong outcome, wrong study design
Dickhoefer, U., Hao, J., Bösing, B. M., Lin, L., Gierus, M., Taube, F., & Susenbeth, A.	Feed Intake and Performance of Sheep Grazing Semiarid Grassland in Response to Different Grazing Systems	Rangeland ecology & management	2014	67	2	145-153	wrong exposure
Dickhoefer, U., Mahgoub, O. and Schlecht, E.	Adjusting homestead feeding to requirements and nutrient intake of grazing goats on semi-arid, subtropical highland pastures	Animal	2011	5	3	471-482	wrong study design	no comparator
Diekmann, M., Andres, C., Becker, T., Bennie, J., Blüml, V., Bullock, J. M., Culmsee, H., Fanigliulo, M., Hahn, A., Heinken, T., Leuschner, C., Luka, S., Meißner, J., Müller, J., Newton, A., Peppler‐Lisbach, C., Rosenthal, G., van den Berg, L. J. L., Vergeer, P. and Wesche, K.	Patterns of long‐term vegetation change vary between different types of semi‐natural grasslands in Western and Central Europe	Journal of Vegetation Science	2019	30	2	187-202	wrong exposure
Dietl, W.	Habitat adjusted utilization of alpine meadows	Landwirtschaft und Naturschutz Gemeinsam erhalten fur die Zukunft. Expertentagung am	1995	19	20	25-28	wrong publication type
Dietl, W. and Georg, A.	Graded management intensity of meadows in mountainous regions	Agrarforschung	1994	1	2	83-90	wrong publication type
Diller, O. D.	The forage cover in heavily grazed farm woods of northern Indiana	Agronomy journal	1937	29	11	924-933	wrong population
Dilly, O. and Munch, J. C.	Microbial biomass and activities in partly hydromorphic agricultural and forest soils in the Bornhoved Lake region of Northern Germany	Biology and Fertility of Soils	1995	19	4	343-347	wrong exposure
Distel, R. A., Soca, P. M., Demment, M. W. and Laca, E. A.	Spatial-temporal arrangements of supplementation to modify selection of feeding sites by sheep	Applied Animal Behaviour Science	2004	89	1	59-70	wrong population
Dobremez, L., Chazoule, C., Loucougaray, G., Pauthenet, Y., Nettier, B., Lavorel, S., Madelrieux, S., Dore, A. and Fleury, P.	Debate and controversy surrounding the intensification of grassland use in the Vercors region of France: the farming practices and concepts under discussion	Fourrages	2015		221	33-45	wrong population, wrong exposure
Doligez, E. and Fouquet, S.	Survey of grazing practices and grassland management by horse breeders in lower Normandy	26e Journee de la recherche equine	2000	1		55-64	wrong study design
Doreau, M. and Vivier, M.	Natural Dichanthium caricosum grassland in Guadeloupe	Agronomie Tropicale		34	4	356-371	wrong study design
Dorioz, J. and Van Oort, F.	Landscape ecology of alpine pastures In a sedimentary calcachist area (Beaufortain). II. Soll distribution and pastoral values	Agronomie	1991	11	5	395-409	wrong study design
Dorre, A. and Borchardt, P.	Changing systems, changing effects - pasture utilization in the post-Soviet transition	Mountain Research and Development	2012	32	3	313-323	wrong exposure
Dorresteijn, I., Hartel, T., Hanspach, J., Wehrden, H. v. and Fischer, J.	The conservation value of traditional rural landscapes: the case of woodpeckers in Transylvania, Romania	PLoS ONE	2013	8	6	e65236	wrong exposure
Dorrough, J., McIntyre, S. and Scroggie, M. P.	Individual plant species responses to phosphorus and livestock grazing	Australian Journal of Botany	2011	59	7	669-680	wrong study design
Dorrough, J., Moxham, C., Turner, V. and Sutter, G.	Soil phosphorus and tree cover modify the effects of livestock grazing on plant species richness in Australian grassy woodland	Biological Conservation	2006	130	3	394-395	wrong exposure
D'Ottavio, P., Scotton, M. and Ziliotto, U.	Forage selection by sheep in extensive grazing systems in the Monti Sibillini National Park (Central Apennines, Italy)	Options Mediterraneennes. Serie A, Seminaires Mediterraneens	2004	61		189-192	wrong exposure
D'Ottavio, P., Ziliotto, U. and Scotton, M.	Effect of management on the botanic composition of alpine grasslands	Grassland Science in Europe	2003	8		71-73	wrong population
Doumalin, L.	Grazing. 50 mouthfuls per kilo of grass	Production Laitiere Moderne	1996	256		58-60	wrong publication type
Dubeux Junior, J. C. B., Sollenberger, L. E., Mathews, B. W., Scholberg, J. M. and Santos, H. Q.	Nutrient cycling in warm-climate grasslands	Crop Science	2007	47	3	915-928	wrong publication type, wrong exposure	review
Duignan, L., OhUallachain, D., Finn, J. A., Browne, A., McGurn, P. and Moran, J.	The agronomic and biodiversity value of semi-natural grassland types under different grazing management.	Grassland Science in Europe	2018	23		160-162	wrong exposure
Dumitrescu, N., Iacob, T., Vintu, V. and Samuil, C.	Improved productivity of Romanian silvosteppe rangelands	People and rangelands: building the future. Proceedings of the VI International Rangeland Congress, Townsville, Queensland, Australia	1999			330-332	wrong exposure
Dumont, B., Farruggia, A. and Garel, J. P.	Biodiversity of permanent pastures within livestock farming systems	14 emes Recontres autour des recherches sur les ruminants, Paris, les 5 et 6 Decembre 2007	2007			17-24	wrong exposure, wrong study design
Dumont, B., Garel, J. P., Ginane, C., Decuq, F., Farruggia, A., Pradel, P., Rigolot, C. and Petit, M.	Effect of cattle grazing a species-rich mountain pasture under different stocking rates on the dynamics of diet selection and sward structure	Animal	2007	1	7	1042-1052	wrong exposure
Dumont, B., Groot, J. C. J. and Tichit, M.	Make ruminants green again–how can sustainable intensification and agroecology converge for a better future?	Animal	2018	12		s210-s219	wrong outcome, wrong publication type	review
Dumont, B., Maillard and Petit, M.	The effect of the spatial distribution of plant species within the sward on the searching success of sheep when grazing	Grass and Forage Science	2000	55	2	138-145	wrong population
Dumont, B., Rossignol, N., Huguenin-Elie, O., Jeanneret, P., Jerrentrup, J. S., Lüscher, G., Taugourdeau, S., Villerd, J. and Plantureux, S.	Simple Assessment of Temperate Grassland Suitability as Habitat for Three Insect Taxa	Frontiers in Sustainable Food Systems	2022	6			wrong exposure, wrong study design
Duncan, A. J., Iason, G. R. and Hartley, S. E.	Fine-scale Discrimination of Forage Quality by Sheep Offered a Soyabean Meal or Barley Supplement While Grazing a Nitrogen-Fertilized Heather (Calluna Vulgaris) Mosaic	The Journal of Agricultural Science	1994	123	3	363-370	wrong study design	no comparator
Dunford, B. and Feehan, J.	Agricultural practices and natural heritage: a case study of the Burren Uplands, Co. Clare	Tearmann	2001	1	1	19-34	wrong study design, wrong exposure
Duque-Vélez, P., Olivera-Angel, M. and Wolff, M.	Silvopastoral systems as an alternative for conservation of dung beetles (Coleoptera: Scarabaeinae) in a cattle landscape in Caucasia Colombia	Caldasia	2022	44	1	184-193	wrong exposure
Durant, D., Tichit, M., Kerneis, E. and Fritz, H.	Management of agricultural wet grasslands for breeding waders: integrating ecological and livestock system perspectives - a review	Biodiversity and Conservation	2008	17	9	2275-2295	wrong publication type	review
D'Urso, G., Avondo, M., Bordonaro, S., Marletta, D. and Guastella, A. M.	Effect of sustained-release somatotropin on performance and grazing behavior of ewes housed at different stocking rates	Journal of Dairy Science	1998	81	4	958-965	wrong exposure
Duru, M., Hazard, L., Jeangros, B. and Mosimann, E.	The workings of grazed pastures : sward structure and biodiversity	Fourrages	2001	166		165-188	wrong study design, wrong exposure
Dutoit, T.	Persistence of former land-uses and conservation management of calcareous grasslands in France	Biotechnologie, Agronomie, Societe et Environnement	2005	9	2	125-132	wrong study design
Dutoit, T.	Itinerant grazing in the lower Seine Valley (France): an agronomic and ecological necessity	Cahiers Agricultures	1999	8	6	486-497	wrong exposure
Dutoit, T. and Alard, D.	Permanent seed banks in chalk grassland under various management regimes: Their role in the restoration of species-rich plant communities	Biodiversity and Conservation	1995	4	9	939-950	wrong exposure
Dzhanpeisov, R., Alimbaev, A. K., Minyat, V. E. and Smagulov, T. A.	Degradation of soils of mountain and desert pastures in Kazakhstan	Problems of Desert Development	1990	4		15-20	wrong exposure
Dziba, L. E., Provenza, F. D., Villalba, J. J. and Atwood, S. B.	Supplemental energy and protein increase use of sagebrush by sheep	Small ruminant research	2007	69	1	203-207	wrong outcome
Ebeling, D., Tonn, B. and Isselstein, J.	Patch-dependent herbage growth drives paddock productivity in a long-term extensive grazing system	The multiple roles of grassland in the European bioeconomy. Proceedings of the 26th General Meeting of the European Grassland Federation, Trondheim, Norway. Grassland Science in Europe	2016	21		588-590	wrong exposure
Eckberg, E.	Effekten på artrikedom av kärlväxter vid gödsling av betesmarker	Lund University, Studies in Environmental Science	2015				wrong study design
Ecroyd, C. E. and Brockerhoff, E. G.	Floristic changes over 30 years in a Canterbury Plains kanuka forest remnant, and comparison with adjacent vegetation types	New Zealand Journal of Ecology	2005	29	2	279-290	wrong study design
Edwards, G. R., Newman, J. A., Parsons, A. J. and Krebs, J. R.	Effects of the total, vertical and horizontal availability of the food resource on diet selection and intake of sheep	Journal of Agricultural Science	1996	127		555-562	wrong population
Edwards, G. R., Tozer, K. N., Maxwell, T. M. R. and Marshall, A. J.	Control of gorse (Ulex europaeus) in dryland pasture converted from Pinus radiata forest	New Zealand Plant Protection	2007	60		141-145	wrong population
Eichberg, C., Storm, C., Stroh, M. and Schwabe, A.	Is the combination of topsoil replacement and inoculation with plant material an effective tool for the restoration of threatened sandy grassland?	Applied Vegetation Science	2010	13	4	425-438	wrong study design
Eichel, S. and Fartmann, T.	Management of calcareous grasslands for Nickerl's fritillary (Melitaea aurelia) has to consider habitat requirements of the immature stages, isolation, and patch area	Journal of Insect Conservation	2008	12	6	677-688	wrong study design
Ejrnaes, R. and Bruun, H. H.	Gradient analysis of dry grassland vegetation in Denmark	Journal of Vegetation Science	2000	11	4	573-584	wrong exposure
Ejrnaes, R. and Bruun, H. H.	Prediction of grassland quality for environmental management	Journal of Environmental Management	1995	43	2	171-183	wrong study design
Ejrnæs, R., Liira, J., Poulsen, R. S. and Nygaard, B.	When has an abandoned field become a semi-natural grassland or heathland?	Environmental Management	2008	42		707–716	wrong study design
Ejrnæs, R., Nygaard, B. and Fredshavn, J. R.	Overdrev, enge og moser. Håndbog i naturtypernes karakteristik og udvikling samt forvaltningen af deres biodiversitet	Aarhus Universitet. – Faglig rapport fra DMU nr. 727.	2009				wrong exposure
Eklund, H.	Restaurering av naturbetesmark i Gredelby och Krusenberg, Knivsta kommun	Swedish University of Agricultural Sciences (thesis)	2008				wrong study design	no comparator
Ekman, I.	Biologisk mångfald i boendenära lägen	Swedish University of Agricultural Sciences (thesis)	2016				wrong exposure
Ekstam, U.	Consumer requirements. Open cultivated ground and biological diversity	Kungl. Skogs och Lantbruksakademiens Tidskrift	1999	138	13	19-30	wrong study design
Elejalde, D. A. G., Nabinger, C., Pascual, M. G. C., Ferreira, E. T., Missio, R. L., Kunrath, T. R., Devincenzi, T. and Cardosoiv, R. R.	Quality of the forage apparently consumed by beef calves in natural grassland under fertilization and oversown with cool season forage species	Revista Brasileira de Zootecnia	2012	41	6	1360-1368	wrong exposure
Eler, K., Vidrih, M. and Batic, F.	Functional shifts in plant community composition of calcareous grassland followed by change in management regime	4th Slovenian Symposium on Plant Biology with International Participation, Ljubljana, Slovenia	2006			70-71	wrong outcome, wrong exposure
Elias, D. and Tischew, S.	Goat pasturing - a biological solution to counteract shrub encroachment on abandoned dry grasslands in Central Europe?	Agriculture, Ecosystems & Environment	2016	234		98-106	wrong exposure, wrong study design
Elmhag, J.	Inventering av kärlväxter i Södermanlands län - 10 naturbetesmarker i 2016	Rapport / Länsstyrelsen, Södermanlands län	2019			11	wrong study design
Elsasser, M.	Pasture types from extensive to intensive	5. Alpen ländisches Expertenforum, 18.-19 März 1999, Bericht 5	1999			15-24	wrong population, wrong exposure
Elsen, P. R., Ramnarayan, K., Krishnamurthy, R. and Wilcove, D. S.	The importance of agricultural lands for Himalayan birds in winter	Conservation Biology	2017	31	2	416-426	wrong exposure
Elsässes, M.	The impact of extensive and intensive pasture systems on the digestibility of organic matter and forage acceptance	Berichte uber Landwirtschaft	2000	78	3	437-453	wrong publication type
Engan, G., Bratli, H., Fjellstad, W. J. and Dramstad, W.	3Q-Biologisk mangfold i jordbrukets kulturlandskap. Status og utviklingstrekk	Norsk institutt for skog og landskap, Pb 115	2008	1			wrong exposure, wrong study design
Erhardt, A.	Diurnal Lepidoptera: sensitive indicators of cultivated and abandoned grassland	Journal of Applied Ecology	1985	22	3	849-861	wrong exposure, wrong study design
Erhardt, A. and Thomas, J. A.	Lepidoptera as indicators of change in the semi-natural grasslands of lowland and upland Europe	In: The conservation of insects and their habitats. Collins N.M. Ed.	1991			213-234	wrong exposure
Ericson, J.	Strandängarnas artrikedom och artsammansättning-betydelsen av hävd	Uppsala University (thesis)	2009				wrong study design
Eriksen, J.	Nitrate leaching and growth of cereal crops following cultivation of contrasting temporary grasslands	Journal of agricultural science	2001	136		271-281	wrong population
Eriksson, A., Eriksson, O. and Berglund, H.	Species abundance patterns of plants in Swedish semi-natural pastures	Ecography	1995	18	3	310-317	wrong exposure
Eriksson, O., Cousins, S. A. O. and Bruun, H. H.	Land-use history and fragmentation of traditionally managed grasslands in Scandinavia	Journal of Vegetation Science	2002	13	5	743-748	wrong population, wrong study design
Eriksson, Å., Sandring, S., Cronvall, E., Gallegos Torell, Å., Glimskär, A., Bergman, K.-O., Hedström- Ringvall, A. and Svensson, J.	Uppföljning av kvalitetsförändringar i ängs- och betesmark via NILS år 2010	Swedish University of Agricultural Sciences Arbetsrapport 316	2011				wrong exposure
Ermetin, O., Karadağ, Y., Yıldız, A. K., Karaca, Ö. F., Tüfekçi, H., Tufan, Y. and Kayaalp, A. N.	Use of a Global Positioning System (GPS) to Manage Extensive Sheep Farming and Pasture Land	Journal of the Hellenic Veterinary Medical Society	2022	73	3	4441-4448	wrong exposure, wrong study design
Essl, F. and Dirnbock, T.	Diversity of native and alien vascular plant species of dry grasslands in central Europe	Applied Vegetation Science	2008	11	4	441-451	wrong exposure
Essl, F. and Dirnbock, T.	What determines Orthoptera species distribution and richness in temperate semi-natural dry grassland remnants?	Biodiversity and Conservation	2012	21	10	2525-2537	wrong study design
Estell, R. E., Havstad, K. M., Cibils, A. F., Fredrickson, E. L., Anderson, D. M., Schrader, T. S. and James, D. K.	Increasing shrub use by livestock in a world with less grass	Rangeland Ecology & Management	2012	65	6	553-562	wrong publication type
Etienne, M. and Armand, D.	10 years of sward renovation in a Mediterranean silvopastoral system in France	Cahiers Options Mediterraneennes	2000	45		407-410	wrong exposure
European Environment Agency	Terrestrial habitat mapping in Europe: an overview	Technical report No 1/2014	2014				wrong exposure
Fabriciusova, V., Kanuch, P. and Kristin, A.	Response of Orthoptera assemblages to management of montane grasslands in the Western Carpathians	Biologia	2011	66	6	1127-1133	wrong exposure
Fagúndez, J.	Heathlands confronting global change: drivers of biodiversity loss from past to future scenarios	Annals of Botany	2013	111	2	151-172	wrong outcome, wrong publication type
Fajmonova, Z., Zeleny, D., Syrovatka, V., Voncina, G. and Hajek, M.	Distribution of habitat specialists in semi-natural grasslands	Journal of Vegetation Science	2013	24	4	616-627	wrong exposure
Fang, J., Jing, H., Zhang, W., Gao, S., Duan, Z., Wang, H., Zhong, J., Pan, Q., Zhao, K., Bai, W., Li, L., Bai, Y., Jiang, G., Huang, J. and Huang, Z.	The concept of "Grass-based Livestock Husbandry" and its practice in Hulun Buir, Inner Mongolia	Kexue Tongbao/Chinese Science Bulletin	2018	63	17	1619-1631	wrong language
Faria, N. and Morales, M. B.	Farmland management regulates ecosystem services in Mediterranean drylands: Assessing the sustainability of agri-environmental payments for bird conservation	Journal for Nature Conservation	2020	58		125913	wrong population
Farnsworth, K. D. and Anderson, A. R. A.	How simple grazing rules can lead to persistent boundaries in vegetation communities	Oikos	2001	95	1	15-24	wrong study design
Farruggia, A., Dumont, B., D'Hour, P. and Egal, D.	How does protein supplementation affect the selectivity and performance of Charolais cows on extensively grazed pastures in late autumn?	Grass and Forage Science	2008	63	3	314-323	wrong study design
Fasae, O. A., Adejola, I. A. and Arigbede, O. M.	Performance and grazing pattern of West African Dwarf sheep to seasonally variable forage supply and quality	Journal of Agricultural Research and Development	2010	9	2	159-166	wrong exposure
Feber, R. E. and Hopkins, A.	Diversity of plant and butterfly species on organic farmland field margins in relation to management	British Grassland Society Fifth Research Conference, University of Plymouth, Newton Abbot, Devon, UK	1997				wrong study design	no comparator
Feher, L. C., Allain, L. K., Osland, M. J., Pigott, E., Reid, C. and Latiolais, N.	A comparison of plant communities in restored, old field, and remnant coastal prairies	Restoration Ecology	2020	29		3	wrong exposure
Feilberg, P.	Om Enge og vedvarende Græsmarker	Tidsskrift for Landøkonomi	1891	73		245-284	wrong exposure
Feldt, T., Antsonantenainarivony, O. and Schlecht, E.	Feed selection on dry rangelands in southwestern Madagascar: Implications for ruminant nutrition in view of ecological and social challenge	Journal of Arid Environments	2017	144		81-90	wrong exposure
Felinks, B., Deter, A. and Wenk, A.	Shrub development on a permanent pasture in the forest "Wulfener Bruch" - inventory after five years of grazing on a former intensively cultivated field	Naturschutz und Landschaftsplanung	2008	40	7	217-223	wrong study design
Fenetahun, Y., Xu, X. W. and Wang, Y. D.	FORAGE COMPOSITION, BIOMASS AND CARRYING CAPACITY DYNAMICS IN YABELLO RANGELAND, SOUTHERN ETHIOPIA USING DIFFERENT GRAZING SITES	Applied Ecology and Environmental Research	2020	18	5	7233-7253	wrong study design
Fensham, R. J.	The grassy vegetation of the Darling Downs, south-eastern Queensland, Australia. Floristics and grazing effects	Biological Conservation	1998	84	3	301-310	wrong exposure
Fensham, R. J., Butler, D. W., Fairfax, R. J., Quintin, A. R. and Dwyer, J. M.	Passive restoration of subtropical grassland after abandonment of cultivation	Journal of Applied Ecology	2016	53	1	274-283	wrong study design
Fernandez Torres, L., Castillo Gallegos, E., Ocana Zavaleta, E., Valles de la Mora, B. and Jarillo Rodriguez, J.	Characteristics of the sward in native grass pastures either alone or associated with Arachis pintoi CIAT 17434, under intensive rotational grazing	Tecnica Pecuaria en Mexico	2006	44	3	365-378	wrong exposure
Fernandez-Habas, J., Hidalgo Fernandez, M., Leal Murillo, J. R., Garcia Moreno, A. and Fernandez-Rebollo, P.	Using legume-grass commercial seed mixes to improve pasture of dehesa farms: production, persistence and diversity	Meeting the future demands for grassland production. Proceedings of the 28th General Meeting of the European Grassland Federation, Helsinki, Finland	2020			484-486	wrong study design, wrong publication type	no comparator
Ferraz de Almeida, R., Rodrigues Mikhael, J. E., Oliveira Franco, F., Fonseca Santana, L. M. and Wendling, B.	Measuring the Labile and Recalcitrant Pools of Carbon and Nitrogen in Forested and Agricultural Soils: A Study under Tropical Conditions	Forests	2019	10	7		wrong population
Ferreira, E. M., Simoes, N., Videira e Castro, I. and Carneiro, L.	Relationships of selected soil parameters and natural pastures yield in the montado ecosystem of the Mediterranean area using multivariate analysis	Silva Lusitana	2010	18	2	151-166	wrong exposure
Ferreira, L. M. M. Olivan, M., Rodrigues, M. A. M., Garcia, U. and Osoro, K.	Estimating diet selection of goats and sheep grazing on gorse-heathland vegetation with areas of improved pasture	In: Silvopastoralism and Sustainable ManagementPublisher: CAB International Editors: M.R. Mosquera-Losada, A. Rigueiro-Rodriguez and J. McAdam	2005				wrong outcome
Ferreira, L. M. M., Celaya, R., Benavides, R., García, U. and Osoro, K.	Comparison of animal performance of domestic herbivores grazing on partially improved heath lands	New trends for innovation in the Mediterranean animal production	2011			143-147	wrong outcome
Ferreira, L. M. M., Celaya, R., Santos, A. S., Guedes, C. M. V., Rodrigues, M. A. M., Mayes, R. W. and Osoro, K.	Evaluation of long-chain alcohols as diet composition markers in goats grazing heathland areas	Animal	2012	6	4	683-692	wrong population
Ferreira, L. M. M., Daniel, J. B., Celaya, R., Santos, A. S., Osoro, K., Rodrigues, M. A. M. and Pellikaan, W. F.	Utilization of carbon isotope enrichments (delta C-13) of alkanes as faecal markers to estimate diet composition of goats fed with heathland vegetation	Animal Feed Science and Technology	2014	191		26-38	wrong outcome, wrong population
Ferreira, L. M. M., Hervás, G., Belenguer, A., Celaya, R., Rodrigues, M. A. M., García, U., Frutos, P. and Osoro, K.	Comparison of feed intake, digestion and rumen function among domestic ruminant species grazing in upland vegetation communities	Journal of Animal Physiology and Animal Nutrition	2017	101	5	846-856	wrong outcome
Ferreira, L. M. M., Oliván, M., Celaya, R., Garcia, U., Rodrigues, M. A. M. and Osoro, K.	The use of n-alkanes to estimate diet composition of ruminants grazing on species diverse plant communities - Effect of feeding selectivity on diet composition estimates	Livestock Science	2007	111	1	114-123	wrong outcome
Ferreiro, A., Merino, A., Diaz, N. and Pineiro, J.	Improving the effectiveness of wood-ash fertilization in mixed mountain pastures	Grass and Forage Science	2011	66	3	337-350	wrong population
Fiedler, K., Wrbka, T. and Dullinger, S.	Pluralism in grassland management promotes butterfly diversity in a large Central European conservation area	Journal of Insect Conservation	2017	21	2	277-285	wrong study design
Filho, H. M. N. R., Setelich, E. A., Crestani, S., Dias, K. M., Mantovani, C. and Valenti, J.	Relationship between diurnal grazing time and herbage intake in dairy cows in rotational grazing	Ciencia Rural	2011	41	11	2010-2013	wrong population
Fischer, M., Rudmann-Maurer, K., Weyand, A. and Stocklin, J.	Agricultural land use and biodiversity in the Alps: How cultural tradition and socioeconomically motivated changes are shaping grassland biodiversity in the Swiss Alps	Mountain Research and Development	2008	28	2	148-155	wrong exposure
Fisher, G. E. J., Baker, L. J. and Tiley, G. E. D.	Herbage production from swards containing a range of grass, forb and clover species and under extensive management	Grass and Forage Science	1996	51	1	58-72	wrong exposure
Fleurance, G., Duncan, P. and Mallevaud, B.	Daily intake and the selection of feeding sites by horses in heterogeneous wet grasslands	Animal Research	2001	50	2	149-156	wrong study design
Flisch, R.	Results of soil investigations 1972 to 1986	Mitteilungen fur die Schweizerische Landwirtschaft	1987	35	11	281-294	wrong population, wrong exposure
Flores, J. P. and Tracy, B.	Impacts of winter hay feeding on pasture soils and plants	Agriculture, Ecosystems & Environment	2012	149		30-36	wrong population
Fløjgaard, C., Nielsen, S. S., Nygaard, B. and Ejrnæs, R.	Biodiversitetsindikatorer til en effektbaseret naturtilskudsordning	Videnskabelig rapport fra DCE – Nationalt Center for Miljø og Energi	2018				wrong exposure
Folgarait, P. J., Perelman, S., Gorosito, N., Pizzio, R. and Fernandez, J.	Effects of Camponotus punctulatus ants on plant community composition and soil properties across land-use histories	Plant Ecology	2002	163	1	1-13	wrong exposure
Ford, H., Roberts, A. and Jones, L.	Nitrogen and phosphorus co-limitation and grazing moderate nitrogen impacts on plant growth and nutrient cycling in sand dune grassland	Science of the Total Environment	2016	542		203-209	wrong exposure
Ford, M. M., Zamora, D. S., Current, D., Magner, J., Wyatt, G., Walter, W. D. and Vaughan, S.	Impact of managed woodland grazing on forage quantity, quality and livestock performance: the potential for silvopasture in Central Minnesota, USA	Agroforestry Systems	2019	93	1	67-79	wrong exposure
Forero, L., Oltjen, J., Blank, S. and Taylor, N.	Performance Advantage of Wintering Cattle in California's Sacramento Valley	Rangelands	2014	36	5	25-30	wrong population
Fracchiolla, M., Terzi, M., D'Amico, F. S., Tedone, L. and Cazzato, E.	Conservation and pastoral value of former arable lands in the agro-pastoral system of the Alta Murgia National Park (Southern Italy)	Italian Journal of Agronomy	2017	12	2	124-132	wrong study design
Franca, A., Mavuli, S. and Seddaiu, G.	Compatibility between pasture grazing and forest regeneration in a protected area of Sardinia, Italy	Grasslands and woody plants in Europe. Proceedings of the International occasional symposium of the European Grassland Federation, Thessaloniki, Greece	1999			353-357	wrong study design	no comparator
Franco-Guerra, F. J., Sanchez-Rodriguez, M., Hernandez, J. E., Villarreal, O. A., Rodriguez, J. C., Camacho, J. C. and Rojas, V. H.	Botanical identification and habitat type of the arboreal and bush vegetation consumed for goats in grazing transhumant in the Mixteca region, Mexico	XXXIII Jornadas Cientificas y XII Internacionales de la Sociedad Espanola de Ovinotecnia y Caprinotecnia	2008			234-238	wrong exposure
Franzluebbers, A. J., Stuedemann, J. A., Schomberg, H. H. and Wilkinson, S. R.	Soil organic C and N pools under long-term pasture management in the Southern Piedmont USA	Soil Biology & Biochemistry	2000	32	4	469-478	wrong exposure
Fraser, M. D.	Diet composition of guanacos (Lama guanicoe) and sheep (Ovis aries) grazing in grassland communities typical of UK uplands	Small Ruminant Research	1998	29	2	201-212	wrong exposure
Fraser, M. D. and Garcia, R. R.	Mixed-species grazing management to improve sustainability and biodiversity	Revue Scientifique Et Technique-Office International Des Epizooties	2018	37	1	247-257	wrong exposure
Fraser, M. D. and Gordon, I. J.	The diet of goats, red deer and South American camelids feeding on three contrasting Scottish upland vegetation communities	Journal of Applied Ecology	1997	34	3	668-686	wrong exposure, wrong study design
Fraser, M. D., Evans, J. G., Davies, D. W. R. and Vale, J. E.	Effect of sward type and management on butterfly numbers in the uplands	Aspects of Applied Biology	2008	85		15-18	wrong study design
Fraser, M. D., Moorby, J. M., Vale, J. E. and Evans, D. M.	Mixed grazing systems benefit both upland biodiversity and livestock production	PLoS ONE	2014	9	2		wrong study design
Fraser, M. D., Theobald, V. J., Davies, D. R. and Moorby, J. M.	Impact of diet selected by cattle and sheep grazing heathland communities on nutrient supply and faecal micro-flora activity	Agriculture, Ecosystems and Environment	2009	129	4	367-377	wrong exposure, wrong study design
Fraser, M. D., Vallin, H. E. and Roberts, B. P.	Animal board invited review: Grassland-based livestock farming and biodiversity	Animal	2022	16	12		wrong exposure, wrong publication type	review
Fraser, M., Theobald, V., Vale, J. and Evans, G.	Effects on animal performance of summer grazing of Molinia-dominant semi-natural rough grazing	International Journal of Biodiversity Science & Management	2006	2	3	247-248	wrong exposure
Friend, M. A., Robards, G. E., Lindsay, A. R. and Champion, S. C.	The relative intake of three Merino strains under different grazing regimes estimated using alkane technology	Proceedings of the New Zealand Society of Animal Production	1995	55		127-129	wrong study design
Frutos, P., Moreno-Gonzalo, J., Hervás, G., García, U., Ferreira, L. M. M., Celaya, R., Toral, P. G., Ortega-Mora, L. M., Ferre, I. and Osoro, K.	Is the anthelmintic effect of heather supplementation to grazing goats always accompanied by anti-nutritional effects?	Animal	2008	2	10	1449-1456	wrong population
Fu, L., Bo, T., Du, G. and Zheng, X.	Modeling the responses of grassland vegetation coverage to grazing disturbance in an alpine meadow	Ecological Modelling	2012	247		221-232	wrong exposure
Fulkerson, R. S.	Pasture production	Publication, Ontario Ministry of Agriculture and Food (19)	2015				wrong exposure
Fuller, R. J. and Green, T.	Breeding bird communities within a parkland-woodland continuum: the distinctiveness of wood-pasture	Arboricultural Journal	2020	42	4	190-207	wrong study design
Gafta, D.	Do species incidence matrices reflect different degrees of plant community integration?	Plant Ecology and Evolution	2014	147	1	11-21	wrong exposure
Gajic, B., Tapanarova, A., Tomic, Z., Kresovic, B., Vujovic, D. and Pejic, B.	Land use effects on aggregation and erodibility of Luvisols on undulating slopes	Australian Journal of Crop Science	2013	7	8	1198-1204	wrong exposure
Galler, J.	Stand management for permanent grassland and possibilities for extensification	Forderungsdienst	1994	42	5	25-32	wrong population, wrong exposure
Ganskopp, D. and Bohnert, D.	Do Pasture-Scale Nutritional Patterns Affect Cattle Distribution on Rangelands?	Rangeland Ecology & Management	2006	59	2	189-196	wrong exposure
Ganskopp, D. C. and Bohnert, D. W.	Landscape nutritional patterns and cattle distribution in rangeland pastures	Applied animal behaviour science	2009	116	2	110-119	wrong exposure
Ganskopp, D., Myers, B., Lambert, S. and Cruz, R.	Preference and behavior of cattle grazing 8 varieties of grasses	Rangeland Ecology & Management/Journal of Range Management Archives	1997	50	6	578-586	wrong population
Gao, B. and Wu, D. H.	The effects of returning farmlands to forests or pastures on soil animal diversity and its regional differentiation characteristics in China: a meta-analysis	Applied Ecology and Environmental Research	2020	18	5	6335-6353	wrong exposure
Garcia, A. and Navascues, I.	The effect of management on floristic composition and production of species-rich hay meadows	Proceedings of the XVI International Grassland Congress	1989				wrong exposure, wrong population
García, F. S.	Aspectos del uso ganadero del monte en Galicia para la producción de carne	Pastos	1982	12	1	1-39	wrong study design
Garcia, R. R., Ocharan, F. J., Jauregui, B. M., Garcia, U., Osoro, K. and Celaya, R.	Ground-dwelling arthropod communities present in three types of Cantabrian (NW Spain) heathland grazed by sheep or goats	European Journal of Entomology	2010	107	2	219-227	wrong exposure, wrong study design
Garcia, R. R., Peric, T., Cadavez, V., Ko, N., Cerqueira, J. L., Stanganello, R. P., Fernandes, E., Celaya, R., Gonzales-Barron, U. and Baratta, M.	Biodiversity associated to European sheep grazed pastures	Options Mediterraneennes. Serie A, Seminaires Mediterraneens	2021	125		127-130	wrong exposure, wrong study design
Garcia-González, R.	La utilización de los pastos por los grandes herbívoros: principios básicos y casos de estudios	In: Pastos del Pirineo. CSIC - Instituto Pirenaico de Ecología (IPE)	2008			205-227	wrong exposure
Garcia-González, R. , Gómez, D. and Remon, J. L.	Application of vegetation maps to the study of grazing utilization: A case in the western Pyrenees	Phytocoenosis 3 (Supl.)	1991			251-256	wrong exposure
Garcia-Tejero, S. and Taboada, A.	Microhabitat heterogeneity promotes soil fertility and ground-dwelling arthropod diversity in Mediterranean wood-pastures	Agriculture, Ecosystems & Environment	2016	233		192-201	wrong exposure, wrong study design
Gardarin, A., Garnier, E., Carrere, P., Cruz, P., Andueza, D., Bonis, A., Colace, M. P., Dumont, B., Duru, M., Farruggia, A., Gaucherand, S., Grigulis, K., Kerneis, E., Lavorel, S., Louault, F., Loucougaray, G., Mesleard, F., Yavercovski, N. and Kazakou, E.	Plant trait-digestibility relationships across management and climate gradients in permanent grasslands	Journal of Applied Ecology	2014	51	5	1207-1217	wrong exposure
Gardener, C. J.	Diet selection and liveweight performance of steers on Stylosanthes hamata-native grass pastures	Australian Journal of Agricultural Research	1980	31	2	379-392	wrong study design
Gardner, S. M., Buchanan, G. M., Pearce-Higgins, J. W. and Grant, M. C.	Predicting the effects of grazing management on moorland bird abundance	https://doi.org/10.1017/S1752756200009807 Published online by Cambridge University Press	2005			69	wrong exposure, wrong study design
Garmo, T. H.	Dairy goats grazing on mountain pastures. 1. Effect of supplementary feeding	Meldinger fra Norges Landbrukshogskole 65(26)	1986				wrong comparator
Genin, D. and Hanafi, A.	Estimating pastoral pressure on arid rangelands: how to take into account herd management practices? [French]	Livestock Research for Rural Development	2010	22	4		wrong population, wrong exposure
George, M. R., McDougald, N. K. Jensen, W. A. Larsen, R. E., Cao, D. C. and Harris, N. R.	Effectiveness of nutrient supplement placement for changing beef cow distribution	Journal of Soil and Water Conservation	2008	663	1	11-17	wrong comparator
Gerbaud, E., Dutoit, T., Barroit, A. and Toussaint, B.	Mineral contents of cereal stubble: the case of an agricultural exploitation in southeastern France (Vaucluse)	Animal Research	2001	50	6	495-505	wrong study design
Giagourta, P., Abraham, E. M., Parissi, Z. M. and Kyriazopoulos, A. P.	Phenotypic variation of Lotus corniculatus L. natural populations in relation to habitat type and management regimes	Archives of Biological Sciences	2015	67	3	841-848	wrong exposure
Giallonardo, T., Angiolini, C., Ciaschetti, G., Landi, M., Pirone, G. and Frattaroli, A. R.	Environment or management? Relative importance for floristic composition of sub-Mediterranean hay meadows in Central Italy	Applied Vegetation Science	2019	22	2	336-347	wrong exposure
Gianelle, D. Guastella, F. Vescovo, L. R. Lillak, R. Viiralt, A. Linke, et al.	Cattle management for biodiversity conservation in an alpine pasture	Grassland Science in Europe - Integrating Efficient Grassland Farming and Biodiversity	2005	10		112-115	wrong comparator
Gianelle, D., Romanzin, A., Clementel, F., Vescovo, L. and Bovolenta, S.	Feeding management of dairy cattle affect grassland dynamics in an alpine pasture	International Journal of Agricultural Sustainability	2018	16	1	64-73	wrong study design	no comparator
Gibson, C.	Reintroducing stock grazing to Savernake Forest: a feasibility study	English Nature Research Reports Nr. 224	1997	224			wrong exposure, wrong study design
Gibson, C. W. D.	The effects of horse grazing on species-rich grasslands	English Nature Research Reports Nr. 164	1996	164			wrong exposure
Gibson, C. W. D., Brown, V. K., Losito, L. and McGavin, G. C.	The repsonse of invertebrate assemblies to grazing	Ecography	1992	15	2	166-176	wrong exposure
Gibson, C. W. D., Hambler, C. and Brown, V. K.	Changes in spider (Araneae) assemblages in relation to succession and grazing management	Journal of Applied Ecology	1992	29	1	132-142	wrong study design
Gilboa, N., Perevolotsky, A., Landau, S., Nitsan, Z. and Silanikove, N.	Increasing productivity in goats grazing Mediterranean woodland and scrubland by supplementation of polyethylene glycol	Small Ruminant Research	2000	38	2	183-190	wrong study design	no comparator
Gillen, R. L.	Grazing behavior and distribution of cattle on mountain rangelands	Dissertation Abstracts International, B	1982	43	6	1687-1688	wrong study design
Gillen, R. L., Krueger, W. C. and Miller, R. F.	Cattle use of riparian meadows in the Blue Mountains of northeastern Oregon	Journal of Range Management	1985	38	3	205-209	wrong exposure
Gillet, F., Kohler, F., Vandenberghe, C. and Buttler, A.	Effect of dung deposition on small-scale patch structure and seasonal vegetation dynamics in mountain pastures	Agriculture, Ecosystems & Environment	2010	135	1	34-41	wrong exposure
Ginane, C. and Petit, M.	Constraining the time available to graze reinforces heifers' preference for sward of high quality despite low availability	Applied Animal Behaviour Science	2005	94	1	1-14	wrong population
Ginane, C., Petit, M. and D'Hour, P.	How do grazing heifers choose between maturing reproductive and tall or short vegetative swards?	Applied Animal Behaviour Science	2003	83	1	15-27	wrong population
Girijavallabhan, P.	Amelioration of natural grasslands in the high ranges of Kerala, India	Multifunctional grasslands in a changing world	2008	1	29		wrong study design, wrong exposure
Glasser, T. A. and Hadar, L.	Grazing management aimed at producing landscape mosaics to restore and enhance biodiversity in Mediterranean ecosystems	Options Mediterraneennes. Serie A, Seminaires Mediterraneens	2014	109		437-452	wrong exposure, wrong study design
Glimskär, A. O., Bergman, K.-O., Christensen, P., Cronvall, E., Hedblom, M., Lagerqvist, K., Ringvall, A., Wikberg, J. and Sundquist, S.	Uppföljning av kvalitetsförändringar i ängs- och betesmark via NILS år 2007	Swedish University of Agricultural Science, Arbetsrapport 238	2008				wrong exposure
Glimskär, A., Berg, Å., Zmihorski, M., Cronvall, E. and Eriksson, Å.	Kvalitetsförändringar i ängs- och betesmarker med och utan miljöersättning	Swedish Board of Agriculture	2018				wrong study design
Glimskär, A., Bergman, K. O., Cronvall, E., Eriksson, Å., Gallegos Torell, Å., Lagerqvist, K., Ringvall, A., Sandring, S., Wissman, J. and Svensson, J.	Uppföljning av kvalitetsförändringar i ängs- och betesmark via NILS år 2008	Swedish University of Agricultural Science, Arbetsrapport 255	2009				wrong exposure
Glimskär, A., Bergman, K. O., Lagerqvist, K., Ringvall, A., Wikberg, J. and Sundquist, S.	Uppföljning av kvalitetsförändringar i ängs- och betesmark via NILS år 2006	Swedish University of Agricultural Science, Arbetsrapport 201	2007				wrong exposure
Glimskär, A., Löfgren, P. and Ringvall, A.	Uppföljning av naturvärden i ängs- och betesmarker via NILS	Swedish University of Agricultural Science, Arbetsrapport 146	2005				wrong exposure
Goby, J. P. and Rochon, J. J.	Evaluation of ten years pastoral management of cork-oak forest overgrown by a maquis of Erica arborea, in the French Mediterranean region	Options Mediterraneennes. Serie A, Seminaires Mediterraneens	1997	34		59-64	wrong population
Godo, L., Valko, O., Tothmeresz, B., Torok, P., Kelemen, A. and Deak, B.	Scale-dependent effects of grazing on the species richness of alkaline and sand grasslands	Tuexenia	2017	37		229-246	wrong exposure
Gómez-Cifuentes, A., Huerta, C., Zurita, G. A. and Arellano, L.	The influence of biodiversity-friendly ranching practices on dung beetle diversity in a Mexican mountainous tropical landscape	Journal of Insect Conservation	2022	26	5	721-734	wrong exposure, wrong population
Gomez-Rey, M. X., Garces, A. and Madeira, M.	Soil organic-C accumulation and N availability under improved pastures established in Mediterranean oak woodlands	Soil Use and Management	2012	28	4	497-507	wrong study design
Gómez-Sal, A., Rodríguez, M. A. and De Miguel, J. M.	Matter transfer and land use by cattle in a dehesa ecosystem of Central Spain	Vegetatio	1992	99	1	345-354	wrong study design
Goncalves, D. S., Crivellari, L. B. and Conte, C. E.	Linking environmental drivers with amphibian species diversity in ponds from subtropical grasslands	Anais da Academia Brasileira de Ciencias	2015	87	3	1751-1762	wrong population
Goncalves, P., Alcobia, S., Simoes, L. and Santos-Reis, M.	Effects of management options on mammal richness in a Mediterranean agro-silvo-pastoral system	Agroforestry Systems	2012	85	3	383-395	wrong study design
Gonzalez-Gomez, L., Gonzalez-Tokman, D., Garcia, J. H., Lira-Noriega, A. and Escobar, F.	Influence of landscape and livestock management on dung beetle diversity in tropical cattle pastures	Biodiversity and Conservation	2023	32	5	1687-1707	wrong exposure, wrong study design
Goodwin, M. J., Parkinson, R. J., Williams, E. N. D. and Tallowin, J. R. B.	Soil phosphorus extractability and uptake in a Cirsio-Molinietum fen-meadow and an adjacent Holcus lanatus pasture on the culm measures, north Devon, UK	Agriculture, Ecosystems and Environment	1998	70	2	169-179	wrong study design	no comparator
Goopy, J. P., Korir, D., Pelster, D., Ali, A. I. M., Wassie, S. E., Schlecht, E., Dickhoefer, U., Merbold, L. and Butterbach-Bahl, K.	Severe below-maintenance feed intake increases methane yield from enteric fermentation in cattle	British Journal of Nutrition	2020	123	11	1239-1246	wrong study design
Goovaerts, P., Gerard, G. and Frankart, R.	Study of the spatial variability of some soil chemical properties in 'Fagne de Chimay' (Belgium)	Pedologie	1989	39	2	191-207	wrong study design
Gordon, I. J.	Vegetation community selection by ungulates on the Isle of Rhum. II. Vegetation community selection	Journal of Applied Ecology	1989			53-64	wrong study design
Gos, P., Loucougaray, G., Colace, M. P., Arnoldi, C., Gaucherand, S., Dumazel, D., Girard, L., Delorme, S. and Lavorel, S.	Relative contribution of soil, management and traits to co-variations of multiple ecosystem properties in grasslands	Oecologia	2016	180	4	1001-1013	wrong study design
Goslee, S. C. and Sanderson, M. A.	Landscape context and plant community composition in grazed agricultural systems of the Northeastern United States	Landscape Ecology	2010	25	7	1029-1039	wrong exposure, wrong study design
Gough, M. W. and Marrs, R. H.	A comparison of soil fertility between semi-natural and agricultural plant communities: Implications for the creations of species-rich grassland on abondoned agricultural land	Biological Conservation	1990	51		83-96	wrong exposure
Graff, P., Gundel, P. E., Salvat, A., Cristos, D. and Chaneton, E. J.	Protection offered by leaf fungal endophytes to an invasive species against native herbivores depends on soil nutrients	Journal of Ecology	2020	108	4	1592-1604	wrong exposure
Graham, C. A., Maron, M. and McAlpine, C. A.	Influence of landscape structure on invasive predators: feral cats and red foxes in the brigalow landscapes, Queensland, Australia	Wildlife Research	2012	39	8	661-676	wrong exposure
Graham, J. F., Cullen, B. R., Lodge, G. M., Andrew, M. H., Christy, B. P., Holst, P. J., Wang, X., Murphy, S. R. and Thompson, A. N.	SGS Animal Production Theme: effect of grazing system on animal productivity and sustainability across southern Australia	Australian Journal of Experimental Agriculture	2003	43	7	977-991	wrong study design
Graiss, W.	Recultivation after separation of forest and pasture taking into account plant production, plant ecological and landscape planning aspects	Veroffentlichungen - Bundesanstalt fur Alpenlandische Landwirstschaft Gumpenstein	2004	41			wrong study design
Grandin, U., Lenoir, L. and Glimskar, A.	Are restricted species checklists or ant communities useful for assessing plant community composition and biodiversity in grazed pastures?	Biodiversity and Conservation	2013	22	6	1415-1434	wrong study design
Grant, D. A., Rumball, P. J. and Suckling, F. E. T.	Pasture improvement and potential productivity in southern North Island hill country	Proceedings of the New Zealand Grassland Association	1973	34	2	185-194	wrong outcome
Grant, S. A. and Armstrong, H. M.	Grazing ecology and the conservation of heather moorland: the development of models as aids to management	Biodiversity and Conservation	1993	2	1	79-94	wrong exposure, wrong study design
Grant, S. A., Bolton, G. R. and Russel, A. J. F.	The utilization of sown and indigenous plant species by sheep and goats grazing hill pastures	Grass and Forage Science	1984	39	4	361-370	wrong study design
Grayston, S. J., Campbell, C. D., Bardgett, R. D., Mawdsley, J. L., Clegg, C. D., Ritz, K., Griffiths, B. S., Rodwell, J. S., Edwards, S. J., Davies, W. J., Elston, D. J. and Millard, P.	Assessing shifts in microbial community structure across a range of grasslands of differing management intensity using CLPP, PLFA and community DNA techniques	Applied Soil Ecology	2004	25	1	63-84	wrong study design, wrong outcome
Greenslade, P. and Mott, J. J.	Collembola and other soil and surface fauna of native and improved pastures at Katherine, Northern Territory	Proceedings of the 3rd Australasian Conference on Grassland Invertebrate Ecology	1982			299-307	wrong study design
Griffith, B. A. and Tallowin, J. R. B.	Agronomic value of biodiverse grasslands	Proceedings of the BGS/BES/BSAS Conference held at Keele University, Staffordshire, UK, 17-19 April, 2007. British Grassland Society Occasional Symposium No.38	2007			225-228	wrong study design
Grigera, G., Oesterheld, M. and Pacin, F.	Monitoring forage production for farmers' decision making	Agricultural Systems	2007	94	3	637-648	wrong study design
Grigulis, K., Lavorel, S., Krainer, U., Legay, N., Baxendale, C., Dumont, M., Kastl, E., Arnoldi, C., Bardgett, R. D., Poly, F., Pommier, T., Schloter, M., Tappeiner, U., Bahn, M. and Clement, J. C.	Relative contributions of plant traits and soil microbial properties to mountain grassland ecosystem services	Journal of Ecology	2013	101	1	47-57	wrong study design
Gruber, L., Steinwidder, A., Stefanon, B., Steiner, B. and Steinwender, R.	Influence of grassland management in Alpine regions and concentrate level on N excretion and milk yield of dairy cows	Livestock Production Science	1999	61	2	155-170	wrong population
Guariento, E., Rüdisser, J., Fiedler, K., Paniccia, C., Stifter, S., Tappeiner, U., Seeber, J. and Hilpold, A.	From diverse to simple: butterfly communities erode from extensive grasslands to intensively used farmland and urban areas	Biodiversity and Conservation	2023	32	3	867-882	wrong exposure, wrong study design
Guerra Alonso, C. B., Zurita, G. A. and Bellocq, M. I.	Dung beetles response to livestock management in three different regional contexts	Scientific reports	2020	10	1	3702	wrong exposure
Guerra Alonso, C. B., Zurita, G. A. and Bellocq, M. I.	Livestock grazing impact differently on the functional diversity of dung beetles depending on the regional context in subtropical forests	Scientific Reports	2022	12	1		wrong exposure, wrong study design
Guggenberger, T., Ringdorfer, F., Blaschka, A., Huber, R. and Haslgrubler, P.	Influence of management and environmental factors on the movement of alpine grazing sheep	Höhere Bundeslehr- und Forschungsanstalt für Landwirtschaft. 8. Fachtagung für Schafhaltung Raumberg-Gumpenstein	2014			37-48	wrong population, wrong exposure
Gupta, B., Anil, K. and Sharma, J. R.	Prospects of apple based hortipastoral system and other conventional integrated systems in maintaining floristic diversity of grasslands in Himachal Pradesh	Acta Horticulturae	2005	696		593-596	wrong study design
Guretzky, J. A., Moore, K. J., Burras, C. L. and Brummer, E. C.	Plant species richness in relation to pasture position, management, and scale	Agriculture Ecosystems & Environment	2007	122	3	387-391	wrong population
Guretzky, J. A., Schacht, W., Snell, L., Soper, J., Moore, S., Watson, A. and Klopfenstein, T.	Nitrogen Input Effects on Herbage Accumulation and Presence of Pasture Plant Species	Agronomy Journal	2013	105	4	915-921	wrong population, wrong study design
Guretzky, J. A., Wingeyer, A. B., Schacht, W. H., Klopfenstein, T. J. and Watson, A.	Soil Organic Matter and Root and Rhizome Responses to Management Strategies in Smooth Bromegrass Pastures	Agronomy Journal	2014	106	5	1886-1892	wrong population
Gusewell, S., Jewell, P. L. and Edwards, P. J.	Effects of heterogeneous habitat use by cattle on nutrient availability and litter decomposition in soils of an Alpine pasture	Plant and Soil	2005	268	1	135-149	wrong exposure
Gusha, J., Masocha, M. and Mugabe, P. H.	Impact of grazing system on rangeland condition and grazing capacity in Zimbabwe	Rangeland Journal	2017	39	3	219-225	wrong study design
Gusmeroli, F., Della Marianna, G., Fava, F., Monteiro, A., Bocchi, S. and Parolo, G.	Effects of ecological, landscape and management factors on plant species composition, biodiversity and forage value in Alpine meadows	Grass and Forage Science	2013	68	3	437-447	wrong population
Gustavsson, E. and Dahlström, A.	Combining historical and ecological knowledge to optimise biodiversity conservation in semi-natural grasslands	In: The Importance of Biological Interactions in the Study of Biodiversity, López-Pujol J. ed.	2011			173-196	wrong exposure
Gutauskas, J., Daugeliene, N., Daugeliene, P., Lillak, R., Viiralt, R., Linke, A. and Geherman, V.	The relationship between the weather conditions and botanical composition and dry matter yield of a long-term pasture	Integrating Efficient Grassland Farming and Biodiversity	2005	10		605-608	wrong population
Güsewell, S., Pohl, M., Gander, A. and Strehler, C.	Temporal changes in grazing intensity and herbage quality within a Swiss fen meadow	Botanica Helvetica	2007	117	1	57-73	wrong exposure
Hachmi, A., El Alaoui-Faris, F. E., Acherkouk, M. and Mahyou, H.	Rangeland arid in Morocco: Restoration by rangeland fencing, forage shrub plantations and water/soil conservation	Geo-Eco-Trop	2015	39	2	185-204	wrong population, wrong exposure
Hachmoller, B., Bohnert, W. and Schmidt, P.	Evaluation of vegetation development on montane grasslands in the Eastern Ore Mountains (Saxony) where regeneration of mountain meadows is planned	Hercynia	2003	36	2	171-195	wrong population, wrong exposure
Hacker, R. B. and Tunbridge, S. B.	Grazing management strategies for reseeded rangelands in the East Kimberley region of Western Australia	Rangeland Journal	1991	13	1	14-35	wrong exposure
Haghiyan, I.	Relationship between sheep feed preference and rangeland plant composition in traditional husbandry system (case study: Kalat county, Northwest of Iran)	Livestock Research for Rural Development	2020	32			wrong exposure
Haghiyan, I., Heshmati, G. H., Barani, H., Heydari, G. H. and Ghorbani, J.	Investigation of sheep diet and vegetation variations in mountainous rangeland (case study: pastures of Baladeh-Noor Mazandaran province)	Journal of Livestock Science	2013	4		97-103	wrong exposure
Hakyemez, B. H., Gokkus, A., Savas, T. and Yurtman, I. Y.	Effects of herbage intake on goat performance in the mediterranean type natural pastures	Animal Science Journal	2009	80	1	34-40	wrong study design	no comparator
Halada, L., Ruzickova, H., David, S. and Halabuk, A.	Semi-natural grasslands under impact of changing land use during last 30 years: Trollio-Cirsietum community in the Liptov region (N Slovakia)	Community Ecology	2008	9		115-123	wrong exposure
Halbritter, H. and Bender, L. C.	Contrasting Observation and Transect-Based Models of Cattle Distribution on Lincoln National Forest, New Mexico	Rangeland Ecology & Management	2011	64	5	514-520	wrong exposure
Hald, A. B.	Restoration steps of agriculturally improved grassland on humic soil-management, seed bank and scale	Grassland Science in Europe	2004	9		174-176	wrong study design
Hald, A. B., Hoffmann, C. C. and Nielsen, L.	Extensive grazing of fresh meadow. Botanical diversity, small mammals, environment and production	DJF Rapport, Markbrug	2003	91			wrong exposure
Hall, K., Johansson, L. J., Sykes, M. T., Reitalu, T., Larsson, K. and Prentice, H. C.	Inventorying management status and plant species richness in semi-natural grasslands using high spatial resolution imagery	Applied Vegetation Science	2010	13	2	221-233	wrong exposure
Hall, S. J. G., Arney, D. R., Bunce, R. G. H. and Vollmer, E.	Video recording and vegetation classification elucidate sheep foraging ecology in species-rich grassland	Ecology and Evolution	2021	11	21	14873-14887	wrong exposure
Hall, S. J. G., Bunce, R. G. H., Arney, D. R. and Vollmer, E.	Sheep in species-rich temperate grassland: combining behavioral observations with vegetation characterization	Animals	2020	10	9		wrong exposure
Hall, T. J.	Integrating grazing and forage systems on marginal cropping lands	Tropical Grasslands	2007	41	3	222-228	wrong publication type
Hall, T. J., McIvor, J. G., Jones, P., Smith, D. R. and Mayer, D. G.	Comparison of stocking methods for beef production in northern Australia: seasonal diet quality and composition	Rangeland Journal	2016	38	6	553-567	wrong exposure
Hallikma, T., Tali, K., Melts, I. and Heinsoo, K.	How is plant biodiversity inside grassland type related to economic and ecosystem services: An Estonian case study	Agriculture Ecosystems & Environment	2023	349		10	wrong exposure
Hamilton, S. D.	Impacts of agricultural land use on the floristics, diversity and life-form composition of a temperate grassy woodland	Pacific Conservation Biology	2001	7	3	169-184	wrong study design
Hamilton, T., Burritt, E. A. and Villalba, J. J.	Assessing the impact of supplements, food aversions, and silica on medusahead (Taeniatherum caput-medusae (L.) Nevski) use by sheep	Small ruminant research	2015	124		45-54	wrong population
Hampson, B. A., Zabek, M. A., Pollitt, C. C. and Nock, B.	Health and behaviour consequences of feral horse relocation	Rangeland Journal	2011	33	2	173-180	wrong outcome, wrong study design
Hamre, L. N. and Austad, I.	Nordisk forskerseminar om gjengroing av kulturmark	Avdeling for naturfag, Høgskulen i Sogn og Fjordane	2001	9			wrong exposure
Harden, C. P., Hartsig, J., Farley, K. A., Lee, J. and Bremer, L. L.	Effects of Land-Use Change on Water in Andean Paramo Grassland Soils	Annals of the Association of American Geographers	2013	103	2	375-384	wrong outcome
Harmel, D., Potter, S., Casebolt, P., Reckhow, K., Green, C. and Haney, R.	Compilation of measured nutrient load data for agricultural land uses in the United States	Journal of the American Water Resources Association	2006	42	5	1163-1178	wrong exposure, wrong population
Harniss, R. O. and Wright, H. A.	Summer grazing of sagebrush-grass range by sheep	Journal of Range Management	1982	35		13-17	wrong exposure
Harris, K. B., Thomas, V. M., Petersen, M. K., McInerney, M. J., Kott, R. W. and Ayers E.	Influence of supplementation on forage intake and nutrient retention of gestating ewes grazing winter range	Canadian Journal of Animal Science	1989	69	3	673-682	wrong population
Harris, R. A. and Jones, R. M.	The Loft and Hill of White Hamars Grazing Project	Grazing management: the principles and practice of grazing, for profit and environmental gain, within temperate grassland systems. Proceedings of the British Grassland Society Conference held at the Cairn Hotel, Harrogate	2000	29	2	157-158	wrong study design
Harrison, S., Inouye, B. D. and Safford, H. D.	Ecological heterogeneity in the effects of grazing and fire on grassland diversity	Conservation Biology	2003	17	3	837-845	wrong exposure
Hartel, T., Moga, C. I., Abson, D. J., Hanspach, J., Fischer, J. and Orsolya, M.	Bird communities in traditional wood-pastures with changing management in Eastern Europe	Basic and applied ecology	2014	15	5	385-395	wrong exposure
Hartley, S. E. and Jones, T. H.	Plant diversity and insect herbivores: Effects of environmental change in contrasting model systems	Oikos		101		2024-06-17	wrong exposure, wrong study design
Hartley, S. E., Gardner, S. M. and Mitchell, R. J.	Indirect effects of grazing and nutrient addition on the hemipteran community of heather moorlands	Journal of Applied Ecology	2003	40	5	793-803	wrong exposure, wrong study design
Hartwiger, J., Scharen, M., Gerhards, U., Huther, L., Frahm, J., von Soosten, D., Kluss, J., Bachmann, M., Zeyner, A., Meyer, U., Isselstein, J., Breves, G. and Danicke, S.	Effects of a Change from an Indoor-Based Total Mixed Ration to a Rotational Pasture System Combined with a Moderate Concentrate Feed Supply on the Health and Performance of Dairy Cows	Animals	2018	8	10	24	wrong study design	no comparator
Harvey, A., Parsons, A. J., Rook, A. J., Penning, P. D. and Orr, R. J.	Dietary preference of sheep for perennial ryegrass and white clover at contrasting sward surface heights	Grass and Forage Science	2000	55	3	242-252	wrong population
Hassan-Vasquez, J. A., Maroto-Molina, F. and Guerrero-Ginel, J. E.	GPS Tracking to Monitor the Spatiotemporal Dynamics of Cattle Behavior and Their Relationship with Feces Distribution	Animals	2022	12	18	21	wrong exposure
Havstad, K., Pieper, R. D., Donart, G. B., Wallace, J. D., Cordova, F. J. and Parker, E. E.	Cattle diets on a fertilized blue grama upland range site	Journal of Range Management	1979	32	5	398-401	wrong exposure
Hawke, D. J.	Variability of delta N-15 in soil and plants at a New Zealand hill country site: correlations with soil chemistry and nutrient inputs	Australian Journal of Soil Research	2001	39	2	373-383	wrong population, wrong study design
Hayman, D. S.	Mycorrhizal populations of sown pastures and native vegetation in Otago, New Zealand	New Zealand Journal of Agricultural Research	1978	21	2	271-276	wrong population
Hazi, J., Penksza, K., Bartha, S., Hufnagel, L., Toth, A., Gyuricza, C. and Szentes, S.	Cut mowing and grazing effects with grey cattle on plant species composition in case of Pannon wet grasslands	Applied Ecology and Environmental Research	2012	10	3	223-231	wrong study design
Hedenius Åby, L.	Skogsbetesmarker i Örebro län: en enkätundersökning bland skogsbetesbrukare hösten 2005	the County Administrative Board Örebro, Publ. nr 2006:11	2006	11		35	wrong study design
Heil, G. W. and Diemont, W. H.	Raised nutrient levels change heathland into grassland	Vegetatio	1983	53		113-120	wrong population
Heimes, C., Kollmann, J. and Bergmeier, E.	Grazed coastal grassland in eastern Denmark - managing plant communities to preserve rare plant species	Tuexenia	2010	30		243-269	wrong population, wrong exposure
Heiselmayer, P.	Meadows and meadow management in Salzburg	Bericht uber die Pflanzensoziologische Tagung "Pflanzengesellschaften im Alpenraum und ihre Bedeutung fur die Bewirtschaftung", BAL Gumpenstein, 2-3 September 1997	1997	2	2	79-84	wrong population, wrong exposure
Hejcmanova, P., Pokorna, P., Hejcman, M. and Pavlu, V.	Phosphorus limitation relates to diet selection of sheep and goats on dry calcareous grassland	Applied Vegetation Science	2016	19	1	101-110	wrong exposure
Hellstrom, K., Bullock, J. M. and Pywell, R. F.	Testing the generality of hemiparasitic plant effects on mesotrophic grasslands: a multi-site experiment	Basic and Applied Ecology	2011	12	3	235-243	wrong study design
Helm, A.	Formation and persistence of dry grassland diversity: role of human history and landscape structure	Institute of Botany and Ecology, University of Tartu, Tartu, Estonia (thesis)	2007				wrong exposure
Helm, J., Dutoit, T., Saatkamp, A., Bucher, S. F., Leiterer, M. and Romermann, C.	Recovery of Mediterranean steppe vegetation after cultivation: Legacy effects on plant composition, soil properties and functional traits	Applied Vegetation Science	2019	22	1	71-84	wrong study design
Hendricksen, R. E., McLean, R. W. and Dicker, R. W.	The role of supplements and diet selection in beef production and management of tropical pastures in Australia	Proceedings of the third Australian Conference on Tropical Pastures, Rockhampton, Australia	1985			56-67	wrong publication type	review; references checked
Hendricksen, R. E., Miller, C. P. and Punter, L. D.	Diet selection by cattle grazing tropical tallgrass pasture	People and rangelands: building the future. Proceedings of the VI International Rangeland Congress, Townsville, Queensland, Australia	1999			222-223	wrong exposure
Hendricksen, R. E., Myles, D. J., Reid, D. J. and Orr, D. M.	Impacts of grazing management options on pasture and animal productivity in a Heteropogon contortus (black speargrass) pasture in central Queensland. 3. Diet composition in autumn	Animal Production Science	2010	50	4	276-283	wrong study design
Hendricksen, R. E., Ternouth, J. H. and Punter, L. D.	Seasonal nutrient intake and phosphorus kinetics of grazing steers in Northern Australia	Australian Journal of Agricultural Research	1994	45	8	1817-1829	wrong study design
Henkin, Z., Gutman, M., Aharon, H., Perevolotsky, A., Ungar, E. D. and Seligman, N. G.	Suitability of Mediterranean oak woodland for beef herd husbandry	Agriculture, Ecosystems & Environment	2005	109	3	255-261	wrong exposure
Henkin, Z., Perevolotsky, A., Ungar, E. D., Landau, S. Y., Sternberg, M. and Seligman, N. G.	Trade-offs between stocking rate, forage properties and livestock performance in a Mediterranean grassland	Options Mediterraneennes. Serie A, Seminaires Mediterraneens	2014	109		793-796	wrong exposure
Henning, K., Lorenz, A., von Oheimb, G., Hardtle, W. and Tischew, S.	Year-round cattle and horse grazing supports the restoration of abandoned, dry sandy grassland and heathland communities by suppressing Calamagrostis epigejos and enhancing species richness	Journal for Nature Conservation	2017	40		120-130	wrong study design	no comparator
Herault, B. and Hiernaux, P.	Soil seed bank and vegetation dynamics in Sahelian fallows; the impact of past cropping and current grazing treatments	Journal of Tropical Ecology	2004	20	6	683-691	wrong population
Hernandez-Esteban, A., Lopez-Diaz, M. L. and Moreno, G.	Sowing legume-rich pastures make compatible an increase in production with the conservation of plant diversity of Mediterranean dehesas	Proceedings of the 4th European Agroforestry Conference, Agroforestry as Sustainable Land Use	2018				wrong exposure
Hernandez-Esteban, A., Lopez-Diaz, M. L., Caceres, Y. and Moreno, G.	Are sown legume-rich pastures effective allies for the profitability and sustainability of Mediterranean dehesas?	Agroforestry Systems	2019	93	6	2047-2065	wrong study design	no comparator
Herrera, L., Sabatino, M., Gastón, A. and Saura, S.	Grassland connectivity explains entomophilous plant species assemblages in an agricultural landscape of the Pampa Region, Argentina	Austral Ecology	2017	42	4	486-496	wrong exposure
Hessle, A.	Beef cattle on semi-natural grasslands - production of meat and nature conservation	Swedish University of Agricultural Sciences (thesis)	2007				wrong exposure
Hessle, A., Dahlstrom, F., Bele, B., Norderhaug, A., Soderstrom, M., Golinski, P., Warda, M. and Stypinski, P.	Effects of breed on foraging sites and diet in dairy cows on mountain pasture	International Journal of Biodiversity Science, Ecosystem Services & Management	2012	10	4	334-342	wrong exposure, wrong study design	no comparator
Hessle, A., Nadeau, E. and Johnsson, S.	Beef heifer production as affected by indoor feed intensity and slaughter age when grazing semi-natural grasslands in summer	Livestock Science	2007	111	1	124-135	wrong outcome
Hessle, A., Wissman, J., Bertilsson, J. and Burstedt, E.	Effect of breed of cattle and season on diet selection and defoliation of competitive plant species in semi-natural grasslands	Grass and Forage Science	2008	63	1	86-93	wrong exposure
Hester, A. J. and Baillie, G. J.	Spatial and temporal patterns of heather use by sheep and red deer within natural heather/grass mosaics	Journal of Applied Ecology	1998	35	5	772-784	wrong exposure
Hester, A. J., Gordon, I. J., Baillie, G. J. and Tappin, E.	Foraging behaviour of sheep and red deer within natural heather/grass mosaics	Journal of Applied Ecology	1999	36	1	133-146	wrong exposure
Higashiyama, M. and Hirata, M.	Analysis of a Japanese Black Cattle rearing system utilizing a Bahiagrass (Paspalum notatum Flugge) pasture. 2. Relationships between the factors considered to affect animal production	Grassland Science	1995	41	2	114-121	wrong population
Higgins, S. I., Shackleton, C. M. and Robinson, E. R.	Changes in woody community structure and composition under constrasting landuse systems in a semi-arid savanna, South Africa	Journal of Biogeography	1999	26	3	619-627	wrong exposure
Higgins, S. P. and Fey, M. V.	Selenium in some grass pastures of natal and fertilizer-induced se uptake by ryegrass (lolium multiflorum)	South African Journal of Plant and Soil	1993	10	4	188-192	wrong exposure
Hill, B. T., Beinlich, B. and Plachter, H.	Habitat preference of Lestes barbarus (FABRICIUS, 1798) (odonata, lestidae) on a low-intensity cattle pasture in the Sava floodplain (Croatia)	Verhandlungen der Gesellschaft fur Okologie	1998	29		539-545	wrong exposure
Hill, J. O., Simpson, R. J., Moore, A. D., Graham, P. and Chapman, D. F.	Impact of phosphorus application and sheep grazing on the botanical composition of sown pasture and naturalised, native grass pasture	Australian Journal of Agricultural Research	2004	55	12	1213-1225	wrong population
Hill, K. E.	Spiders in California's grassland mosaic: The effects of native and non-native grasses on spiders,their prey, and their interactions	University of California, Berkeley (thesis)	2014			1-93	wrong exposure
Hillebrand, H.	Opposing effects of grazing and nutrients on diversity	Oikos	2003	100	3	592-600	wrong population
Hilpold, A., Seeber, J., Fontana, V., Niedrist, G., Rief, A., Steinwandter, M., Tasser, E. and Tappeiner, U.	Decline of rare and specialist species across multiple taxonomic groups after grassland intensification and abandonment	Biodiversity and Conservation	2018	27	14	3729-3744	wrong study design
Hilton, J. E. and Bailey, A. W.	Cattle use of a sprayed aspen parkland range	Journal of Range Management	1972	25	4	257-260	wrong exposure
Hindmarsh, K.	Studying the impact of cattle in central Australia	Rural Research		107		4-9	wrong study design
Hinsch, M. and Poethke, H. J.	Consequences of cyclic vegetation management for arthropod survival: Simulation experiments	Basic and Applied Ecology	2007	8	4	321-331	wrong study design
Hirata, M., Fujita, H. and Miyazaki, A.	Changes in grazing areas and feed resources in a dry area of north-eastern Syria	Journal of Arid Environments	1998	40	3	319-329	wrong study design
Hirata, M., Kanemaru, E. and Tobisa, M.	Patch choice by cattle grazing tropical grass swards: a preliminary study	Applied Animal Behaviour Science	2006	97	2	134-144	wrong population
Hodgkinson, K. C., Terpstra, J. W. and Muller, W. J.	Spatial and temporal pattern in the grazing of grasses by sheep within a semi-arid wooded landscape	Rangeland Journal	1995	17	2	154-165	wrong study design
Hodgson, J., Forbes, T. D. A., Armstrong, R. H., Beattie, M. M. and Hunter, E. A.	Comparative Studies of the Ingestive Behaviour and Herbage Intake of Sheep and Cattle Grazing Indigenous Hill Plant Communities	Journal of Applied Ecology	1991	28	1	205-227	wrong exposure, wrong study design
Hofmann, M. and Tallowin, J. R. B.	Sward height distribution and temporal stability on a continuously stocked, botanically diverse pasture	Grassland Science in Europe	2004	9		192-195	wrong exposure
Hofmann, T. A. and Mason, C. F.	Importance of management on the distribution and abundance of Staphylinidae (Insecta: Coleoptera) on coastal grazing marshes	Agriculture, Ecosystems & Environment	2006	114	2	397-406	wrong exposure
Hofstede, R. G. M.	Effects of livestock farming and recommendations for management and conservation of paramo grasslands (Colombia)	Land Degradation & Rehabilitation	1995	6	3	133-147	wrong exposure
Holechek, J. L.	The effects of vegetation type and grazing system on the performance, diet and intake of yearling cattle	Dissertation Abstracts International, B	1980	40	8	3521-3522	wrong exposure
Holechek, J. L., Vavra, M., Skovlin, J. and Krueger, W. C.	Cattle diets in the Blue Mountains of Oregon. II. Forests	Journal of Range Management	1982	35	1	239-242	wrong population
Holmes, J. H. G., Lemerle, C. and Schottler, J. H.	The use of Imperata cylindrica (L.) Beauv. by grazing cattle in Papua-New Guinea	Biotrop Spec. Publ. No. 5	1980				wrong exposure
Holmquist, J. G., Schmidt-Gengenbach, J. and Haultain, S. A.	Equine grazing in managed subalpine wetlands: effects on arthropods and plant structure as a function of habitat	Environmental Management	2013	52	6	1474-1486	wrong exposure
Holshof, G. and van den Pol-van Dasselaar, A.	Modelling DM growth of multi-species grassland plots in the Netherlands	Grassland Science in Europe	2014	19		725-727	wrong publication type
Homburger, H., Schneider, M. K., Hilfiker, S., Scherer-Lorenzen, M. and Luscher, A.	Measuring grazing intensity in heterogeneous pastures using GPS-tracking	Grassland Science in Europe	2012	17		213-215	wrong exposure
Hooftman, D. A. P. and Bullock, J. M.	Mapping to inform conservation: a case study of changes in semi-natural habitats and their connectivity over 70 years	Biological Conservation	2012	145	1	30-38	wrong exposure
Hopewell, L., Rossiter, R., Blower, E., Leaver, L. and Goto, K.	Grazing and vigilance by Soay sheep on Lundy island: Influence of group size, terrain and the distribution of vegetation	Behavioural Processes	2005	70	2	186-193	wrong exposure, wrong study design
Hopkins, A., Bunce, R. G. H. and Smart, S. M.	Recent changes in grassland management and their effects on botanical composition	Journal of the Royal Agricultural Society of England	2000	161		210-223	wrong population
Hopkins, A., Martyn, T. M. and Bowling, P. J.	Companion species to improve seasonality of production and nutrient uptake in grass/clover swards	Grassland and society. Proceedings of the 15th General Meeting of the European Grassland Federation	1994			73-76	wrong population
Hopkins, A., Matkin, E. A., Ellis, J. A. and Peel, S.	South-west England grassland survey 1983. 1. Age structure and sward composition of permanent and arable grassland and their relation to manageability, fertilizer nitrogen and other management features	Grass and Forage Science	1985	40	3	349-359	wrong exposure
Hoppe, F., Schickhoff, U. and Oldeland, J.	Plant species diversity of pastures in the naryn oblast (Kyrgyzstan)	Erde	2018	149	4	214-226	wrong exposure
Horne, D. J., Ross, C. W. and Hughes, K. A.	Ten years of a maize/oats rotation under three tillage systems on a silt loam in New Zealand. 1. A comparison of some soil properties	Soil & Tillage Research	1992	22	1	131-143	wrong population
Hornetz, B.	Agro(silvi)pastoral systems in the semiarid tropics - a possibility for stabilizing food production and protecting resources at the boundary of rainfed agriculture: with an example from N- and SE- Kenya	Geomethodica	1994	19		83-119	wrong study design
Horrocks, C. A., Heal, K. V., Harvie, B., Tallowin, J. B., Cardenas, L. M. and Dungait, J. A. J.	Can species-rich grasslands be established on former intensively managed arable soils?	Agriculture, Ecosystems & Environment	2016	217		59-67	wrong population
Hosie, C., Jones, E., Rothero, E. C. and Wallace, H.	Restoration of a floodplain meadow in Wiltshire, UK through application of green hay and conversion from pasture to meadow management	Conservation Evidence	2019	16		12-16	wrong population
Hossain, Z. and Sugiyama, S. I.	Grassland management and structural changes in soil microbial communities	Grasslands: Types, Biodiversity and Impacts	2012			95-108	wrong study design
Hossain, Z. and Sugiyama, S. I.	Seasonal variation of soil microbial communities in semi-natural and improved grasslands in Northern Japan	Grassland Biodiversity and Conservation in a Changing World	2014			51-68	wrong exposure
Hoste-Danylow, A., Romanowski, J. and Zmihorski, M.	Effects of management on invertebrates and birds in extensively used grassland of Poland	Agriculture, Ecosystems & Environment	2010	139	1	129-133	wrong study design
House, A. P. N., Mac Leod, N. D., Cullen, B., Whitbread, A. M., Brown, S. D. and McIvor, J. G.	Integrating Production and Natural Resource Management on Mixed Farms in Eastern Australia: The Cost of Conservation in Agricultural Landscapes	Agriculture, Ecosystems & Environment	2008	127	3	153	wrong study design
Hovd, H.	Extensively managed strips in intensively cultivated grasslands as possible contributors to increased plant species richness	Acta Agriculturae Scandinavica. Section B, Plant Soil Science	2008	58	1	43-50	wrong population
Howe, C. D. and Chancellor, R. J.	Factors affecting the viable seed content of soils beneath lowland pastures	Journal of Applied Ecology	1983	20	3	915-922	wrong exposure
Hubbard, J. A. and McPherson, G. R.	Do seed predation and dispersal limit downslope movement of a semi-desert grassland/oak woodland transition?	Journal of Vegetation Science	1999	10	5	739-744	wrong exposure
Huber, R.	Changes in plant species richness in a calcareous grassland following changes in environmental conditions	Folia Geobotanica et Phytotaxonomica	1994	29	4	469-482	wrong exposure
Huber, R.	Patterns of species richness in a limestone grassland under different treatments in relation to spatial scale	Applied Vegetation Science	1999	2	2	257-266	wrong exposure
Hubert, B., Meuret, M. and Bonnemaire, J.	Shepherds, sheep and forest fires: A reconception of grazingland management	Handbook of Transdisciplinary Research	2008			103-126	wrong publication type	review
Huemer, P. and Tarmann, G.	Species diversity and intensity of cultivation: a problem analysis demonstrated on Lepidoptera in meadows and pastures in South Tyrol	Gredleriana (Acta Biologica)	2001	1		331-418	wrong population, wrong exposure
Hughes, J. G. and O'Connor, K. F.	N.Z. range management guidelines. 2. Design of grazing management systems for tussock country	Tussock Grasslands and Mountain Lands Institute Review	1976	33		2023-10-14	wrong study design
Huhta, A. P. and Rautio, P.	Condition of semi-natural meadows in northern Finland today - do the classical vegetation types still exist?	Annales Botanici Fennici	2005	42	2	81-93	wrong exposure
Hull, J. L., Lofgreen, G. P. and Meyer, J. H.	Continuous Versus Intermittent Observations in Behavior Studies with Grazing Cattle	Journal of Animal Science	1960	19	4	1204-1207	wrong population
Hunt, L. P., Petty, S., Cowley, R., Fisher, A., Ash, A. J. and Mac Donald, N.	Effectiveness of infrastructure developments in achieving uniform grazing distribution on extensive cattle properties in northern Australia	Proceedings of the XXI International Grassland Congress / VIII International Rangeland Congress in Hohhot, China from June 29 through July 5, 2008.	2008			48	wrong exposure
Hunter, R. F.	Hill Sheep and their Pasture: A Study of Sheep-Grazing in South-East Scotland	Journal of Ecology	1962	50	3	651-680	wrong exposure
Husicka, A. and Vogel, A.	Grassland edges as refuge sites for rare grassland species	Tuexenia	1999	19		405-424	wrong population
Hutchinson, K. J. and King, K. L.	Volume and activity of micro-organisms in litter from native and sown temperate pasture species	Australian Journal of Ecology	1989	14	2	157-167	wrong population
Hutton, S. A. and Giller, P. S.	The effects of the intensification of agriculture on northern temperate dung beetle communities	Journal of Applied Ecology	2003	40	6	994-1007	wrong exposure
Hägglund, R., Adler, S., Gardfjell, H., Christensen, P. and Cronvall, E.	Uppföljning av kvalitetsförändringar i ängs- och betesmarker via NILS : tillstånds- och förändringsskattningar baserade på data insamlade 2006-2015	Swedish University of Agricultural Sciences, number: 472	2017				wrong exposure
Ibrahim, M., Schlonvoigt, A., Camargo, J. C., Souza, M., Gomide, J. A., Mattos, W. R. S. and DaSilva, S. C.	Multi-strata silvipastoral systems for increasing productivity and conservation of natural resources in Central America	Proceedings of the XIX International Grassland Congress: Grassland Ecosystems: An Outlook into the 21st Century	2001			645-649	wrong publication type	review
Inam, R. and Maselli, D.	Improving sustainable grazing management in mountain rangelands of the Hindu Kush-Himalaya - An innovative participatory assessment method in northern Pakistan	Mountain Research and Development	2004	24	2	124-133	wrong exposure
Institute of Grassland and Environmental Research	Ecologically sustainable grazing management of lowland unimproved neutral grassland and its effect on livestock performance. DEFRA BD1440	Department for Environment Food & Rural Affairs	2005				wrong exposure
Institute of Grassland and Environmental Research	Extensive grazing of semi-improved grassland to enhance faunal biodiversity. DEFRA BD1445	Department for Environment Food & Rural Affairs	2005				wrong exposure
Isacch, J. P., Bo, M. S., Maceira, N. O., Demaría, M. R. and Peluc, S.	Composition and seasonal changes of the bird community in the west pampa grasslands of Argentina	Journal of field ornithology	2003	74	1	59-65	wrong exposure
Isacch, J. P., Maceira, N. O., Bo, M. S., Demaria, M. R. and Peluc, S.	Bird-habitat relationship in semi-arid natural grasslands and exotic pastures in the west pampas of Argentina	Journal of Arid Environments	2005	62	2	267-283	wrong study design
Ishiwata, T., Uetake, K., Kilgour, R. J., Eguchi, Y. and Tanaka, T.	Comparison of time budget of behaviors between penned and ranged young cattle focused on general and oral behaviors	Animal Science Journal	2008	79	4	518-525	wrong outcome
Iussig, G., Lonati, M., Probo, M., Hodge, S. and Lombardi, G.	Plant species selection by goats foraging on montane semi-natural grasslands and grazable forestlands in the Italian Alps	Italian Journal of Animal Science	2015	14	3	484-494	wrong exposure
Ivan, H.	Selected indicators of effective fertilization of meadow grasslands	Journal of Central European Agriculture	2015	16	1	235-246	wrong language
Jacobs, R. B., Thompson, F. R., Koford, R. R., La Sorte, F. A., Woodward, H. D. and Fitzgerald, J. A.	Habitat and landscape effects on abundance of Missouri's grassland birds	Journal of Wildlife Management	2012	76	2	372-381	wrong study design
Jacquemyn, H., Brys, R. and Hermy, M.	Short-term effects of different management regimes on the response of calcareous grassland vegetation to increased nitrogen	Biological Conservation	2003	111	2	137-147	wrong study design
Jago, J. G., Davis, K. L., Copeman, P. J., Ohnstad, I. and Woolford, M. M.	Supplementary feeding at milking and minimum milking interval effects on cow traffic and milking performance in a pasture-based automatic milking system	Journal of Dairy Research	2007	74	4	492-499	wrong outcome
Janovsky, Z., Janovska, M., Weiser, M., Horcickova, E., Rihova, D. and Munzbergova, Z.	Surrounding vegetation mediates frequency of plant-herbivore interactions in leaf-feeders but not in other herbivore groups	Basic and Applied Ecology	2016	17	4	352-359	wrong exposure
Jans, F. and Troxler, J.	Dairy cows on alpine pastures with or without housing	Landwirtschaft Schweiz	1992	5	3	71-78	wrong study design, wrong exposure
Jarvenranta, K., Virkajarvi, P. and Heinonen-Tanski, H.	The flows and balances of P, K, Ca and Mg on intensively managed Boreal high input grass and low input grass-clover pastures	Agricultural and Food Science	2014	23	2	106-117	wrong population
Jaunatre, R., Buisson, E. Leborgne, E., and Dutoit, T.	Soil fertility and landscape surrounding former arable fields drive the ecological resilience of Mediterranean dry grassland plant communities	Frontiers in Ecology and Evolution	2023	11			wrong study design
Jauregui, B. M., Celaya, R., Garcia, U. and Osoro, K.	Vegetation dynamics in burnt heather-gorse shrublands under different grazing management with sheep and goats	Agroforestry Systems	2007	70	1	103-111	wrong exposure, wrong study design
Jeangros, B., Scehovic, J., Troxler, J. and Bosset, J. O.	Does the grass composition of highland pastures differ from those of lowland leys? [German]	Agrarforschung	2000	7	7	308-313	wrong study design, wrong exposure
Jeangros, B., Scehovic, J., Troxler, J., Bachmann, H. J. and Bosset, J. O.	Comparison of the botanical and chemical characteristics of grazed pastures, in lowlands and in the mountains	Fourrages	1999	159		277-292	wrong study design, wrong exposure
Jeanneret, P., Schupbach, B., Pfiffner, L., Herzog, F. and Walter, T.	The Swiss agri-environmental programme and its effects on selected biodiversity indicators	Journal for Nature Conservation	2003	11	3	213-220	wrong exposure
Jensen, K., Granke, O., Hoppe, B., Kiecbusch, J., Trepel, M. and Leiner, U.	The elder valley pasture landscape - nature conservation by extensive grazing and marshland rewetting	Petermanns Geographische Mitteilungen	2001	145	1	38-49	wrong exposure
Jewell, P. L.	Impact of cattle grazing upon vegetation of an Alpine pasture	Schriftenreihe Nachhaltige Land- und Forstwirtschaft im Alpenraum 5	2002	17			wrong publication type	thesis
Jewell, P. L., Gusewell, S., Berry, N. R., Kauferle, D., Kreuzer, M. and Edwards, P. J.	Vegetation patterns maintained by cattle grazing on a degraded mountain pasture	Botanica Helvetica	2005	115	2	109-124	wrong outcome
Jewell, P. L., Kauferle, D., Gusewell, S., Berry, N. R., Kreuzer, M. and Edwards, P. J.	Redistribution of phosphorus by cattle on a traditional mountain pasture in the Alps	Agriculture, Ecosystems & Environment	2007	122	3	377-386	wrong exposure
Jiang, X. and Wang, L.	Grassland-based ruminant farming systems in China: Potential, challenges and a way forward	Animal Nutrition	2022	10		243-248	wrong exposure, wrong publication type	review
Jiao, T., Nie, Z., Zhao, G. and Cao, W.	Changes in soil physical, chemical, and biological characteristics of a temperate desert steppe under different grazing regimes in northern China	Communications in Soil Science and Plant Analysis	2016	47	3	338-347	wrong exposure
Jimenez, J. J., Moreno, A. G., Decaens, T., Lavelle, P., Fisher, M. J. and Thomas, R. J.	Earthworm communities in native savannas and man-made pastures of the Eastern Plains of Colombia	Biology and Fertility of Soils	1999	28	1	101-110	wrong population
Jiménez-Carmona, F., Carpintero, S. and Reyes-López, J. L.	Ants (Hymenoptera: Formicidae) as surrogates for epigeic arthropods in northern andalusian 'dehesas' (Spain)	Sociobiology	2020	67	2	201-212	wrong study design
Jimerson, T. M. and Carothers, S. K.	Northwest California oak woodlands: environment, species composition, and ecological status	General Technical Report Pacific Southwest Research Station, USDA Forest Service	2002	184		705-717	wrong study design
Joenje, W.	Grazing management of succession on reclaimed land in the Netherlands	Rangelands: a resource under siege. Proceedings of the 2nd International Rangeland Congress, Adelaide, Australia	1984			240-241	wrong exposure
Joffre, R. and Casanova, J. B.	The development of forage resources in the rough grazing areas of inland Corsica	Fourrages	1983	93		51-84	wrong study design, wrong exposure
Johansson, L. J., Hall, K., Prentice, H. C., Ihse, M., Reitalu, T., Sykes, M. T. and Kindström, M.	Semi-natural grassland continuity, long-term land-use change and plant species richness in an agricultural landscape on Öland, Sweden	Landscape and Urban Planning	2008	84	3	200-211	wrong exposure, wrong study design
Johnstone, I., Elliot, D., Mellenchip, C. and Peach, W. J.	Correlates of distribution and nesting success in a Welsh upland Eurasian Curlew Numenius arquata population	Bird Study	2017	64	4	535-544	wrong study design
Jones, M. L. M.	Critical loads of nitrogen for acidic and calcareous grasslands in relation to management by grazing	Bangor, NERC, Centre for Ecology & Hydrology (CEH Project no: C01837)	2004				wrong exposure
Jones, N., Duarte, F., Rodrigo, I., van Doorn, A. and de Graaff, J.	The role of EU agri-environmental measures preserving extensive grazing in two less-favoured areas in Portugal	Land Use Policy	2016	54		177-187	wrong study design
Jones, R. J., McIvor, J. G., Middleton, C. H., Burrows, W. H., Orr, D. M. and Coates, D. B.	Stability and productivity of Stylosanthes pastures in Australia. I. Long-term botanical changes and their implications in grazed Stylosanthes pastures	Tropical Grasslands	1997	31	5	482-493	wrong population
Jong, A.	Häckande fåglar på jordbruksmarker som ingår i projektet” Landskapsvård och köttproduktion i Vindelälvens närområde”	Swedish University of Agricultural Sciences, Department of Wildlife, Fish, and Environmental Studies. Report 32	2014				wrong exposure
Jongen, M., Forster, A. C. and Unger, S.	Overwhelming effects of autumn-time drought during seedling establishment impair recovery potential in sown and semi-natural pastures in Portugal	Plant Ecology	2019	220	2	183-197	wrong population
Jongepierova, I. and Mitchley, J.	Ecological principles for the re-creation of species rich grasslands in agricultural landscapes	Alternative functions of grassland. Proceedings of the 15th European Grassland Federation Symposium, Brno, Czech Republic. Grassland Science in Europé 14	2009	14		469-477	wrong population
Jonsson, M. T., Thor, G. and Johansson, P.	Environmental and historical effects on lichen diversity in managed and unmanaged wooded meadows	Applied Vegetation Science	2011	14	1	120-131	wrong exposure
Jorgensen, M., Helgesen, R. M. L., Eknaes, M., Molmann, J., Steinshamn, H., Golinski, P., Warda, M. and Stypinski, P.	Grazing preferences of goats in diverse rangeland	Grassland - a European Resource? Grassland Science in Europe, Volume 17	2012	17		219-221	wrong exposure
Judova, J., Kanianska, R., Jadudova, J., Kizekova, M. and Makovnikova, J.	The contingency of soil microorganisms and the selected soil biotic and abiotic parameters under different land-uses	Ekologia	2019	38	2	101-116	wrong population
Jutila, H.	SEMI-NATURAL MEADOWS AND OTHER TRADITIONAL RURAL BIOTOPES IN SW FINLAND (SATAKUNTA)	Annali di Botanica	1999	57		49-62	wrong study design
Jutzi, S. C.	Priorities in research and development of grazing management and forage production in the tropics and subtropics	Tropenlandwirt	1992	93	10	103-119	wrong publication type	review
Jørgensen, N. H., Steinheim, G. and Ã, H.	Area use of two sheep breeds in contrasting summer alpine grazing environments in southern Norway	Acta Agriculturae Scandinavica, Section A — Animal Science	2016	66	2	99-105	wrong exposure
Kababya, D., Perevolotsky, A., Bruckental, I. and Landau, S.	Selection of diets by dual-purpose Mamber goats in Mediterranean woodland	Journal of Agricultural Science	1998	131		221-228	wrong exposure, wrong study design	no comparator
Kabata, K., Okamoto, C., Shimizu, M. and Kikuchi, M.	Energy efficiency and vegetation in mixed community system pasture with native and introduced grasses in steep mountainous grassland in Aso area	Nippon Sochi Gakkaishi = Journal of Japanese Society of Grassland Science	1991	37	1	126-135	wrong study design
Kadiri, N., Lobo, J. M. and Lumaret, J. P.	Consequences of the interaction between habitat preferences and food resources on communities of coprophagous insects (Coleoptera:Scarabaeoidea).	Acta Oecologica	1997	18	2	107-119	wrong population
Kaiser, A. G., Havilah, E. J., Chopping, G. D. and Walker, R. G.	NORTHERN DAIRY FEEDBASE 2001 .4. FEEDING SYSTEMS DURING WINTER AND SPRING	Tropical Grasslands	1993	27	3	180-211	wrong outcome
Kaiser, T. and Fischer, A.	Suitability of sheep (Skudde and German Mutton Merino sheep) for landscape conservation on extensive peat grassland	Zeitschrift fur Kulturtechnik und Landentwicklung	1997	38	4	172-177	wrong study design
Kajzrova, K., Kassahun, T., Pavlu, L., Pavlu, V. V. and Fraser, M. D.	The effect of 19 years of restoration managements on forage quality and herbage-soil relationships within improved upland grassland	Grass and Forage Science	2022	77	3	167-174	wrong population, wrong study design
Kaligaric, M., Cus, J., Skornik, S. and Ivajnsic, D.	The failure of agri-environment measures to promote and conserve grassland biodiversity in Slovenia	Land Use Policy	2019	80		127-134	wrong exposure
Kam, M., El-Meccawi, S. and Degen, A. A:	Foraging behaviour and diet selection of free-ranging sheep and goats in the Negev Desert, Israel	Journal of Agricultural Science	2012	150	3	379-387	wrong exposure
Kamaljit, K., Jalota, R. K. and Midmore, D. J.	Impact of tree clearing on soil attributes for a pastoral property in central Queensland, Australia	Soil Science	2007	172	7	516-533	wrong study design
Kampf, I., Mathar, W., Kuzmin, I., Holzel, N. and Kiehl, K.	Post-Soviet recovery of grassland vegetation on abandoned fields in the forest steppe zone of Western Siberia	Biodiversity and Conservation	2016	25	12	2563-2580	wrong exposure
Kampmann, D., Herzog, F., Jeanneret, P., Konold, W., Peter, M., Walter, T., Wildi, O. and Luscher, A.	Mountain grassland biodiversity: impact of site conditions versus management type	Journal for Nature Conservation	2008	16	1	12-25	wrong exposure
Kantrud, H. A.	Grazing Intensity Effects on the Breeding Avifauna of North Dakota Native Grasslands	Canadian field-naturalist	1981	95	4	404-417	wrong exposure
Kapás, R. E., Plue, J., Kimberley, A. and Cousins S. A. O.	Grazing livestock increases both vegetation and seed bank diversity in remnant and restored grasslands	Journal of Vegetation Science	2020	31	6	1053-1065	wrong study design
Kapfer, J., Dramstad, W., Pedersen, C., Sickel, H. and Heegaard, E.	Diversity patterns in high-latitude grasslands	Applied Vegetation Science	2022	25	1		wrong exposure, wrong study design
Karki, J. B., Jhala, Y. V. and Khanna, P. P.	Grazing Lawns in Terai Grasslands, Royal Bardia National Park, Nepal	Biotropica	2000	32	3	423-429	wrong exposure
Karlik, P. and Poschlod, P.	History or abiotic filter: which is more important in determining the species composition of calcareous grasslands?	Preslia	2009	81	4	321-340	wrong study design
Karlik, P. and Poschlod, P.	Identifying plant and environmental indicators of ancient and recent calcareous grasslands	Ecological Indicators	2019	104		405-421	wrong exposure
Karlik, P. and Poschlod, P.	Soil seed-bank composition reveals the land-use history of calcareous grasslands	Acta Oecologica	2014	58		22-34	wrong exposure
Kasari, L.	Plant diversity of semi-natural grasslands: drivers, current status and conservation challenges	DISSERTATIONES BIOLOGICAE UNIVERSITATIS TARTUENSIS 324 (thesis)	2017				wrong exposure
Kasari, L., Saar, L., Bello, F. d. and Takkis, K.	Hybrid ecosystems can contribute to local biodiversity conservation	Biodivers Conserv	2016	25		3023–3041	wrong exposure
Kati, V. I. and Sekercioglu, C. H.	Diversity, ecological structure, and conservation of the landbird community of Dadia reserve, Greece	Diversity and Distributions	2006	12	5	620-629	wrong exposure
Katsande, S., Baloyi, J. J., Nherera-Chokuda, F. V., Ngongoni, N. T., Matope, G., Zvinorova, P. I. and Gusha, J.	Apparent digestibility and microbial protein yield of Desmodium uncinatum, Mucuna pruriens and Vigna unguiculata forage legumes in goats	African Journal of Range & Forage Science	2016	33	1	53-58	wrong population
Kaufman, D. W., Kaufman, G. A. and Clark, B. K.	Small mammals in native and anthropogenic habitats in the Lake Wilson area of north-central Kansas	Southwestern Naturalist	2000	45	1	45-60	wrong exposure
Kaufmann, J., Bork, E. W., Alexander, M. J. and Blenis, P. V.	Cattle utilization of coniferous cut blocks under open range grazing and associated impact on tree seedlings	Agroforestry Systems	2017	91	4	623-635	wrong exposure
Kaur, K., Midmore, D. J., Jalota, R. K. and Ashwath, N.	Pasture composition in cleared and uncleared woodlands	Australian Journal of Botany	2006	54	5	459-470	wrong exposure
Kawabe, Y. E.	Pasture improvement by inducing temperate grasses into native grassland under the sub-tropical low rainfall climatic conditions of north-western New South Wales	Nippon Sochi Gakkaishi = Journal of Japanese Society of Grassland Science	1995	40	4	351-361	wrong exposure
Kemp, D. R., King, W. M., Lodge, G. M., Murphy, S. R., Quigley, P. E. and Sanford, P.	Plant species diversity and productivity in grazed permanent grasslands	Proceedings of 11th Australian Agronomy Conference	2003			100-102	wrong study design
Kemp, Michalk, D. L. and Virgona, J. M.	Towards more sustainable pastures: lessons learnt	Australian Journal of Experimental Agriculture	2000	40	2	343-356	wrong exposure
Kennedy, N., Edwards, S. and Clipson, N.	Soil bacterial and fungal community structure across a range of unimproved and semi-improved upland grasslands	Microbial Ecology	2005	50	3	463-473	wrong exposure
Kerley, G. I. H., Landman, M. and De Beer, S.	How do small browsers respond to resource changes? Dietary response of the Cape grysbok to clearing alien Acacias	Functional Ecology	2010	24	3	670-675	wrong exposure
Kerley, S. J. and Jarvis, S. C.	The use of 15N natural abundance variation to examine plant and soil organic fractions in pasture under different management practises	Biology and Fertility of Soils	1999	29	2	135-140	wrong study design
Kerneis, E., Debril, J., Cruz, P., Gastal, F., Lillak, R., Viiralt, R., Linke, A. and Geherman, V.	Plant functional types approach: a tool to analyze sward structure and vegetation dynamics in wet grasslands?	INTEGRATING EFFICIENT GRASSLAND FARMING AND BIODIVERSITY	2005			107	wrong exposure
Kerr, D. V., Buchanan, I. K. and Brown, G. W.	How your cows graze can increase profits	Queensland Agricultural Journal	1987	113	2	97-100	wrong population
Kessler, J. J.	Atriplex forage as a dry season supplementation feed for sheep in the Montane Plains of the Yemen Arab Republic	Journal of Arid Environments	1990	19	2	225-234	wrong population
Keuren, R. W. V., Parker, C. F. and Klosterman, E. W.	Forage management for beef production	Research Circular, Ohio Agricultural Research and Development Center	1979	251		11-16	wrong outcome
Khan, Z. I., Hussain, A., Ashraf, M., Valeem, E. E., Ashraf, M. Y. and Ahmad, M. S.	Soil and forage mineral (trace elements) status of a grazing pasture in the semiarid region of Pakistan	Pakistan Journal of Botany	2004	36	4	851-856	wrong outcome
Kharel, T. P., Ashworth, A. J., Owens, P. R., Philipp, D., Thomas, A. L. and Sauer, T. J.	Teasing apart silvopasture system components using machine learning for optimization	Soil Systems	2021	5	3		wrong population, wrong study design
Khatri-Chhetri, U., Thompson, K. A., Quideau, S. A., Boyce, M. S., Chang, S. X., Kaliaskar, D., Bork, E. W. and Carlyle, C. N.	Adaptive multi-paddock grazing increases soil nutrient availability and bacteria to fungi ratio in grassland soils	Applied Soil Ecology	2022	179		104590	wrong exposure, wrong study design
Khiaosa-ard, R., Soliva, C. R., Kreuzer, M. and Leiber, F.	Effects of species-diverse high-alpine forage on in vitro ruminal fermentation when used as donor cow's feed or directly incubated	Animal	2012	6	11	1764-1773	wrong outcome
Kie, J. G. and Boroski, B. B.	Cattle distribution, habitats, and diets in the Sierra Nevada of California	Journal of Range Management	1996	49	6	482-488	wrong study design
Kilgour, R.	Potential value of animal behaviour studies in animal production	Proceedings of the Australian Society of Animal Production	1974	10		286-298	wrong publication type	review
Kilgour, R. J.	In pursuit of “normal”: A review of the behaviour of cattle at pasture	Applied Animal Behaviour Science	2012	138		1-11	wrong publication type	review
Kilgour, R. J., Uetake, K., Ishiwata, T. and Melville, G. J.	The behaviour of beef cattle at pasture	Applied Animal Behaviour Science	2012	138		12-17	wrong study design
Killeen, T. J.	Effect of grazing on native Gramineae in conceptrion, Santa-Cruz, Bolivia	Tropical Grasslands	1991	25	1	12-19	wrong exposure
Kilpatrick, A. D., Warren-Smith, S. C., Read, J. L., Lewis, M. M. and Ostendorf, B.	Cross-fence comparisons: theory for spatially comprehensive, controlled variable assessment of treatment effects in managed landscapes	Ecological Informatics	2011	6	2	170-176	wrong exposure
King, K. L. and Hutchinson, K. J.	Pasture and grazing land: assessment of sustainability using invertebrate bioindicators	Australian Journal of Experimental Agriculture	2007	47	4	392-403	wrong study design
King, K. L., Greenslade, P. and Hutchinson, K. J.	Collembolan associations in natural versus improved pastures of the New England Tableland, NSW: distribution of native and introduced species	Australian Journal of Ecology	1985	10	4	421-427	wrong exposure
Kirkham, F. W. and Kent, M.	Soil seed bank composition in relation to the above-ground vegetation in fertilized and unfertilized hay meadows on a Somerset peat moor	Journal of Applied Ecology	1997	34	4	889-902	wrong population
Kirkham, F. W., Tallowin, J. R. B., Sanderson, R. A., Bhogal, A., Chambers, B. J. and Stevens, D. P.	The impact of organic and inorganic fertilizers and lime on the species-richness and plant functional characteristics of hay meadow communities	Biological Conservation	2008	141	5	1411-1427	wrong exposure
Kirkpatrick, J. B., Gilfedder, L., Bridle, K. and Zacharek, A.	The positive and negative conservation impacts of sheep grazing and other disturbances on the vascular plant species and vegetation of lowland subhumid Tasmania	Ecological Management & Restoration	2005	6	1	51-60	wrong exposure
Kis, S., Cotuna, O. and Sarateanu, V.	Analysis of lowland grassland from Jebel locality (Timis County) - case study	Research Journal of Agricultural Science	2018	50	4	430-436	wrong population
Kitahara, M. and Sei, K.	A comparison of the diversity and structure of butterfly communities in semi-natural and human-modified grassland habitats at the foot of Mt. Fuji, central Japan	Biodiversity & Conservation	2001	10		331-351	wrong population
Kleinebecker, T., Weber, H. and Hölzel, N.	Effects of grazing on seasonal variation of aboveground biomass quality in calcareous grasslands	Plant Ecology	2011	212	9	1563-1576	wrong study design
Klimek, S., Kemmermann, A. R. G., Hofmann, M. and Isselstein, J.	Plant species richness and composition in managed grasslands: The relative importance of field management and environmental factors	Biological Conservation	2007	134	4	559-570	wrong study design
Klimek, S., Marini, L., Hofmann, M. and Isselstein, J.	Additive partitioning of plant diversity with respect to grassland management regime, fertilisation and abiotic factors	Basic and Applied Ecology	2008	9	6	626-634	wrong population
Klugpumpel, B., Burgstaller, B. and Schiffer, R.	MONTANE AND SUB-ALPINE MAT-GRASS PASTURES OF THE SCHATTBERG REGION (PROVINCE OF SALZBURG) - SPECIES COMPOSITION AND PHYTOMASS	Bodenkultur	1994	45	2	99-112	wrong exposure
Knop, E., Herzog, F. and Schmid, B.	Effect of connectivity between restoration meadows on invertebrates with contrasting dispersal abilities	Restoration Ecology	2011	19	201	151-159	wrong study design	no comparator
Koch, B. and Meister, E.	Graded management intensity of grassland systems for enhancing floristic diversity	EAAP Publication No. 97, Proceedings of the fifth international symposium on livestock farming systems, Posieux, Fribourg, Switzerland, 19-20 August, 1999	2000	97		176-178	wrong population
Koch, B., Homburger, H., Edwards, P. J., and Schneider, M. K.	Phosphorus redistribution by dairy cattle on a heterogeneous subalpine pasture, quantified using GPS tracking	Agriculture Ecosystems & Environment	2018	257		183-192	wrong exposure
Koch, C., Conradi, T., Gossner, M. M., Hermann, J. M., Leidinger, J., Meyer, S. T., Overbeck, G. E., Weisser, W. W. and Kollmann, J.	Management intensity and temporary conversion to other land-use types affect plant diversity and species composition of subtropical grasslands in southern Brazil	Applied Vegetation Science	2016	19	4	589-599	wrong exposure
Koch, M., Schroder, B., Gunther, A., Albrecht, K., Pivarci, R., Jurasinski, G. and Bernhardt-Romermann, M.	Taxonomic and functional vegetation changes after shifting management from traditional herding to fenced grazing in temperate grassland communities	Applied Vegetation Science	2017	20	2	259-270	wrong study design
Koczura, M., Martin, B., Bouchon, M., Turille, G., Berard, J., Farruggia, A., Kreuzer, M. and Coppa, M.	Grazing behaviour of dairy cows on biodiverse mountain pastures is more influenced by slope than cow breed	Animal	2019	13	11	2594-2602	wrong exposure
Koczura, M., Pervier, S., Kreuzer, M., Bruckmaier, R. and Berard, J.	Influence of alpine grazing time on feeding behavior, milk yield and milking characteristics on Aosta Red-Pied cows	Options Mediterraneennes. Serie A, Seminaires Mediterraneens	2016	116		163-166	wrong study design	no comparator
Koenies, H., Hakes, W., Hollstein, B., Legner, D. and Wassmann, T.	Semidry grassland management with sheep. First results of long-term grazing experiments with German blackfaced mutton sheep in northern Hessen aiming at the regeneration of neglected Gentiano-Koelerietum grassland overgrown with shrubs	Verhandlungen Gesellschaft fur Okologie	1991	19	3	87-98	wrong study design
Kohler, F., Gillet, F., Reust, S., Wagner, H. H., Gadallah, F., Gobat, J. M. and Buttler, A.	Spatial and seasonal patterns of cattle habitat use in a mountain wooded pasture	Landscape Ecology	2006	21	2	281-295	wrong exposure
Kohler, M., Hiller, G. and Tischew, S.	Year-round horse grazing supports typical vascular plant species, orchids and rare bird communities in a dry calcareous grassland	Agriculture, Ecosystems & Environment	2016	234		48-57	wrong study design	no comparator
Kohoutek, A. and Pozdisek, J.	Simulation of grassland management when fodder is utilised by cattle and its environmental impacts in the Czech Republic	Grassland Science in Europé	2007	12		536-539	wrong exposure
Kondo, H., Takahashi, S., Harada, H., Kitahara, N., Harashima, N. and Nishida, T.	Phosphorus dynamics in semi-natural grasslands	Bulletin of National Institute of Livestock and Grassland Science	2002	1		55-64	wrong study design
Korosi, A., Batary, P., Orosz, A., Redei, D. and Baldi, A.	Effects of grazing, vegetation structure and landscape complexity on grassland leafhoppers (Hemiptera: Auchenorrhyncha) and true bugs (Hemiptera: Heteroptera) in Hungary	Insect Conservation and Diversity	2012	5	1	57-66	wrong study design
Korsmo, E.	Ugræs i ager og eng	Feilberg & Landmark (CHR. Dybwad)	1896				wrong exposure
Kosic, I. V., Tardella, F. M. and Catorci, A.	Effect of management modification on the coenological composition of the North Adriatic pastoral landscape (Cicarija, Croatia)	Hacquetia	2012	11	1	17-46	wrong exposure
Kovaleva, N. O.	Some specific features of biological circulation in subalpine zone of northern slope of Kirgiz Range	Moscow University Soil Science Bulletin	1989	44	2	49-51	wrong study design
Krause, B. and Culmsee, H.	The significance of habitat continuity and current management on the compositional and functional diversity of grasslands in the uplands of Lower Saxony, Germany	Flora	2013	208	5	299-311	wrong study design
Krohn, C. C. and Munksgaard, L.	Behaviour of dairy cows kept in extensive (loose housing/pasture) or intensive (tie stall) environments. II. Lying and lying-down behaviour	Applied Animal Behaviour Science	1993	37	1	1-16	wrong exposure
Krohn, C. C., Munksgaard, L. and Jonasen, B.	Behaviour of dairy cows kept in extensive (loose housing/pasture) or intensive (tie stall) environments 1. Experimental procedure, facilities, time budgets - diurnal and seasonal conditions	Applied Animal Behaviour Science	1992	34	1	37-47	wrong population
Kronfeld, D. S., Cooper, W. L., Crandell, K. M., Gay, L. A., Hoffman, R. M., Holland, J. L., Wilson, J. A., Sklan, D. and Harris, P. A.	Supplementation of pasture for growth	Pferdeheilkunde	1996	12	3	317-319	wrong population
Kruess, A. and Tscharntke, T.	Contrasting responses of plant and insect diversity to variation in grazing intensity	Biological Conservation	2002	106	3	293-302	wrong exposure
Kruess, A. and Tscharntke, T.	Grazing intensity and the diversity of grasshoppers, butterflies, and trap-nesting bees and wasps	Conservation Biology	2002	16	6	1570-1580	wrong exposure
Krysl, L. J. and Hess, B. W.	Influence of supplementation on behavior of grazing cattle	Journal of Animal Science	1993	71	9	2546-2555	wrong publication type	review
Kryszak, A., Klarzynska, A., Strychalska, A., Mackowiak, L. and Kryszak, J.	Impact of the occurrence of Taraxacum officinale F.H. Wigg. on floristic diversity and utilisation values of meadow-pasture communities	Applied Ecology and Environmental Research	2016	14	2	55-64	wrong population
Kubo, M., Kobayashi, T., Kitahara, M. and Hayashi, A.	Seasonal fluctuations in butterflies and nectar resources in a semi-natural grassland near Mt. Fuji, central Japan	Biodiversity and Conservation	2009	18	1	229-246	wrong exposure
Kuinchtner, B. C., Quadros, F. L. F. d., Taschetto, F. M., Dutra, G. M., Seibert, L., Ongaratto, F. and Casanova, P. T.	Does rotational grazing based on leaf expansion duration modify grazing behavior and feed intake of beef heifers on natural grassland?	Journal of Agricultural Science	2021	13	10	85-95	wrong study design	no comparator
Kulik, M., Warda, M., Gawryluk, A., Bochniak, A., Patkowski, K., Lipiec, A., Gruszecki, T., Pluta, M., Bielińska, E. and Futa, B.	Grazing of native livestock breeds as a method of grassland protection in roztocze national park, Eastern Poland	Journal of Ecological Engineering	2020	21	3	61-69	wrong study design
Kumar, S., Dixit, A. K., Prasad, M., Rai, S. K., Mahanta, S. K., Singh, S., Radotra, S. and Ghosh, P. K.	Effects of grazing intensity and pasture type on soil organic carbon stock in the semi-arid tropics of India	Tropical Grasslands-Forrajes Tropicales	2023	11	1	41-51	wrong exposure, wrong study design
Kumm, K. I.	Does re-creation of extensive pasture-forest mosaics provide an economically sustainable way of nature conservation in Sweden's forest dominated regions?	Journal for Nature Conservation	2004	12	4	213-218	wrong exposure
Kumm, K. I.	Meeting consumer requirements. Future rationalization of beef production and landscape maintenance	Kungl. Skogs och Lantbruksakademiens Tidskrift	1999	138	13	37-42	wrong exposure
Kumm, K. I.	Sustainable management of Swedish seminatural pastures with high species diversity	Journal for Nature Conservation	2003	11	2	117-125	wrong study design
Kumm, K. I.	Den svenska kött- och mjölkproduktionens inverkan på biologisk mångfald och klimat : – skillnader mellan betesbaserade och kraftfoderbaserade system	Swedish Board of Agriculture	2011			60	wrong outcome
Kumm, K. I.	Lönsam betesdrift genom stora sammanhängande betesmarker	Swedish University of Agricultural Sciences, Department of Animal Environment and Health Section of Production Systems, Report 16	2007				wrong outcome
Kumm, K. I., Stern, S., Gunnarsson, S. and Nybrant, T.	Framtidsscenarier för uthållig svensk nötköttsproduktion	Rapport MAT21 nr 1/2005, Swedish university of agricultural sciences	2005				wrong publication type
Kuppler, J., Fricke, J., Hemp, C., Steffan-Dewenter, I. and Peters, M. K.	Conversion of savannah habitats to small-scale agriculture affects grasshopper communities at Mt. Kilimanjaro, Tanzania	Journal of Insect Conservation	2015	19	3	509-518	wrong exposure
Kurtogullari, Y., Rieder, N. S., Arlettaz, R. and Humbert, J. Y.	Conservation and restoration of Nardus grasslands in the Swiss northern Alps	Applied Vegetation Science	2020	23	1	26-38	wrong exposure
Kurz, P.	Management strategies and landscape diversity in commonly governed mountain pastures: a case study from Austrian Alps	European Countryside	2013	5	3	212-231	wrong study design
Kutt, A. S. and Fisher, A.	Increased grazing and dominance of an exotic pasture (Bothriochloa pertusa) affects vertebrate fauna species composition, abundance and habitat in savanna woodland	Rangeland Journal	2011	33	1	49-58	wrong exposure
Köhler, M., Schmidt, A., Hölzel, N., Baasch, A. and Tischew, S.	Positive long-term effects of year-round horse grazing in orchid-rich dry calcareous grasslands–Results of a 12-year study	Frontiers in Ecology and Evolution	2023	11			wrong study design, wrong exposure	no comparator
Labadessa, R., Alignier, A., Cassano, S., Forte, L. and Mairota, P.	Quantifying edge influence on plant community structure and composition in semi-natural dry grasslands	Applied Vegetation Science	2017	20	4	572-581	wrong exposure
Labadessa, R., Deák, B. and Valkó, O.	No need for grazing exclusion – Sheep grazing supports grassland recovery even from the early successional stages	Tuexenia	2020	40		429-443	wrong exposure
Laca, E. A.	New approaches and tools for grazing management	Rangeland Ecology & Management	2009	62	5	407-417	wrong publication type	review
Laca, E. A. and Ortega, I. M.	Integrating foraging mechanisms across spatial and temporal scales	International rangeland congress	1995	5		129-132	wrong study design
Lagos, L., and Fagúndez, J.	Changes in management shape the spatial ecology of wild ponies in relation to habitat conservation	Biodiversity and Conservation	2023	32	1	319-339	wrong population
Laidlaw, A. S. and Sebek, L. B. J.	Grassland for sustainable animal production	Grassland Science in Europé	2012	17		47-58	wrong publication type	review
Lamidi, O. S., Olabode, O. O., Alawa, C. B. I., Barje, P. P. and Ajala, M. K.	Over night faecal production by Bunaji cattle grazing natural pastures in the Northern Guinea Savanna zone of Nigeria	Asian Journal of Agricultural Research	2007	1	3	137-141	wrong outcome
Lamoot, I., Callebaut, J., Degezelle, T., Demeulenaere, E., Laquiere, J., Vandenberghe, C. and Hoffmann, M.	Eliminative behaviour of free-ranging horses: do they show latrine behaviour or do they defecate where they graze?	Applied Animal Behaviour Science	2004	86	1	105-121	wrong exposure
Lamoot, I., Callebaut, J., Demeulenaere, E., Vandenberghe, C. and Hoffmann, M.	Foraging behaviour of donkeys grazing in a coastal dune area in temperate climate conditions	Applied Animal Behaviour Science	2005	92	1	93-112	wrong study design
Lamoot, I., Meert, C. and Hoffmann, M.	Habitat use of ponies and cattle foraging together in a coastal dune area	Biological Conservation	2005	122	4	523-536	wrong exposure
Lanore, L., Genoud, D., Blanchetete, A., Novak, S., Fleurancei, G., Loubeyre, J. F. and Farruggia, A.	Occurrence of bees in the grasslands of livestock farms characterised by contrasting agricultural environments	Fourrages	2018		236	263-268	wrong study design
Lapeyronie, P., Bechet, G., Molenat, G. and Vincent, M.	Feeding behaviour of ewes of the Arles Merino breed when grazing irrigated pastures in Crau	Proceedings of the XVI International Grassland Congress	1989			1283-1284	wrong study design
Lapointe, S., Belanger, L., Giroux, J. F., Filion, B. and Tachker, Y.	Evaluation of a wildlife-agriculture project in Quebec	Gibier Fane Sauvage - Game and Wildlife	1998	15		937-944	wrong study design
Larkin, M. and Stanley, D. A.	Impacts of management at a local and landscape scale on pollinators in semi‐natural grasslands	Journal of Applied Ecology	2021				wrong exposure, wrong study design
Laser, H.	Effects of liming and nitrogen application on the trace element concentrations of pastures in low mountain range	Plant, Soil and Environment	2007	53	6	258-266	wrong exposure
Lavado, R. S., Sierra, J. O. and Hashimoto, P. N.	Impact of grazing on soil nutrients in a Pampean grassland	Journal of Range Management	1996	49	5	452-457	wrong exposure
Lavorel, S., Quetier, F., Gaucherand, S. and Choler, P.	Contribution of the functional characteristics of plants to the ecological assessment of the evolutive patterns of management in grassland environments. [French]	Fourrages	2004	178		179-191	wrong study design
Lavorel, S., Quetier, F., Gaucherand, S., Choler, P., Clement, G. and Bornard, A.	Past and present land use effects on subalpine grassland species and functional diversity	Grassland Science in Europe	2004	9		287-289	wrong exposure
Lawrence, R., Reid, N. and Rader, R.	High intensity, short duration livestock grazing management improves landscape function, and increases species richness and abundance of groundlayer insects on grazing properties of the northern slopes and tablelands of NSW, Australia	Building Productive, Diverse and Sustainable Landscapes, 17th Australian Agronomy Conference	2015			191-194	wrong exposure
Laws, J. A. and Pain, B. F.	Effects of method, rate and timing of slurry application to grassland on the preference by cattle for treated and untreated areas of pasture	Grass and Forage Science	2002	57	2	93-104	wrong exposure, wrong study design
Lazzerini, G., Camera, A., Benedettelli, S. and Vazzana, C.	The role of field margins in agro-biodiversity management at the farm level	Italian Journal of Agronomy	2007	2	2	127-134	wrong exposure
Le Cozier, Y. and Cornet, E.	Grazing large dairy herds on small wetlands: Risks and opportunties	Fourrages	2017	2017	230	147-153	wrong study design
Leblanc, J.	Grassland areas and forage systems in the Auvergne mountains. The case of Cezallier	Fourrages	1979	78		89-101	wrong publication type
Lecrivain, E., Lasseur, J. and Armand, D.	Diversity of sheep farming systems and of flock behaviours on rangelands: an asset to manage heterogeneous environments	Options Mediterraneennes. Serie A, Seminaires Mediterraneens	2004	61		161-169	wrong publication type
Ledgard, S. F.	Nitrogen cycling in low input legume-based agriculture, with emphasis on legume/grass pastures	Plant and Soil	2001	228	1	43-59	wrong exposure
Lee, R. N., Bradfield, G. E., Krzic, M., Newman, R. F. and Cumming, W.	Plant community - soil relationships in a topographically diverse grassland in southern interior British Columbia, Canada	Botany/Botanique	2014	92	11	837-845	wrong exposure
Lehnert, S., Abdank, H., Steininger, M. and Michael, F.	Effects of extensive cultivation on a grassland in the Harz Highlands - development of plant communities and nutrient contents in the soil	Naturschutz und Landschaftsplanung	1999	31	6	181-186	wrong exposure
Lehtinen, T., Gisladottir, G., Lair, G. J., Leeuwen, J. P. v., Blum, W. E. H., Bloem, J., Steffens, M. and Ragnarsdottir, K. V.	Aggregation and organic matter in subarctic Andosols under different grassland management	Acta Agriculturae Scandinavica, Section B Soil & Plant Science	2015	65	3	246-263	wrong study design
Leidinger, J. L. G., Gossner, M. M., Weisser, W. W., Koch, C., Cayllahua, Z. L. R., Podgaiski, L. R., Duarte, M. M., Araujo, A. S. F., Overbeck, G. E., Hermann, J. M., Kollmann, J. and Meyer, S. T.	Historical and recent land use affects ecosystem functions in subtropical grasslands in Brazil	Ecosphere	2017	8	12	20	wrong exposure
Lemaire, G., Hodgson, J. and Chabbi, A.	Grassland productivity and ecosystem services	Grassland productivity and ecosystem services	2011	287			wrong study design
Lenoir, L.	Ant species composition and richness in different types of semi-natural grasslands	Russian Journal of Ecology	2009	40	7	471-476	wrong outcome
Leonard, S. W. J. and Kirkpatrick, J. B.	Effects of grazing management and environmental factors on native grassland and grassy woodland, Northern Midlands, Tasmania	Australian Journal of Botany	2004	52	4	529-542	wrong exposure
Leppik, E., Juriado, I., Suija, A. and Liira, J.	The conservation of ground layer lichen communities in alvar grasslands and the relevance of substitution habitats	Biodiversity and Conservation	2013	22	3	591-614	wrong exposure
Lesica, P. and Hanna, D.	Monitoring Composition of Foothills Grassland Using Frequency of Indicator Species	Natural Areas Journal	2002	22	2	148-153	wrong exposure
Levin, G. and Nainggolan, D.	The significance of spatial fragmentation of land ownership for occurrence of scrubs on semi-natural grasslands	Landscape Ecology	2016	31	9	2031-2044	wrong exposure
Li, C., Hao, X., Willms, W. D., Zhao, M. and Han, G.	Seasonal response of herbage production and its nutrient and mineral contents to long-term cattle grazing on a Rough Fescue grassland	Agriculture, Ecosystems & Environment	2009	132	1	32-38	wrong exposure
Li, C., Luo, S., Ge, S., Zhao, L., Dong, Q., Li, Q. and Zhao, X.	Convergent and divergent responses of topsoil nitrogen and phosphorus content to nutrient addition in natural and restored alpine grasslands around the Qinghai Lake Basin	Agriculture, Ecosystems & Environment	2019	282		1-12	wrong population
Li, F., Liu, L., Liu, J. and Yang, K.	Abiotic and biotic controls on dynamics of labile phosphorus fractions in calcareous soils under agricultural cultivation	Science of the Total Environment	2019	681		163-174	wrong outcome
Li, Q., Chen, D., Zhao, L., Yang, X., Xu, S. and Zhao, X.	More than a century of Grain for Green Program is expected to restore soil carbon stock on alpine grassland revealed by field <sup>13</sup>C pulse labeling	Science of the Total Environment	2016	550		17-26	wrong exposure
Li, X., Li, F., Zed, R., Zhan, Z. and Bhupinderpal, S.	Soil physical properties and their relations to organic carbon pools as affected by land use in an alpine pastureland	Geoderma	2007	139	1	98-105	wrong study design
Liao, C., Clark, P. E., Shibia, M. and DeGloria, S. D.	Spatiotemporal dynamics of cattle behavior and resource selection patterns on East African rangelands: evidence from GPS-tracking on computational movement analysis.)	International Journal of Geographical Information Science	2018	32	7	1523-1540	wrong exposure
Lichtenegger, E., Kutschera, L., Köhler, H. and Libiseller, R.	Zur Kalzinose der Rinder in Österreich VIII. Untersuchungen über die Zusammenhänge zwischen Kalzinose, Klima, Boden und Düngung in Kals in Osttirol	Zentralblatt für Veterinärmedizin Reihe A	1979	26	4	290-308	wrong study design
Lienhard, P., Terrat, S., Prevost-Boure, N. C., Nowak, V., Regnier, T., Sayphoummie, S., Panyasiri, K., Tivet, F., Mathieu, O., Leveque, J., Maron, P. A. and Ranjard, L.	Pyrosequencing evidences the impact of cropping on soil bacterial and fungal diversity in Laos tropical grassland	Agronomy for Sustainable Development	2014	34	2	525-533	wrong exposure
Lienin, P. and Kleyer, M.	Plant trait responses to the environment and effects on ecosystem properties	Basic and Applied Ecology	2012	13	4	301-311	wrong exposure
Lightfoot, D. C.	The effects of livestock grazing and climate variation on vegetation and grasshopper communities in the northern Chihuahuan Desert	Journal of Orthoptera Research	2018	27	1	35-51	wrong exposure
Lin, B., Zhao, X., Zheng, Y., Qi, S. and Liu, X.	Effect of grazing intensity on protozoan community, microbial biomass, and enzyme activity in an alpine meadow on the Tibetan Plateau	Journal of Soils and Sediments	2017	17	12	2752-2762	wrong exposure
Lin, F., Liu, C. Y., Hu, X. X., Fu, Y. F., Zheng, X. H., Wang, R., Zhang, W. and Cao, G. M.	Characterizing nitric oxide emissions from two typical alpine ecosystems	Journal of Environmental Sciences	2019	77		312-322	wrong exposure
Lind, V. and Bar, A.	GPS tracking of old Norwegian ewes on a coastal heathland-dominated island	Grassland Science in Europé	2014	19		564-565	wrong study design
Lindborg, R. and Eriksson, O.	Effects of grassland restoration on plant species richness in Swedish agricultural landscapes	Grassland Science in Europe	2008	13		129-131	wrong exposure
Lindborg, R. and Eriksson, O.	Effects of restoration on plant species richness and composition in Scandinavian semi-natural grasslands	Restoration Ecology	2004	12		318-326	wrong exposure
Lindborg, R. and Eriksson, O.	Historical landscape connectivity affects present plant species diversity	Ecology	2004	85	7	1840-1845	wrong exposure
Lindborg, R. et al.	Naturbetesmarker i landskapsperspektiv: en analys av kvaliteter och värden på landskapsnivå	CBM:s skriftserie nr 12. Centrum för biologisk mångfald, Uppsala	2006				wrong study design
Lindgren, J.	Small remnant habitats: Important structures in fragmented landscapes	Department of Physical Geography, Stockholm University (thesis)	2017				wrong publication type	thesis; included papers checked
Linkowski, W., Cederberg, B. and Nilsson, L. A.	Vildbin och fragmentering: Kunskapssammanställning om situationen för de viktigaste pollinatörerna i det svenska jordbrukslandskapet	Svenska Vildbiprojektet vid ArtDatabanken, SLU, & Avdelningen för Växtekologi, Uppsala Universitet	2004				wrong exposure
Lippert, M., Russel, A. J. F. and Grant, S. A.	The use of goats in hill pasture management	ITE symposium, Institute of Terrestrial Ecology, Natural Environment Research Council, UK	1987	23		116-119	wrong study design
Lisboa, F. J. G., Chaer, G. M., Fernandes, M. F., Berbara, R. L. L. and Madari, B. E.	The match between microbial community structure and soil properties is modulated by land use types and sample origin within an integrated agroecosystem	Soil Biology and Biochemistry	2014	78		97-108	wrong exposure
Lisetskii, F. N., Chernyavskikh, V. I. and Degtyar, O. V.	Pastures in the zone of temperate climate: Trends for development, dynamics, ecological fundamentals of rational use	Pastures: Dynamics, Economics and Management	2010			51-84	wrong study design
Listrat, A., Picard, B., Jailler, R., Collignon, H., Peccatte, J. R., Micol, D., Geay, Y. and Dozias, D.	Grass valorisation and muscular characteristics of blonde d'Aquitaine steers	Animal Research	2001	50	2	105-118	wrong exposure
Lithner, S.	Bird fauna in four biotopes in Blekinge province, Sweden	Ornis Svecica	1999	9	4	201-216	wrong exposure
Littlewood, N. A., Pakeman, R. J. and Pozsgai, G.	Grazing impacts on Auchenorrhyncha diversity and abundance on a Scottish upland estate	Insect Conservation and Diversity	2012	5	1	67-74	wrong exposure
Liu, H., Cao, L., Xu, C., Yang, H. and Li, B.	Distribution characteristics of soil organic carbon and nitrogen in farmland and adjacent natural grassland in Tibet	International Journal of Agricultural and Biological Engineering	2016	9	1	135-145	wrong population
Liu, H., Liang, C., Ai, Z., Zhang, J., Wu, Y., Xu, H., Xue, S. and Liu, G.	Plant-mycorrhizae association affects plant diversity, biomass, and soil nutrients along temporal gradients of natural restoration after farmland abandonment in the Loess Plateau, China	Land Degradation & Development	2019	30	14	1677-1690	wrong exposure
Liu, J., Li, F., Sun, T., Ma, L., Liu, L. and Yang, K.	Interactive effects of vegetation and soil determine the composition and diversity of carabid and tenebrionid functional groups in an arid ecosystem	Journal of Arid Environments	2016	128		80-90	wrong exposure
Liu, L., Wang, D., Zhu, T., Wang, H. and Lin, C.	Responses of elm (Ulmus pumila) woodland to different disturbances in northeastern China	Shengtai Xuebao/ Acta Ecologica Sinica	2012	32	1	0074-0080	wrong language
Liu, M., Liu, G. H. and Zheng, X. X.	Spatial pattern changes of biomass, litterfall and coverage with environmental factors across temperate grassland subjected to various management practices	Landscape Ecology	2015	30	3	477-486	wrong exposure
Liu, X., Zhang, W., Wu, M., Ye, Y., Wang, K. and Li, D.	Changes in soil nitrogen stocks following vegetation restoration in a typical karst catchment	Land Degradation & Development	2019	30	1	60-72	wrong population
Ljungberg, H.	Bete, störning och biologisk mångfald i odlingslandskapet	Länsstyrelsen i Kalmar	2002				wrong study design, wrong publication type
Llewellyn, D. A, Cochran, R. C, Marston, T. T., Grieger, D. M., Farmer C. G. and Wickersham, T. A.	Influence of limited fall protein supplementation on performance and forage utilization by beef cattle grazing low-quality native grass pastures	Animal Feed Science and Technology	2006	127	3	234-250	wrong study design	no comparator
Lodge, G. M. and Garden, D. L.	Grazing management studies in the temperate pasture sustainability key program: site descriptions, treatments and data collection	Australian Journal of Experimental Agriculture	2000	40	2	133-141	wrong outcome
Lodge, G. M., King, K. L. and Harden, S.	Effects of pasture treatments on detached pasture litter mass, quality, litter loss, decomposition rates, and residence time in northern New South Wales	Australian Journal of Agricultural Research	2006	57	10	1073-1085	wrong study design
Lodge, G. M., Whalley, R. D. B. and Robinson, G. G.	Temperate rangelands	In: G.N. Harrington, A.D. Wilson and M.D. Young (eds). Management of Australia’s Rangelands. Division of Wildlife and Rangelands Research CSIRO, East Melbourne	1984			317-329	wrong study design
Lofgren, O., Hall, K., Schmid, B. C. and Prentice, H. C.	Grasslands ancient and modern: soil nutrients, habitat age and their relation to Ellenberg N	Journal of Vegetation Science	2020	31	3	367-379	wrong outcome
Loiseau, P.	Diagnosis applied to the management of mountain pastures	Fourrages	1991	125		41-59	wrong study design
Loiseau, P. and de Montard, F. X.	Pasture management and heathland development in the northern Massif Central	L'animal, les friches et la foret. L'animal au paturage dans les friches et les landes	1986			83-118	wrong study design
López López, C., Ferreira, L. M. M., García, U., Moreno-Gonzalo, J., Rodrigues, M. A. M., Osoro, K., Ferre, I. and Celaya, R.	Diet selection and performance of horses grazing on different heathland types	Animal	2017	11	10	1708-1717	wrong exposure
Lopez Lopez, C., Rosa Garcia, R., Ferreira, L. M. M., Garcia, U., Osoro, K. and Celaya, R.	Impacts of horse grazing on botanical composition and diversity in different types of heathland	Rangeland Journal	2017	39	4	375-385	wrong exposure
Lopez-Marino, A., Luis-Calabuig, E., Fillat, F. and Bermudez, F. F.	Floristic composition of established vegetation and the soil seed bank in pasture communities under different traditional management regimes	Agriculture, Ecosystems & Environment	2000	78	3	273-282	wrong exposure
Lopez-Olmedo, L. I., Meave, J. A. and Perez-Garcia, E. A.	Floristic and structural contrasts between natural savannas and anthropogenic pastures in a tropical dry landscape	Rangeland Journal	2007	29	2	181-190	wrong exposure
Losvik, M. H.	Hay meadow communities in western Norway and relations between vegetation and environmental factors	Nordic Journal of Botany	1993	13	2	195-206	wrong study design
Losvik, M. H.	Rediscovery of grass species in Hordaland and Sogn	Blyttia	1996	54	2	47-59	wrong study design
Louault, F., Montard, F. X. d., Brelurut, A., Theriez, M., Pailleux, J. Y., Benoit, M. and Lienard, G.	Extensification of sheep production systems through enlargement of farms. Adaptation of grassland management	Fourrages	1998	154		217-237	wrong population
Loucougaray, G., Dobremez, L., Gos, P., Pauthenet, Y., Nettier, B. and Lavorel, S.	Assessing the Effects of Grassland Management on Forage Production and Environmental Quality to Identify Paths to Ecological Intensification in Mountain Grasslands	Environmental Management	2015	56	5	1039-1052	wrong study design
Low, W. A., Dudzinski, M. L. and Muller, W. J.	The influence of forage and climatic conditions on range community preference of Shorthorn cattle in central Australia	Journal of Applied Ecology	1981	18	1	11-26	wrong exposure
Lozano-Parra, J., Schnabel, S., Pulido, M., Gómez-Gutiérrez, Á. and Lavado-Contador, F.	Effects of soil moisture and vegetation cover on biomass growth in water-limited environments	Land Degradation and Development	2018	29	12	4405-4414	wrong population
Lucas, A., Bull, J. C., Vere, N. d., Neyland, P. J. and Forman, D. W.	Flower resource and land management drives hoverfly communities and bee abundance in seminatural and agricultural grasslands	Ecology and Evolution	2017	7	19	8073-8086	wrong exposure
Ludvikova, V., Pavlu, V., Pavlu, L., Gaisler, J., Hejcman, M. and Supek, S.	Sward-height patches under intensive and extensive grazing management in an upland grassland in Jizera Mountains	Ekologia Travneho Porastu VIII. Banska Bystrica, Slovakia	2013				wrong exposure
Luginbuhl, J. M.	Sustainable production of meat goats: grazing strategies and forage utilization	Archivos Latinoamericanos de Produccion Animal	2016	24	2	95-99	wrong population
Luick, R., Jedicke, E., Metzner, J. and Reisinger, E.	Conservation with extensive grazing - highlighting a conceptual approach and recommendations for the new CAP to give support to such systems.	Proceedings of the 17th Symposium of the European Grassland Federation, Akureyri, Iceland, 23-26 June 2013. Grassland Science in Europe, Volume 18	2013			400-402	wrong exposure
Lunt, I. D.	Germinable soil seed banks of anthropogenic native grasslands and grassy forest remnants in temperate south-eastern Australia	Plant Ecology	1997	130	1	21-34	wrong exposure
Luo, C. Y., Zhu, X. X., Wang, S. P., Cui, S. J., Zhang, Z. H., Bao, X. Y., Zhao, L., Li, Y. and Zhao, X. Q.	Ecosystem carbon exchange under different land use on the Qinghai-Tibetan plateau	Photosynthetica	2015	53	4	527-536	wrong study design	no comparator
Löfgren, O.	Remote sensing of grassland communities: integrated effects of soil nutrients and habitat age	Department of Physical Geography and Ecosystem Science. Faculty of Science, Lund University	2020				wrong publication type	thesis; included papers checked
Löfgren, O., Prentice, H. C., Moeckel, T., Schmid, B. C. and Hall, K.	Landscape history confounds the ability of the NDVI to detect fine-scale variation in grassland communities	Methods in Ecology and Evolution	2018	9		2009-2018	wrong exposure
Ma, H., Yang, H., Liang, Z. and Ooi, M. K. J.	Effects of 10-year management regimes on the soil seed bank in saline-alkaline grassland	PLoS ONE	2015	10	4		wrong study design
Mabry, C. M., Brudvig, L. A. and Atwell, R. C.	The confluence of landscape context and site-level management in determining Midwestern savanna and woodland breeding bird communities	Forest Ecology and Management	2010	260	1	42-51	wrong exposure
Maccherini, S., Bacaro, G., Favilli, L., Piazzini, S., Santi, E. and Marignani, M.	Congruence among vascular plants and butterflies in the evaluation of grassland restoration success	Acta Oecologica	2009	35	2	311-317	wrong exposure
Maccherini, S., Marignani, M., Castagnini, P. and Brink, P. J. v. d.	Multivariate analysis of the response of overgrown semi-natural calcareous grasslands to restorative shrub cutting	Basic and Applied Ecology	2007	8	4	332-342	wrong exposure
MacFadyen, S., Kramer, E. A., Parry, H. R. and Schellhorn, N. A.	Temporal change in vegetation productivity in grain production landscapes: linking landscape complexity with pest and natural enemy communities	Ecological Entomology	2015	40		56-69	wrong exposure
Macoon, B., Sollenberger, L. E., Staples, C. R., Portier, K. M., Fike, J. H. and Moore, J. E.	Grazing management and supplementation effects on forage and dairy cow performance on cool-season pastures in the southeastern United States	Journal of dairy science	2011	94	8	3949-3959	wrong population
Magcale-Macandog, D. B. and Whalley, R. D. B.	Factors affecting the distribution and abundance of Microlaena stipoides (Labill.) R.Br. on the Northern Tablelands of New South Wales	Rangeland Journal	1994	16	1	26-38	wrong study design
Makovnikova, J., Kanianska, R. and Kizekova, M.	The ecosystem services supplied by soil in relation to land use	Hungarian Geographical Bulletin	2017	66	1	37-42	wrong exposure
Malami, B. S., Hiernaux, P. H. Y., Tukur, H. M. and Steinbach, J.	Seasonal faecal production potential of livestock grazing heterogenous natural range and cropfields of semi-arid Nigeria	Proceedings of the XXI International Grassland Congress / VIII International Rangeland Congress in Hohhot, China from June 29 through July 5, 2008. Published by Guangdong People's Publishing House	2008			157	wrong outcome
Malec, S., Grass, R. and Wachendorf, M.	Grassland management effects on aboveground matter fluxes in silvopastoral agroforestry systems	Proceedings of the 4th European Agroforestry Conference, Agroforestry as Sustainable Land Use	2018			462-465	wrong population
Mallon, E. D., McAdam, J. H. and Montgomery, W. I.	Grazing management of wet pastures in an Environmentally Sensitive Area	Aspects of Applied Biology	1996	44		245-250	wrong exposure
Malo, J. E. and Suarez, F.	Cattle dung and the fate of Biserrula pelecinus L. (Leguminosae) in a Mediterranean pasture: seed dispersal, germination and recruitment	Botanical Journal of the Linnean Society	1995	118	2	139-148	wrong study design
Malo, J. E., Jimenez, B. and Suarez, F.	Herbivore dunging and endozoochorous seed deposition in a Mediterranean dehesa	Journal of Range Management	2000	53	3	322-328	wrong exposure
Malossini, F., Bovolenta, S., Piasentier, E., and Valentinotti, E.	Variability of n-alkane content in a natural pasture and in faeces of grazing dairy cows	Animal Feed Science and Technology	1994	50	1	113-122	wrong outcome
Malossini, F., Bovolenta, S., Piras, C. and Ventura, W.	Effect of concentrate supplementation on herbage intake and milk yield of dairy cows grazing an alpine pasture	Livestock Production Science	1995	43	2	119-128	wrong study design	no comparator
Mancilla-Leyton, J. M., Parejo Farnes, C. and Martin Vicente, A.	Selection of browse species and energy balance of goats grazing on forest understory vegetation in Donana Natural Park (SW Spain)	Livestock Science	2012	148	3	237-242	wrong population
Mandaluniz, N., Aldezabal, A. and Oregui, L. M.	Atlantic mountain grassland-heathlands: structure and feeding value	Spanish Journal of Agricultural Research	2009	7	1	129-136	wrong exposure
Mandaluniz, N., Aldezabal, A. and Oregui, L. M.	Diet selection by free-ranging beef-cattle in the Natural Park of Gorbeia (Basque Country)	Grassland Science in Europé	2011	9		49-55	wrong study design
Mandaluniz, N., Aldezabal, A. and Oregui, L. M.	Diet selection of beef cattle on Atlantic grassland-heathland mosaic: are heathers more preferred than expected?	Livestock Science	2011	138	1	49-55	wrong exposure
Mandaluniz, N., Oregui, L. M. and Aldezabal, A.	Utilization of gorse and heather communities by cattle in mountain grazing	Silvopastoralism and sustainable land management. Proceedings of an international congress on silvopastoralism and sustainable management held in Lugo, Spain, April 2004	2005			157-159	wrong exposure
Mangado, J., Erburu, J. A. and Ameztoy, J. M.	Sorogain common summer grazing pastures in Navarra. Production, quality and livestock use	Pastagens e Forragens	2000	21		579-583	wrong exposure
Mann, S. and Tischew, S.	Role of megaherbivores in restoration of species-rich grasslands on former arable land in floodplains	Waldokologie Online	2010	10		7-15	wrong study design
Mannetje, L.'t. and Jones, R. M.	Pasture and animal productivity of buffel grass with Siratro, lucerne or nitrogen fertilizer	Tropical Grasslands	1990	24	4	269-281	wrong exposure
Mannstedt, T.	Extensive year-round grazing with horses in semi-open landscapes - biotope management of a coastal cultural landscape in southern Denmark (South Langeland)	Naturschutz und Landschaftsplanung	2016	48	8	258-265	wrong study design	no data
Mansfield, L., Burton, R., Schwarz, G., Brown, K. and Convery, I.	The heft: a multifunctional management tool	International Journal of Biodiversity Science & Management	2006	2	3	238-241	wrong exposure
Manyuchi, B., Hovell, F. D. D., Ndlovu, L. R., Topps, J. H. and Tigere, A.	Feeding napier hay as supplement to sheep given poor quality natural pasture hay: effects of level of napier hay supplement and inclusion of urea in the basal diet on intake and digestibility	Animal Feed Science and Technology	1996	63	1	123-135	wrong outcome
Manyuchi, B., Hovell, F. D. D., Ndlovu, L. R., Topps, J. H. and Tigere, A.	Napier or groundnut hay as supplements in diets of sheep consuming poor quality natural pasture hay .1. Effect on intake and digestibility	Livestock Production Science	1997	49	1	33-41	wrong population
Manyuchi, B., Hovell, F. D. D., Ndlovu, L. R., Topps, J. H. and Tigere, A.	Napier or groundnut hay as supplements in diets of sheep consuming poor quality natural pasture-hay .2. Effect on intake and rumen digesta kinetics	Livestock Production Science	1997	49	1	43-52	wrong population
Manzocchi, E., Koczura, M., Coppa, M., Turille, G., Kreuzer, M. and Berard, J.	Grazing on upland pastures part-time instead of full-time affects the feeding behavior of dairy cows and has consequences on milk fatty acid profiles	Animals	2019	9	11		wrong population
Marcos, G. M., Obrador, J. J., Garcia, E., Cubera, E., Montero, M. J., Pulido, F. and Dupraz, C.	Driving competitive and facilitative interactions in oak dehesas through management practices	Agroforestry Systems	2007	70	1	25-40	wrong study design	no comparator
Mares M, V. M.	Aspects of pasture management	Aspectos en la utilizacion y produccion de forrajes en el tropico	1983			33-54	wrong outcome
Marinaro, S. and Grau, R. H.	Comparison of animal biodiversity in three livestock systems of open environments of the semi-arid Chaco of Argentina	Rangeland Journal	2015	37	5	497-505	wrong study design
Marini, L., Bommarco, R., Fontana, P. and Battisti, A.	Disentangling effects of habitat diversity and area on orthopteran species with contrasting mobility	Biological Conservation	2010	143	9	2164-2171	wrong exposure
Marín-Santana, M. N., López-González, F., Hernández-Mendo, O. and Arriaga-Jordán, C. M.	Kikuyu pastures associated with tall fescue grazed in autumn in small-scale dairy systems in the highlands of Mexico	Tropical animal health and production	2020	52	4	1919-1926	wrong population
Marion, B., Bonis, A. and Bouzille, J. B.	How much does grazing-induced heterogeneity impact plant diversity in wet grasslands?	Ecoscience	2010	17	3	229-239	wrong study design
Mariskevich, O. G.	Enzyme activity of soils in conditions of a pasture load	Soviet Journal of Ecology	1992	23	5	294-298	wrong exposure
Marktorp, J.	Biologisk mångfald i Tjörnedala - ett arv av den historiska markanvändningen: Växtinventeringar, kart- och arkivstudier	Högskolan Kristianstad	2014				wrong study design
Marotti, D. M., Cosgrove, G. P., Chapman, D. F., Parsons, A. J., Egan, A. R. and Anderson, C. B.	Growing grass and clover separately allows animals to sustain a high nutrient intake	PROCEEDINGS-NEW ZEALAND SOCIETY OF ANIMAL PRODUCTION		62		163-166	wrong population
Marriott, C. A., Fisher, J. M., Hood, K. and Pakeman, R. J.	Impacts of extensive grazing and abandonment on grassland soils and productivity	Agriculture, Ecosystems and Environment	2010	139	4	476-482	wrong population
Marriott, C. A., Hudson, G., Hamilton, D., Neilson, R., Boag, B., Handley, L. L., Wishart, J., Scrimgeour, C. M. and Robinson, D.	Spatial variability of soil total C and N and their stable isotopes in an upland Scottish grassland	Plant and Soil	1997	196	1	151-162	wrong study design
Marrs, R. H.	Techniques for reducing soil fertility for nature conservation purposes: a review in relation to research at Roper's Heath, Suffolk, England	Biological Conservation	1985	34		307-332	wrong study design
Marteinsdottir, B.	Seed rain and seed bank reveal that seed limitation strongly influences plant community assembly in grasslands	PLoS ONE	2014	9	7		wrong study design
Marteinsdottir, B. and Eriksson, O.	Trait-based filtering from the regional species pool into local grassland communities	Journal of Plant Ecology	2014	7	4	347-355	wrong study design
Martin Polo, J. L., Valle Gutierrez, C. J., Blanco de Pablos, A. and Sanchez Rodriguez, M. E.	Forages resources in "dehesa" system: fertilization, tillage and forage sowing. I. Influence to the environment (soil and vegetation)	Spanish Journal of Agricultural Research	2003	1	1	23-33	wrong exposure
Martin, G., Duprat, A., Goby, J. P., Theau, J. P., Roinsard, A., Descombes, M., Legendre, H. and Gidenne, T.	Herbage intake regulation and growth of rabbits raised on grasslands: back to basics and looking forward	Animal	2016	10	10	1609-1618	wrong exposure
Martin, G., Milera, M., Simon, L., Hernandez, D., Hernandez, I., Iglesias, J. and Gonzalez, E.	Agroforestry for animal production. An approach at the Pasture and Forage Experimental Station "Indio Hatuey"	Pastos y Forrajes	2000	23	3	251-265	wrong outcome
Martin, J. and Lopez, P.	The effect of Mediterranean dehesa management on lizard distribution and conservation	Biological Conservation	2002	108	2	213-219	wrong population
Martin, S. C. and Ward, D. E.	Salt and Meal-Salt Help Distribute Cattle Use on Semidesert Range	Journal of range management	1973	26	2	94-97	wrong outcome
Martin, T. G., Best, K. M., McIntyre, S., McIvor, J. G. and Mac Leod, N. D.	Four grazing properties in southeast Queensland: patterns of land use and ecological status	Tropical Agriculture Technical Memorandum	2000				wrong study design
Martiniello, P., Annicchiarico, G., Caternolo, G., Sabia, E., Terzano, G. M., Odoardi, M., Ursino, A., Pacelli, C. and Mazzi, M.	Buffalo's grazing of natural and improved sward pasturelands in protected environments of Mediterranean European Union	Revista Veterinaria	2010	21		762-764	wrong study design
Martinkova, L., Cermak, B., Vondraskova, B., Soch, M., Zabransky, L., Frelich, J. and Marsalek, M.	Pasture cows nutrition in sub-mountains condition in Sumava region	Scientific Papers: Animal Science and Biotechnologies	2014	47	2	26-31	wrong outcome
Mason, L. R., Feather, A., Godden, N., Vreugdenhil, C. C. and Smart, J.	Are agri-environment schemes successful in delivering conservation grazing management on saltmarsh?	Journal of Applied Ecology	2019	56	7	1597-1609	wrong population
Massaloux, D., Sarrazin, B., Roume, A., Tolon, V. and Wezel, A.	Landscape diversity and field border density enhance carabid diversity in adjacent grasslands and cereal fields	Landscape Ecology	2020	35	8	1857-1873	wrong study design
Masson, C., Rubino, R., and Fedele, V.	Forage utilization in goats	Goat nutrition	1991			145-159	wrong study design
Masson, P.	Effect of grazing on the control of the shrub stratum under cork oak trees: analysis of the land of 4 livestock farms in the Mediterranean Pyrenees	Options Mediterraneennes. Serie B, Etudes et Recherches	1999	27		165-172	wrong population, wrong exposure, wrong study design
Matejkova, I., Diggelen, R. v. and Prach, K.	An attempt to restore a central European species-rich mountain grassland through grazing	Applied Vegetation Science	2003	6	2	161-168	wrong exposure
Mathews, B. W., Sollenberger, L. E., Nair, V. D. and Staples, C. R.	Impact of grazing management on soil nitrogen, phosphorus, potassium and sulfur distribution	Journal of Environmental Quality	1994	23	5	1006-1013	wrong population
Maurer, K., Weyand, A., Fischer, M. and Stocklin, J.	Old cultural traditions, in addition to land use and topography, are shaping plant diversity of grasslands in the Alps	Biological Conservation	2006	130	3	438-446	wrong exposure
Maya-Elizarraras, E. and Schondube, J. E.	Birds, cattle, and bracken ferns: bird community responses to a neotropical landscape shaped by cattle grazing activities	Biotropica	2015	47	2	236-245	wrong exposure
Mayer, A. C., Stockli, V., Huovinen, C., Konold, W., Estermann, B. L. and Kreuzer, M.	Herbage selection by cattle on sub-alpine wood pastures	Forest Ecology and Management	2003	181	1	39-50	wrong exposure
Mayer, A. C., Stockli, V., Konold, W. and Kreuzer, M.	Is there a future for forest grazing? An interdisciplinary project in the Alps	Schweizerische Zeitschrift fur Forstwesen	2003	154	5	169-174	wrong outcome
Mayer, F., Heinz, S. and Kuhn, G.	Botanical species of the extensive economic grassland in Bavaria	17. Alpenländisches Expertenforum 2012. Raumberg-Gumpenstein, Austria, 12-13 June, 2012	2012			9-16	wrong study design
Mayer, F., Heinz, S. and Kuhn, G.	Effects of agri-environment schemes on plant diversity in Bavarian grasslands	Community Ecology	2008	9		229-236	wrong exposure
Mazza, C. A. S., Mauro, R. A., Silva, M. P. and Pott, A.	Botanical composition of water buffalo diet in the Pantanal wetland, Brazil	Proceedings 4th World Buffalo Congress, Sao Paulo, Brazil	1994	2		298-300	wrong exposure
McCaskill, M. R., Mitchell, M. L., Zollinger, R., Armstrong, R. D. and Partington, D.	Dry matter and nutritive value responses of native, naturalised and sown pasture species to soil Olsen P	Crop & Pasture Science	2019	70	12	1097-1109	wrong population
McDonald, A. W.	Succession during the re-creation of a flood-meadow 1985-1999	Applied Vegetation Science	2001	4	2	167-176	wrong exposure
McDowell, R. W.	Environmental impacts of pasture-based farming	Environmental impacts of pasture based farming	2008	283			wrong publication type	review
McGechan, M. B. and Topp, C. F. E.	Modelling environmental impacts of deposition of excreted nitrogen by grazing dairy cows	Agriculture, Ecosystems and Environment	2004	103	1	149-164	wrong population, wrong study design
McIlroy, S. K., Allen-Diaz, B. H. and Berg, A. C.	Using digital photography to examine grazing in montane meadows	Rangeland Ecology and Management	2011	64	2	187-195	wrong exposure
McIntyre, S.	The role of plant leaf attributes in linking land use to ecosystem function in temperate grassy vegetation	Agriculture, Ecosystems & Environment	2008	128	4	251-258	wrong exposure
McIntyre, S. and Martin, T. G.	Biophysical and human influences on plant species richness in grasslands: Comparing variegated landscapes in subtropical and temperate regions	Austral Ecology	2001	26	3	233-245	wrong study design
McIvor, J. G.	Pasture management in semi-arid tropical woodlands: colonisation by introduced pasture species	Tropical Grasslands	2006	40	3	137-144	wrong population
McIvor, J. G.	Pasture management in semi-arid tropical woodlands: dynamics of perennial grasses	Rangeland journal	2007	29	1	87-100	wrong exposure
McIvor, J. G.	Pasture management in semi-arid tropical woodlands: Effects on species diversity	Austral Ecology	1998	23	4	349-364	wrong exposure
McIvor, J. G.	Pasture management in semi-arid tropical woodlands: regeneration of degraded pastures protected from grazing	Australian Journal of Experimental Agriculture	2001	41	4	487-496	wrong exposure
McIvor, J. G. and Gardener, C. J.	Pasture management in semi-arid tropical woodlands: effects on herbage yields and botanical composition	Australian Journal of Experimental Agriculture	1995	35	6	705-715	wrong population
McIvor, J. G. and Orr, D. M.	SUSTAINING PRODUCTIVE PASTURES IN THE TROPICS .2. MANAGING NATIVE GRASSLANDS	Tropical Grasslands	1991	25	2	91-97	wrong exposure
McIvor, J. G., Guppy, C. and Probert, M. E.	Phosphorus requirements of tropical grazing systems: the northern Australian experience	Plant and Soil	2011	349	1	55-67	wrong study design
Medina-Cordova, N., Espinoza-Villavicencio, J. L., Avila-Serrano, N. Y. and Murillo-Amador, B.	Chemical composition of rangeland forage and its relationship with the chemical composition of the milk of native goats	Interciencia	2013	38	2	132-138	wrong exposure
Medley, K. A., Boughton, E. H., Jenkins, D. G., Fauth, J. E., Bohlen, P. J. and Quintana-Ascencio, P. F.	Intense ranchland management tips the balance of regional and local factors affecting wetland community structure	Agriculture, Ecosystems and Environment	2015	212		207-244	wrong population
Medrano, H., Chaves, M. M., Porqueddu, C. and Caredda, S.	Improving forage crops for semi-arid areas	Outlook on Agriculture	1998	27	2	89-94	wrong population
Meek, C. S., Richardson, D. M. and Mucina, L.	A river runs through it: land-use and the composition of vegetation along a riparian corridor in the Cape Floristic Region, South Africa	Biological Conservation	2010	143	1	156-164	wrong exposure
Mehmedov, T., Shindarska, Z., Irgev, H. and Stamberov, P.	Comparative study of fallow deer (Dama dama) reared in different habitats	Tradition and Modernity in Veterinary Medicine	2019	4	1	73-77	wrong study design
Meier, M., Gerlach, R., Schirmel, J. and Buhk, C.	Plant diversity in a water-meadow landscape: the role of irrigation ditches	Plant Ecology	2017	218	8	971-981	wrong exposure
Meijer, S. S., Whittaker, R. J. and Borges, P. A. V.	The effects of land-use change on arthropod richness and abundance on Santa Maria Island (Azores): unmanaged plantations favour endemic beetles	Journal of Insect Conservation	2011	15	4	505-522	wrong exposure
Meisser, M., Deleglise, C., Frelechoux, F., Chassot, A., Jeangros, B. and Mosimann, E.	Foraging behaviour and occupation pattern of beef cows on a heterogeneous pasture in the Swiss Alps	Czech Journal of Animal Science	2014	59	2	84-95	wrong exposure
Mekuria, A., Demel, T. and Olsson, M.	Soil seed flora, germination and regeneration pattern of woody species in an Acacia woodland of the Rift Valley in Ethiopia	Journal of Arid Environments	1999	43	4	411-435	wrong exposure
Melku, D., Awdenegest, M. and Kassa, A. K.	Effects of land uses on soil quality indicators: the case of geshy subcatchment, gojeb river catchment, Ethiopia	Applied and Environmental Soil Science	2019				wrong exposure
Melo, C. D., Pimentel, R., Walker, C., Rodriguez-Echeverria, S., Freitas, H. and Borges, P. A. V.	Diversity and distribution of arbuscular mycorrhizal fungi along a land use gradient in Terceira island (Azores)	Mycological Progress	2020	19	7	643-656	wrong exposure
Melo, C. D., Walker, C., Rodriguez-Echeverria, S., Borges, P. A. V. and Freitas, H.	Species composition of arbuscular mycorrhizal fungi differ in semi-natural and intensively managed pastures in an isolated oceanic island (Terceira, Azores)	Symbiosis	2014	64	2	73-85	wrong study design
Melts, I., Lanno, K., Sammul, M., Uchida, K., Heinsoo, K., Kull, T. and Laanisto, L.	Fertilising semi-natural grasslands may cause long-term negative effects on both biodiversity and ecosystem stability	Journal of Applied Ecology	2018	55	4	1951-1955	wrong exposure
Menchaca, M. A. and Ruiz, R.	SIMULATION OF DRY-MATTER, CRUDE FIBER AND METABOLIZABLE ENERGY CONSUMPTIONS IN AN EXPERIMENT WITH DAIRY-COWS GRAZING COAST CROSS-1 BERMUDA GRASS (CYNODON-DACTYLON PERS)	Cuban Journal of Agricultural Science	1990	24	3	251-259	wrong study design
Menge, E. O., Bellairs, S. M. and Lawes, M. J.	Disturbance-dependent invasion of the woody weed, Calotropis procera, in Australian rangelands	Rangeland Journal	2017	39	2	201-211	wrong exposure
Menke, J. W.	Management controls on productivity	Grassland structure and function: California annual grassland. the Fifth International Rangeland Congress, Salt Lake City, Utah, July 23-28, 1995.	1989			173-199	wrong exposure
Mesbahi, G., Poutaraud, A., Bayeur, C. and Plantureux, S.	Taxonomic and functional biodiversity positively influence agronomic characteristics of permanent grassland	Grassland at the heart of circular and sustainable food systems. Proceedings of the 29th General Meeting of the European Grassland Federation, Caen, France	2022				wrong exposure, wrong publication type
Mesleard, F.	Restoration of seasonally-flooded marshes in abandoned ricefields: the value for grazing and wildlife	Rangelands in a sustainable biosphere	1995			95-106	wrong exposure
Mesleard, F., Grillas, P. and Tan Ham, L.	Restoration of Seasonally-Flooded Marshes in Abandoned Ricefields in the Camargue (Southern France)-Preliminary Results on Vegetation and Use by Ducks	Ecological Engineering	1995	5	1	95	wrong population
Messeri, A., Stagliano, S., Pazzi, G. and Argenti, G.	Analysis of a set of indicators to assess pastoral ecosystems utilised at different level	Grassland Science in Europé	2007	12		291-294	wrong population
Mestdagh, I., Lootens, P., van Cleemput, O. and Carlier, L.	Variation in organic-carbon concentration and bulk density in Flemish grassland soils	Journal of Plant Nutrition and Soil Science	2006	169	5	616-622	wrong outcome
Meulebrouck, K., Verheyen, K., Brys, R. and Hermy, M.	Metapopulation viability of an endangered holoparasitic plant in a dynamic landscape	Ecography	2009	32	6	1040-1050	wrong study design
Meuret, M. and Bruchou, C.	A model of voluntary intake in relation to diversity of dietary choice in goats grazing on rangeland	1eres rencontres autour des recherches sur les ruminants, Paris, France, l	1994	2		225-228	wrong study design
Meuret, M., Boza, J., Narjisse, H. and Nastis, A.	Evaluation and utilization of rangeland feeds by goats	In: Goat nutrition. P. Morand-Fehr ed. EAAP Publication No. 46.	1991			160-171	wrong study design
Michael, D. R., Wood, J. T., Crane, M., Montague-Drake, R. and Lindenmayer, D. B.	How effective are agri-environment schemes for protecting and improving herpetofaunal diversity in Australian endangered woodland ecosystems?	Journal of Applied Ecology	2014	51	2	494-504	wrong exposure
Michalk, D. L., Badgery, W. B. and Kemp, D. R.	Balancing animal, pasture and environmental outcomes in grazing management experiments	Animal Production Science	2017	57	9	1775-1784	wrong publication type	review; references checked
Michalk, D. L., Ryan, W. J. and Huang, Z. K.	Grassland improvement in subtropical Guangdong province, China. 4. Develoment of a whole-farm grazing system	Tropical Grasslands	1994	28	3	155-163	wrong population
Michalk, D., Kemp, D. and Dowling, P.	Effect of management strategies on the composition of improved rangelands in temperate Australia	Rangelands in a sustainable biosphere. Fifth internationa rangeland congress, Salt Lake City, Utah, July 23-28, 1995	1995			371-372	wrong population
Miguel, M. F., Delagarde, R. and Ribeiro, H. M. N.	Corn silage supplementation for dairy cows grazing annual ryegrass at two pasture allowances	Arquivo Brasileiro De Medicina Veterinaria E Zootecnia	2019	71	3	1037-1046	wrong population
Milberg, P., Bergman, K. O., Glimskar, A., Nilsson, S. and Talle, M.	Site factors are more important than management for indicator species in semi-natural grasslands in southern Sweden	Plant Ecology	2020	221	7	577-594	wrong exposure
Milimonka, A., Ebel, G. and Richter, K.	Quantitative alteration of soil mineral nitrogen below different areas of a low input pasture grazed by sheep	Pflanzenbauwissenschaften	2001	5	1	1-6	wrong exposure
Milne, J. A.	Comparative abilities of different herbivorous species to graze in upland areas: consequences for productivity and vegetation	Annales de Zootechnie	1994	43	1	3-9	wrong exposure
Milsom, T. P., Langton, S. D., Bishop, J. D., Hart, J. D., Parkin, W. K., Allen, D. S., Kirkham, F. W. and Lyons, H. A.	Habitat models of bird species distribution on coastal grazing marshes: a multi-site comparison	Aspects of Applied Biology	2002	67		147-154	wrong exposure
Min, B. R., Hart, S. P., Sahlu, T. and Satter, L. D.	The effect of diets on milk production and composition, and on lactation curves in pastured dairy goats	Journal of Dairy Science	2005	88	7	2604-2615	wrong population
Minckley, R. L.	Maintenance of richness despite reduced abundance of desert bees (Hymenoptera: Apiformes) to persistent grazing	Insect Conservation and Diversity	2014	7	3	263-273	wrong study design
Mitchley, J.	Species diversity in grasslands	Structure and Function in Agroecosystem Design and Management	2001			45-59	wrong publication type
Mitchley, J. and Xofis, P.	Landscape structure and management regime as indicators of calcareous grassland habitat condition and species diversity	Journal for Nature Conservation	2005	13	2	171-183	wrong study design
Mitri, G., Gebrael, K., Nasrallah, G., Nassar, M. B., Masri, N., Choueiter, D. and Kyriazopoulos, A. P.	Assessing grazing behavior and intensity of small ruminants in a Mediterranean rangeland	Livestock Research for Rural Development	2022	34	3		wrong outcome
Mladek, J., Hejduk, S., Hejcman, M., Pavlu, V., Duchoslav, M., Mladkova, P., Golinski, P., Warda, M. and Stypinski, P.	Postponing of the first harvest in semi-natural grasslands: decline in nutrient concentrations?	Grassland - a European Resource?	2012	17		376-378	wrong exposure
Moisey, D. M., Bork, E. W. and Willms, W. D.	Non-destructive assessment of cattle forage selection: a test of skim grazing in fescue grassland	Applied Animal Behaviour Science	2005	94	3	205-222	wrong exposure
Molenat, G., Bechet, G., Hubert, D. and Maquere, M.	Value of a range grazing for sheep on a calcareous plateau in France	Pasture and forage production in seasonally arid climates. Proceedings of the 6th general meeting of the European Grassland Federation, Madrid	1975			163-167	wrong study design
Molenat, G., Foulquie, D., Autran, P., Bouix, J., Hubert, D., Jacquin, M., Bocquier, F. and Bibe, B.	For a productive and sustainable sheep breeding on rangeland: An experimental system on the Causse du Larzac	Productions Animales	2005	18	5	323-338	wrong study design
Molle, G., Spanu, E., Ligios, S., Vargiu, M., Arangino, R. and Casu, S.	Effect of partial irrigation on performances of dairy ewes grazing 90% of native pastures buffered by 10% of sown forages	The optimal exploitation of marginal Mediterranean areas by extensive ruminant production systems. Proceedings of an international symposium organized by HSAP and EAAP and sponsored by EU	1994			160-165	wrong study design	no comparator
Molnar, Z., Kelemen, A., Kun, R., Mate, J., Safian, L., Provenza, F., Diaz, S., Barani, H., Biro, M., Mate, A. and Vadasz, C.	Knowledge co-production with traditional herders on cattle grazing behaviour for better management of species-rich grasslands	Journal of Applied Ecology	2020	57	9	1677-1687	wrong exposure
Moniruzzaman, M., Hashem, M. A., Akhter, S. and Hossain, M. M.	Effect of feeding systems on feed intake, eating behavior, growth, reproductive performance and parasitic infestation of Black Bengal goat	Asian Australasian Journal of Animal Sciences	2002	15	10	1453-1457	wrong study design	no comparator
Montalvo, M. I., Garcia, B., Luis, E. and Gomez, J. M.	Influence of woodland on the chemical composition of the herbage	Anales de Edafologia y Agrobiologia	1287	39	7	1287-1305	wrong exposure
Moora, M., Davison, J., Opik, M., Metsis, M., Saks, U., Jairus, T., Vasar, M. and Zobel, M.	Anthropogenic land use shapes the composition and phylogenetic structure of soil arbuscular mycorrhizal fungal communities	FEMS Microbiology Ecology	2014	90	3	609-621	wrong exposure
Moore, E. K., Iason, G. R., Pemberton, J. M., Bryce, J., Dayton, N., Britton, A. J. and Pakeman, R. J.	Habitat Impact Assessment detects spatially driven patterns of grazing impacts in habitat mosaics but overestimates damage	Journal for Nature Conservation	2018	45		20-29	wrong exposure
Moral, F. J. and Serrano, J. M.	Using low-cost geophysical survey to map soil properties and delineate management zones on grazed permanent pastures	Precision Agriculture	2019	20	5	1000-1014	wrong population
Morales-Romero, D. and Molina-Freaner, F.	Influence of buffelgrass pasture conversion on the regeneration and reproduction of the columnar cactus, Pachycereus pecten-aboriginum, in northwestern Mexico	Journal of Arid Environments	2008	72	3	228-237	wrong exposure
Morand-Fehr, P., Sauvant, D., and Simiane, M.	L'alimentation de la chèvre (Goat Feeding)	World Review of Animal Production	1981		1	45-74	wrong study design
Moreira, F., Beja, P., Morgado, R., Reino, L., Gordinho, L., Delgado, A. and Borralho, R.	Effects of field management and landscape context on grassland wintering birds in Southern Portugal	Agriculture, Ecosystems & Environment	2005	109	1	59-74	wrong study design
Moreira, L. F. B., Solino-Carvalho, L. A., Strüssmann, C. and Silveira, R. M. L.	Effects of exotic pastures on tadpole assemblages in Pantanal floodplains: Assessing changes in species composition	Amphibia Reptilia	2016	37	2	179-190	wrong population
Moreno, G., Gonzalez-Bornay, G., Pulido, F., Lopez-Diaz, M. L., Bertomeu, M., Juarez, E. and Diaz, M.	Exploring the causes of high biodiversity of Iberian dehesas: the importance of wood pastures and marginal habitats	Agroforestry Systems	2016	90	1	87-105	wrong study design
Moreno-Casasola, P., Lopez Rosas, H. and Rodriguez-Medina, K.	From tropical wetlands to pastures on the coast of the Gulf of Mexico	Pastos	2012	42	2	185-217	wrong exposure
Moretti, M., Bello, F. d., Ibanez, S., Fontana, S., Pezzatti, G. B., Dziock, F., Rixen, C. and Lavorel, S.	Linking traits between plants and invertebrate herbivores to track functional effects of land-use changes	Journal of Vegetation Science	2013	24	5	949-962	wrong study design
Morgenthal, T. L., Conradie, P. W., Jordaan, G., Gulwa, U., Ballard, N. and Howieson, J.	Improving grassland quality in communal arable lands in the Eastern Cape Province, South Africa	Revitalising Grasslands to Sustain our Communities: Proceedings, 22nd International Grassland Congress	2013			1647-1651	wrong population
Moritz, M., Soma, E., Scholte, P., Xiao, N. C., Taylor, L., Juran, T. and Kari, S.	An integrated approach to modeling grazing pressure in pastoral systems: the case of the logone floodplain (Cameroon)	Human Ecology	2010	38	6	775-789	wrong exposure
Morris, M. G.	The hemiptera of two sown calcareous grasslands. II. Differences between treatments	Journal of Applied Ecology	1990	27		379-393	wrong population
Mortimer, S. R., Booth, R. G., Harris, S. J. and Brown, V. K.	Effects of initial site management on the Coleoptera assemblages colonising newly established chalk grassland on ex-arable land	Biological Conservation	2002	104	3	301-313	wrong exposure
Mosquera-Losada, M. R., Ferreiro-Dominguez, N. and Rigueiro-Rodriguez, A.	Fertilization in pastoral and Pinus radiata D. Don silvopastoral systems developed in forest and agronomic soils of Northwest Spain	Agriculture, Ecosystems & Environment	2010	139	4	618-628	wrong exposure
Mott, J. J.	Mosaic grazing - animal selectivity in tropical savannas of northern Australia	Proceedings of the XV International Grassland Congress, August 24-31, 1985, Kyoto, Japan: 1129	1985	24		129-130	wrong exposure
Mourik, A. A., Langevelde, F. v., Tellingen, E. v., Heitkonig, I. M. A. and Gaigher, I.	Stability of wooded patches in a South African nutrient-poor grassland: do nutrients, fire or herbivores limit their expansion?	Journal of Tropical Ecology	2007	23	5	529-537	wrong exposure
Moyo, B., Dube, S., Lesoli, M. and Masika, P.	Seasonal habitat use and movement patterns of cattle grazing different rangeland types in the communal areas of the Eastern Cape, South Africa	African Journal of Agricultural Research	2013	8	1	36-45	wrong exposure
Moyo, B., Dube, S., Lesoli, M. and Masika, P. J.	Herbaceous biomass, species composition and soil properties of key grazing patches in coastal forest Thornveld and two grassland types of the Eastern Cape province, South Africa	African Journal of Range & Forage Science	2010	27	3	151-162	wrong exposure
Moysiyenko, I. and Sudnik-Wojcikowska, B.	Flora of kurgans in the steppe zone of Southern Ukraine - phytogeographical and ecological aspects. (Krystyna Falinska & Janusz B. Falinski Festschrift)	Polish Botanical Studies	2006	22		387-398	wrong exposure
Mrad, M., Sturaro, E., Cocca, G. and Ramanzin, M.	Relationships between stocking rate, livestock production systems and Alpine grasslands management	Italian Journal of Animal Science	2009	8		181-183	wrong study design
Muckschel, C. and Otte, A.	Morphometric parameters: an approach for the indication of environmental conditions on calcareous grassland	Agriculture, Ecosystems & Environment	2003	98	1	213-225	wrong exposure
Murgueitio R, E.	Agroforestry systems for animal production in Colombia	Pastos y Forrajes	2000	23	3	235-250	wrong exposure
Murgueitio, E., Calle, Z., Uribe, F., Calle, A. and Solorio, B.	Native trees and shrubs for the productive rehabilitation of tropical cattle ranching lands	Forest Ecology and Management	2011	261	10	1654-1663	wrong population
Murillo, M. and Gonzalez, F.	Dehesa management in extremadura. Pasture resources and improvements	Pastos	2008	38	1	5-17	wrong exposure
Murillo, M., Schnabel, S. and Gonzalez, F.	Effects of different pasture improvement techniques on soil erosion and herbaceous vegetation in a wooded rangeland, South-West Spain	Advances in Geoecology	2004	37		377-389	wrong exposure
Murphy, W. M., Silman, J. P., McCrory, L. E., Flack, S. E., Schmitt, A. L. and Mzamane, N. M.	Management of natural Kentucky bluegrass-white clover pasture	American Journal of Alternative Agriculture	1997	12	3	140-142	wrong exposure
Mustonen, K. and Holmlund, M.	Historisk markanvändning på Färsna gårds inägor och utmarker	Stockholm university (thesis)	2010				wrong study design
Mwendera, E. J. and Saleem, M. A. M.	Infiltration rates, surface runoff, and soil loss as influenced by grazing pressure in the Ethiopian highlands	Soil Use and Management	1997	13	1	29-35	wrong exposure
Myklestad, A.	Soil, site and management components of variation in species composition of agricultural grasslands in western Norway	Grass and Forage Science	2004	59	2	136-143	wrong study design
Myklestad, A. and Saetersdal, M.	Effects of fertilization and afforestation on community structure of traditionally managed hay meadows in western Norway	Nordic Journal of Botany	2005	23	5	593-606	wrong study design
Myklestad, A. and Saetersdal, M.	The importance of traditional meadow management techniques for conservation of vascular plant species richness in Norway	Biological Conservation	2004	118	2	133-139	wrong study design
Müller, J., Grenzdörffer, G. and Sweers, W.	Space use, herbage selection, and animal performance of grazing heifers on a peaty river valley section	Journal of Applied Animal Research	2021	49	1	270-283	wrong study design, wrong exposure	no comparator
Müller, P., Güsewell, S. and Edwards, P. J.	Impacts of soil conditions and agricultural land use on plant species richness of Alpine pastures in the south of Glarus (Switzerland)	Botanica Helvetica	2003	113	1	15-36	wrong study design
Mysterud, A., Rekdal, Y., Loe, L. E., Angeloff, M., Mobaek, R., Holand, O. and Strand, G. H.	Evaluation of landscape-level grazing capacity for domestic sheep in alpine rangelands	Rangeland Ecology & Management	2014	67	2	132-144	wrong study design
Napoleone, F., Giarrizzo, E. and Burrascano, S.	Habitat conservation state and plant diversity respond to different drivers in semi-natural grasslands	Journal of Vegetation Science	2021	32	4		wrong exposure
Narjisse, H.	Range management research in Morocco - history and prospects	Rangelands: a resource under siege	1986			332-333	wrong exposure
Nashiki, M., Nomoto, T., Meguro, R. and Sato, K.	Factors affecting weed invasion in pastures of co-operative livestock farms in Japan	Proceedings of the XV International Grassland Congress, August	1985			574-576	wrong exposure
Natalia, G., Hernández, Y., Aldezábal, A., Daniel Gómez, G. and Ricardo, G.-G.	Plant selection by large herbivores in supraforestal Pyrenean pastures	Quality and promotion of animal products in mountain. REU technical serie 66	2002			86-88	wrong exposure
Natural England	Agri-environment schemes in England 2009		2009				wrong exposure
Natural England	The effects of horse and cattle grazing on English species-rich grasslands		1997				wrong study design
Neel, J. P. S.	Improved grazing system productivity, efficiency and sustainability through novel approaches	Journal of Animal Science	2019	97		69-70	wrong study design
Neff, F., Resch, M. C., Marty, A., Rolley, J. D., Schutz, M., Risch, A. C. and Gossner, M. M.	Long-term restoration success of insect herbivore communities in seminatural grasslands: a functional approach	Ecological Applications	2020	30	6		wrong population
Negro, M., Isaia, M., Palestrini, C. and Rolando, A.	The impact of forest ski-pistes on diversity of ground-dwelling arthropods and small mammals in the Alps	Biodiversity and Conservation	2009	18	11	2799-2821	wrong exposure
Neitzke, M.	Changes in nitrogen supply along transects from farmland to calcareous grassland	Zeitschrift fur Pflanzenernahrung und Bodenkunde	1998	161	6	639-646	wrong population
Neumann, F. and Irmler, U.	Effects of grazing intensity on the gastropod fauna in wet grassland	Zeitschrift fur Okologie und Naturschutz	1994	3	1	9-18	wrong study design
Newbould, P.	The potential of indigenous plant resources	Occasional Symposium, British Grassland Society	1981	12		2024-01-15	wrong exposure, wrong population
Neyret, M., Fischer, M., Allan, E., Hölzel, N., Klaus, V. H., Kleinebecker, T. et al.	Landscape management for grassland multifunctionality	bioRxiv (preprint)	2021				wrong exposure
Nguyen, M. L. and Goh, K. M.	Sulfur cycling and its implications on sulfur fertilizer requirements of grazed grassland ecosystems	Agriculture Ecosystems & Environment	1994	49	2	173-206	wrong study design
Nickel, H. and Achtziger, R.	Do they ever come back? Responses of leafhopper communities to extensification of land use	Journal of Insect Conservation	2005	9	4	319-333	wrong population
Nicoloso, C. S., Silveira, V. C. P., Quadros, F. L. F. and Coelho Filho, R. C.	Sustainability assessment of production systems in Pampa biome using MESMIS methodology: initial analysis	XVI Jornadas sobre Produccion Animal	2015	19	20	123-125	wrong exposure
Nielsen, M. G.	Masseforekomst af den gule engmyre (Lasius flavus F.) på danske øer-en indikator for kulturpåvirkning og forøget biodiversitet	Flora Og Fauna	2003				wrong exposure
Niemela, J. and Halme, E.	Habitat associations of carabid beetles in fields and forests on the Åland Islands, SW Finland	Ecography	1992	15	1	3-11	wrong exposure
Niemelä, M.	Boskap på stranden eller inte?: Guide för hållbart strandbete	Natureship publikationer	2012				wrong exposure
Nilsdotter-Linde, N. and Bernes, G.	Vallkonferens 2020: konferensrapport: 4-5 februari 2020	Swedish university of agricultural sciences. Report nr. 30	2020				wrong publication type	conference catalogue; included papers checked
Nilsson, S. G. and Franzén, M.	Biologisk mångfald i Linnés hembygd i Småland	Entomologisk Tidskrift	2006	127	3		wrong population
Nilsson, S. G., Franzén, M. and Pettersson, L. B.	Land-use changes, farm management and the decline of butterflies associated with semi-natural grasslands in southern Sweden	Nature Conservation	2013	6		31-48	wrong publication type
Nilsson, S. G., Franzén, M., Molander, M. and Noren, L.	Biodiversity at Linnaeus' birthplace in the parish of Stenbrohult, southern Sweden. 8. Aculeate wasps (Hymenoptera)	Entomologisk Tidskrift	2016	137	4	175-198	wrong study design
Nitzan, R., Barkai, D., Nitsan, Z. and Landau, S.	Intake, growth and carcass characteristics of young ostriches given concentrates with and without pasture	Animal science: an international journal of fundamental and applied research	2002	74		71-79	wrong study design
Nkuekam, G. K., Cowan, D. A. and Valverde, A.	Arable agriculture changes soil microbial communities in the South African Grassland Biome	South African Journal of Science	2018	114	5	77-83	wrong study design
Nolan, T.	Management for sustainable use — forage production for rangelands	African Journal of Range and Forage Science	2003	20	2	175-193	wrong study design, wrong publication type	review
Nolte, S., van der Weyde, C., Esselink, P., Smit, C., van Wieren, S. E. and Bakker, J. P.	Behaviour of horses and cattle at two stocking densities in a coastal salt marsh	Journal of coastal conservation	2017	21	3	369-379	wrong exposure
Norton, L. R., Maskell, L. C., Wagner, M., Wood, C. M., Pinder, A. P. and Brentegani, M.	Can pasture-fed livestock farming practices improve the ecological condition of grassland in Great Britain?	Ecological Solutions and Evidence	2022	3	4		wrong study design, wrong publication type
Novak, J., Hresko, J. and Vadel, L.	Evaluation of mountain pastures quality forming the landscape archetype in Western Carpathians	Acta Universitatis Agriculturae et Silviculturae Mendelianae Brunensis	2019	67	1	111-119	wrong exposure
Novák, J., Jankowski, K., Sosnowski, J., Malinowska, E. and Wiśniewska-Kadżajan, B.	Influence of plant species and grasslands quality on sequestration of soil organic carbon	Ekológia	2020	39	3	289-300	wrong exposure
Nozieres, M. O. and Ingrand, S.	Methodological proposition for grazing meat production	14 emes Recontres autour des recherches sur les ruminants, Paris, les 5 et 6 Decembre 2007	2007			409-412	wrong study design
Numa, C., Lobo, J. M. and Verdu, J. R.	Scaling local abundance determinants in Mediterranean dung beetles	Insect Conservation and Diversity	2012	5	2	106-117	wrong study design
Oberosler, R., Forzano, M., Sommariva, E. and Comin, A.	Behaviour patterns of cattle on alpine pastures	Journal of Animal Breeding and Genetics	1989	106	2	141-151	wrong study design	no comparator
O'Brien, M. P., Vice, W. E. and Smith, H. G.	Combining biodivesrity enhancement of temperate grassland with sustainable organic production of traditional breed livestock	Multifunctional grasslands in a changing world	2008	1	29		wrong exposure
Ockinger, E. and Smith, H. G.	Semi-natural grasslands as population sources for pollinating insects in agricultural landscapes	Journal of Applied Ecology	2007	44	1	50-59	wrong exposure
O'Connor, M. B. and Hunt, B. J.	Use of capital fertiliser and lime to improve pasture production in Northland	Proceedings of the New Zealand Grassland Association	1996	57		139-144	wrong population
O'Connor, T. G.	Influence of land use on plant community composition and diversity in Highland Sourveld grassland in the southern Drakensberg, South Africa	Journal of Applied Ecology	2005	42	5	975-988	wrong study design	no comparator
Odat, N., Jetschke, G. and Hellwig, F. H.	Genetic diversity of Ranunculus acris L. (Ranunculaceae) populations in relation to species diversity and habitat type in grassland communities	Molecular Ecology	2004	13	5	1251-1257	wrong exposure
Oertli, S., Muller, A., Steiner, D., Breitenstein, A. and Dorn, S.	Cross-taxon congruence of species diversity and community similarity among three insect taxa in a mosaic landscape	Biological Conservation	2005	126	2	195-205	wrong exposure
Oglethorpe, D. R. and Sanderson, R.	Farm characteristics and the vegetative diversity of grasslands in the North of England: a policy perspective	Biodiversity and Conservation	1998	7	10	1333-1347	wrong study design
Ogura, S., Suzuki, T. and Saito, M.	Distribution of radioactive cesium in soil and its uptake by herbaceous plants in temperate pastures with different management after the Fukushima Dai-Ichi Nuclear Power Station accident.	Soil Science and Plant Nutrition	2014	60	6	790-800	wrong population
OhUallachain, D., Sheridan, H., Keosh, B. and Finn, J. A.	Agri-environment measures for grassland habitats: halting the decline of biodiversity, or a missed opportunity?	Sustainable meat and milk production from grasslands. Proceedings of the 27th General Meeting of the European Grassland Federation, Cork, Ireland. Grassland Science in Europe, Volume 23	2018				wrong exposure
Ojo, V. O. A., Aina, A. B. J., Fasae, O. A., Oni, A. O., Aderinboye, R. Y., Dele, P. A., Idowu, O. J., Adelusi, O. O., Shittu, O. O., Okeniyi, F. A. and Jolaosho, A. O.	Effects of supplementing Leucaena leucocephala and conserved forages from natural pasture on the performance of grazing calves	Tropical Animal Health and Production	2014	46	1	197-202	wrong outcome
Okamoto, C. and Kabata, K.	The plant species occurring in grasslands of Kyushu Tokai University in the Aso region of the Kyushu district	Kyushu Tokai Daigaku Nogakubu Kiyo/Proceedings of School of Agriculture Kyushu Tokai University	2002	21		25-36	wrong language
Okamoto, C., Kabata, K. and Kikuchi, M.	Productivity of grazing pasture comprising both native and improved areas in Aso area of Kyushu district. 1. Seasonal changes in herbage allowance and herbage intake	Nippon Sochi Gakkaishi = Journal of Japanese Society of Grassland Science	1992	38	1	26-35	wrong study design
Okayasu, T., Okuro, T., Jamsran, U. and Takeuchi, K.	Impact of the spatial and temporal arrangement of pastoral use on land degradation around animal concentration points	Land Degradation & Development	2010	21	3	248-259	wrong study design
Olea, L. and Paredes, J.	Effect of the available area and livestock numbers on improved pastures and yield of dehesas in southwestern Spain	Pastos	1997	27	2	219-247	wrong population
Olea, L., Bueno, C., Paredes, J. and Verdasco, P.	Spanish subclover ecotypes: evaluation under grazing	Proceedings of the XVI International Grassland Congress	1989				wrong exposure
Olea, L., Gallardo, D., Paredes, J. and Martinez, A.	Results of trials on the establishment and adaptation of pasture species and varieties in the semiarid areas of S.W. Spain	Pastos		7	2	210-222	wrong exposure
Olen, N. B., Roger, F., Brady, M., Larsson, C., Andersson, G. K. S., Ekroos, J., Caplat, P., Smith, H. G., Danhardt, J. and Clough, Y.	Effects of farm type on food production, landscape openness, grassland biodiversity, and greenhouse gas emissions in mixed agricultural-forestry regions	Agricultural Systems	2021	189			wrong exposure
Oliván, M., Ferreira, L. M. M., García, U., Celaya, R. and Osoro, K.	Application of n-alkanes as diet composition markers in grazing/browsing goats and sheep: Effect of using different faecal recovery corrections and plant species grouping approaches	Australian Journal of Agricultural Research	2007	58	11	1013-1022	wrong outcome
Oom, S. P., Hester, A. J., Elston, D. A. and Legg, C. J.	Spatial interaction models: from human geography to plant-herbivore interactions	Oikos	2002	98	1	65-74	wrong exposure
Oom, S. P., Sibbald, A. M., Hester, A. J., Miller, D. R. and Legg, C. J.	Impacts of sheep grazing a complex vegetation mosaic: Relating behaviour to vegetation change	Agriculture, Ecosystems and Environment	2008	124	3	219-228	wrong outcome, wrong exposure
Oosterhoorn, M. and Kappelle, M.	Vegetation structure and composition along an interior-edge-exterior gradient in a Costa Rican montane cloud forest	Forest Ecology and Management	2000	126	3	291-307	wrong population
Oregui, L. M., Garro, J., Vicente, M. S. and Bravo, M. V.	Study of feed management in Lacho and Vasca Carranzana dairy ewes: utilization of communal pastures and indoor supplementation	ITEA Produccion Animal	1997	93	3	173-182	wrong study design
Orlandi, T., Pozo, C. A., Schiavo, J., Oliveira, L. and Kozloski, G. V.	Impact of a tannin extract on animal performance and nitrogen excretion of dairy cows grazing a tropical pasture	Animal Production Science	2020	60	9	1183-1188	wrong study design
Orr, D. M., Burrows, W. H., Hendricksen, R. E., Clem, R. L., Back, P. V., Rutherford, M. T., Myles, D. J. and Conway, M. J.	Impacts of grazing management options on pasture and animal productivity in a Heteropogon contortus (black speargrass) pasture in central Queensland. 1. Pasture yield and composition	Crop & Pasture Science	2010	61	2	170-181	wrong study design
Orr, D. M., Paton, C. J. and Reid, D. J.	Dynamics of plant populations in Heteropogon contortus (black speargrass) pastures on a granite landscape in southern Queensland. 1. Dynamics of H-contortus populations	Tropical Grasslands	2004	38	1	17-30	wrong exposure
Orr, D. M., Yee, M. C., Rutherford, M. T. and Paton, C. J.	Impacts of grazing management options on pasture and animal productivity in a Heteropogon contortus (black speargrass) pasture in central Queensland. 2. Population dynamics of Heteropogon contortus and Stylosanthes scabra cv. Seca	Crop & Pasture Science	61	2		170-181	wrong outcome
Orr, R. J., Griffith, B. A., Champion, R. A. and Cook, J. E.	Defaecation and urination behaviour in beef cattle grazing semi-natural grassland	Applied Animal Behaviour Science	2012	139	1	18-25	wrong study design
Orr, R. J., Tallowin, J. R. B., Griffith, B. A. and Rutter, S. M.	Effects of livestock breed and rearing experience on foraging behaviour of yearling beef cattle grazing unimproved grasslands	Grass and Forage Science	2014	69	1	90-103	wrong study design
Orr, R. J., Tozer, K. N., Griffith, B. A., Champion, R. A., Cook, J. E. and Rutter, S. M.	Foraging paths through vegetation patches for beef cattle in semi-natural pastures	Applied Animal Behaviour Science	2012	141	1	1-8	wrong exposure
Orth, D. and Girard, C. M.	Dominant species and biodiversity: relationship with edaphic conditions and agricultural practices in the grasslands of the Marais du Cotentin	Ecologie	1996	27	3	171-189	wrong study design
Orth, D., Begon, M. and Sabatier, J.	Could the grassland production costs be an argument for biodiversity?	Grassland Science in Europé. Grassland in a changing world. Proceedings of the 23rd General Meeting of the European Grassland Federation, Kiel, Germany, 29th August - 2nd September 2010	2010	15		720-722	wrong exposure
Orth, D., Loiseau, P., Loisnel, A., Perrin, O. and Balay, C.	An instance of the physiognomic evaluation of biodiversity: options and questions	Fourrages	2004	179		335-352	wrong study design
Osem, Y., Perevolotsky, A. and Kigel, J.	Size traits and site conditions determine changes in seed bank structure caused by grazing exclusion in semiarid annual plant communities	Ecography	2006	29	1	11-20	wrong exposure
Osoro, K., Ferreira, L. M. M. García, U., Martínez, A, and Celaya, R.	Forage intake, digestibility and performance of cattle, horses, sheep and goats grazing together on an improved heathland	Animal Production Science	2017	57	1	102-109	wrong outcome
Osoro, K., Ferreira, L. M. M., García, U. and Celaya, R.	Performance of domestic herbivores in marginal heathlands	EAAP Scientific Series	2011	129	1	148-152	wrong exposure, wrong study design
Osoro, K., Ferreira, L. M. M., García, U., Rosa García, R., MartínezA. and Celaya, R.	Grazing systems and the role of horses in heathland areas	EAAP Scientific Series	2012	132	1	137-146	wrong publication type	review, included references checked
Osoro, K., Olivan, M., Celaya, R. and Martinez, A.	The effect of Calluna vulgaris cover on the performance and intake of ewes grazing hill pastures in northern Spain	Grass and Forage Science	2000	55	4	300-308	wrong population
Osoro, K., Vassallo, J. M., Celaya, R. and Martinez, A.	Results of the interaction between vegetation and animal management in two natural plant communities of the Cantabrian Mountains	Investigacion Agraria, Produccion y Sanidad Animales	2000	15	3	137-157	wrong study design
Osoro, K., Vassallo, J. M., Celaya, R. and Martínez, A.	Livestock production systems and the vegetation dynamics of Less Favoured Areas (LFAs): developing viable systems to manage semi-natural vegetation in temperate LFAs in Spain	Livestock production in the European less favoured areas: meeting future economic, environmental and policy objectives through integrated research. Macaulay Land Use Research Institute, Aberdeen				133-143	wrong study design
Ospina, S., Rusch, G., Ibrahim, M., Finegan, B. and Casanoves, F.	Seminatural grasslands composition in silvopastoral systems in Muy Muy, Nicaragua	Agroforesteria en las Americas	2009	47		68-75	wrong exposure
Oster, M., Ask, K., Cousins, S. A. O. and Eriksson, O.	Dispersal and establishment limitation reduces the potential for successful restoration of semi-natural grassland communities on former arable fields	Journal of Applied Ecology	2009	46	6	1266-1274	wrong comparator
Oster, M., Cousins, S. A. O. and Eriksson, O.	Size and heterogeneity rather than landscape context determine plant species richness in semi-natural grasslands	Journal of Vegetation Science	2007	18	6	859-868	wrong exposure
Otieno, K., Okitoi, L. O., Ndolo, P. J. and Potts, M.	Incorporating dried chipped sweet potato roots as an energy supplement in diets for dairy cows: Experiences with on-farm dairy cattle feeding in western Kenya	Livestock Research for Rural Development	2008	20	6		wrong population
O'Toole, M. A.	Making best use of limited resources in developing hill sheep farming systems in Ireland	Hill Land Symposium	1984				wrong study design
Ouhammou, A.	Biodiversity and management of grassland ecosystems in the Toubkal National Park, Morocco. Preliminary results	Acta Botanica Gallica	1996	143	4	349-352	wrong study design
Ovalle, C., del Pozo, A., Zagal, E. and Aronson, J.	Rehabilitation of degraded "Espinales" in the Mediterranean zone of Chile using annual legumes and multipurpose trees	Options Mediterraneennes. Serie A, Seminaires Mediterraneens	2008	79		37-40	wrong exposure
Ovalle, C., Pozo, A. d., Casado, M. A., Acosta, B. and Miguel, J. M. d.	Consequences of landscape heterogeneity on grassland diversity and productivity in the Espinal agroforestry system of central Chile	Landscape Ecology	2006	21	4	585-594	wrong exposure
Overzier, E., Pfister, K., Thiel, C., Herb, I., Mahling, M. and Silaghi, C.	Diversity of Babesia and Rickettsia species in questing Ixodes ricinus: a longitudinal study in urban, pasture, and natural habitats	Vector Borne and Zoonotic Diseases	2013	13	8	559-564	wrong exposure
Ovesson, P.	Markhävdkartering 2002	the County Administrative Board, Skåne	2003				wrong outcome
Ovreas, O. J., Rivedal, S. and Opstad, S. L.	Extensive grassland systems in Western Norway - effect of N-fertilization, clover and sheep grazing intensity	Grassland Science in Europe, Volume 18. Proceedings of the 17th Symposium of the European Grassland Federation, Akureyri, Iceland, 23-26 June 2013	2013	18		478-489	wrong population
Owens, L. B., Edwards, W. M. and van Keuren, R. W.	Sediment and nutrient losses from an unimproved, all-year grazed watershed	Journal of Environmental Quality	1989	18	2	232-238	wrong exposure
Oxbrough, A. G., Gittings, T., O'Halloran, J., Giller, P. S. and Kelly, T. C.	Biodiversity of the ground-dwelling spider fauna of afforestation habitats	Agriculture, Ecosystems & Environment	2007	120	2	433-441	wrong exposure
Oyanarte, M., Besga, G., Rodriguez, M., Domingo, M. and Sinclair, A. G.	Balanced pasture fertilization in the Basque Country: I. Phosphorus and potassium budgets on dairy farms	Nutrient Cycling in Agroecosystems	1996	47	3	261-269	wrong population
Paço, T. A. and Fradinho, M. J.	The role of extensive grazing systems in Southern Europe horse production	Pastures: Dynamics, Economics and Management	2010			131-150	wrong publication type, wrong exposure	review
Pacurar, F., Rotar, I., Garda, N. and Vidican, R.	New possibilities for sustainable use of oligotrophic grasslands in Apuseni Mountains	Bulletin of University of Agricultural Sciences and Veterinary Medicine Agriculture	2009	66	1	563	wrong exposure
Pakeman, R. J.	Consistency of plant species and trait responses to grazing along a productivity gradient: A multi-site analysis	Journal of Ecology	2004	92	5	893-905	wrong exposure
Pakeman, R. J. and Fielding, D. A.	A functional assessment of the impact of changing grazing management of upland grassland mosaics	Applied Vegetation Science	2020	23	4	539-550	wrong exposure
Pakeman, R. J. and Marshall, A. G.	The seedbanks of the Breckland heaths and heath grasslands, eastern England, and their relationship to the vegetation and the effects of management	Journal of Biogeography	1997	24	3	375-390	wrong exposure
Pakeman, R. J. and Nolan, A. J.	Setting sustainable grazing levels for heather moorland: A multi-site analysis	Journal of Applied Ecology	2009	46	2	363-368	wrong exposure, wrong publication type	review
Pakeman, R. J., Hulme, P. D., Torvell, L. and Fisher, J. M.	Rehabilitation of degraded dry heather [Calluna vulgaris (L.) Hull] moorland by controlled sheep grazing	Biological Conservation	2003	114	3	389-400	wrong exposure, wrong study design
Palma, J. M.	Silvopastoral system in the dry tropics of Mexico	Archivos Latinoamericanos de Produccion Animal	2006	14	3	95-104	wrong exposure
Palmer, M.	Relationship Between Species Richness of Macrophytes and Insects in Some Water Bodies in the Norfolk Breckland	Entomologist's Monthly Magazine	1981	118	1400	35-46	wrong population
Palmer, S. C. F., Hester, A. J., Elston, D. A., Gordon, I. J. and Hartley, S. E.	The perils of having tasty neighbors: grazing impacts of large herbivores at vegetation boundaries	Ecology	2003	84	11	2877-2890	wrong exposure
Panwar, N. R., Roy, S., Kumar, M. and Pandey, C. B.	Effect of different grazing management practices on soil health in Lasiurus sindicus grasslands of arid western plain	Annals of Arid Zone	2022	60	3	93-97	wrong exposure, wrong study design
Papachristou, T. G.	Foraging behaviour of goats and sheep on Mediterranean kermes oak shrublands	Small Ruminant Research	1997	24	2	85-93	wrong exposure
Papachristou, T. G.	Mechanical cleaning of kermes oak brushland: observations on its effects on spring diets of sheep	The optimal exploitation of marginal Mediterranean areas by extensive ruminant production systems. Proceedings of an international symposium organized by HSAP and EAAP and sponsored by EU	1994				wrong exposure, wrong study design
Pardini, A., Argenti, G., Stagliano, N. and Sabatini, S.	Grazing system management for land multiple-use in an Italian Mediterranean environment	People and rangelands: building the future. Proceedings of the VI International Rangeland Congress, Townsville, Queensland, Australia	1999			296-297	wrong outcome
Pardini, A., Pratesi, V. and Tallarico, R.	Pasture management for conservation of multipurpose plants in Italian mountains	Proceedings from the XXI International Grassland Congress / VIII International Rangeland Congress, Hohhot, China, June 29-July 5, 2008	2008			1039	wrong exposure
Parolo, G., Abeli, T., Gusmeroli, F. and Rossi, G.	Large-scale heterogeneous cattle grazing affects plant diversity and forage value of Alpine species-rich Nardus pastures	Grass and Forage Science	2011	66	4	541-550	wrong exposure
Parries, J. M., Herr, J., Moes, M., Moes G., and Schaich, H.	Spatiotemporal habitat use by Galloway cattle on a year-round pasture - findings from the restored floodplain of the Alzette River in Luxembourg	Naturschutz und Landschaftsplanung	46	6		184-192	wrong population
Part, T. and Soderstrom, B.	Conservation value of semi-natural pastures in Sweden: contrasting botanical and avian measures	Conservation Biology	1999	13	4	755-765	wrong study design
Part, T. and Soderstrom, B.	The Effects of Management Regimes and Location in Landscape on the Conservation of Farmland Birds Breeding in Semi-Natural Pastures	Biological Conservation	1999	90	2	113	wrong study design
Partel, M., Mandla, R. and Zobel, M.	Landscape history of a calcareous (alvar) grassland in Hanila, western Estonia, during the last three hundred years	Landscape Ecology	1999	14	2	187-196	wrong study design
Paschetta, M., La Morgia, V., Masante, D., Negro, M., Rolando, A. and Isaia, M.	Grazing history influences biodiversity: a case study on ground-dwelling arachnids (Arachnida: Araneae, Opiliones) in the Natural Park of Alpi Marittime (NW Italy)	Journal of Insect Conservation	2013	17	2	339-356	wrong study design
Pasho, E., Papanastasis, V. P., Pelz, D. and Lako, T.	Inventory and evaluation of grasslands in Albania	Grass and Forage Science	2011	66	1	123-137	wrong study design
Paternina, J. A. V., Correa, J. B., Charrasquiel, C. G. and Arias, J. C. L.	Bird diversity in tropical dry forest fragments in cattle landscapes of the Department of Cordoba, Colombia	Revista De Biologia Tropical	2017	65	4	1625-1634	wrong exposure
Pathirana, K. K., Mangalika, U. L. P., Liyanage, M. d. S. and Orskov, E. R.	Effect of grazing and supplementation in a coconut plantation on cattle production, coconut yield and soil fertility	Outlook on Agriculture	1996	25	3	187-192	wrong population
Patra, A. K., Roux, X. l., Abbadie, L., Clays-Josserand, A., Poly, F., Loiseau, P. and Louault, F.	Effect of microbial activity and nitrogen mineralization on free-living nitrogen fixation in permanent grassland soils	Journal of Agronomy and Crop Science	2007	193	2	153-156	wrong exposure
Pauler, C. M. and Schneider, M. K.	Robust cattle valorise ecosystem services of marginal grassland	Grassland at the heart of circular and sustainable food systems. Proceedings of the 29th General Meeting of the European Grassland Federation, Caen, France	2022				wrong exposure, wrong study design
Pauler, C. M., Isselstein, J., Berard, J. and Braunbeck, T.	Choosy Grazers and Plant Communities–Interactions between Cattle Breeds and Vegetation in Semi-Natural Pastures	uknowledge.uky.edu					wrong exposure, wrong population			sök efter review
Pauler, C. M., Luscher, A., Kreuzer, M., Berard, J. and Schneider, M. K.	Robust cattle, sheep and goats in green alder shrubs - or how to preserve mountain pastures	Grassland at the heart of circular and sustainable food systems. Proceedings of the 29th General Meeting of the European Grassland Federation, Caen, France	2022				wrong exposure, wrong study design
Pavlu, K., Kassahun, T., Nwaogu, C., Pavlu, L., Gaisler, J., Homolka, P. and Pavlu, V.	Effect of grazing intensity and dung on herbage and soil nutrients	Plant, Soil and Environment	2019	65	7	343-348	wrong exposure
Pavlu, K., Kassahun, T., Pavlu, V. V., Pavlu, L., Blazek, P. and Homolka, P.	The effects of first defoliation and previous management intensity on forage quality of a semi-natural species-rich grassland	Plos One	2021	16	3	15	wrong exposure
Pavlu, V., Mrkvicka, J., Velich, J. and Urban, A.	Some sward characteristics of seminatural and overseeded pasture under continual grazing of heifers	Rostlinna Vyroba	2000	46	3	107-112	wrong exposure
Payne, J. M.	Can targeted cattle grazing increase abundance of forbs or arthropods in sage-grouse brood-rearing habitat?	MONTANA STATE UNIVERSITY, Bozeman, Montana (thesis)	2018				wrong study design	no comparator
Payne, J. M., Mosley, J. C., Litt, A. R., Roeder, B. L., Mosley, T. K., McNew, L. B. and Goosey, H. B.	Targeted cattle grazing to enhance sage-grouse brood-rearing habitat	Proceedings of the 71st Society for Range Management Annual Meeting	2018			459	wrong study design	no comparator
Payne, R. J., Campbell, C., Stevens, C. J., Pakeman, R. J., Ross, L. C., Britton, A. J., Mitchell, R. J., Jones, L., Field, C., Caporn, S. J. M., Carroll, J., Edmondson, J. L., Carnell, E. J., Tomlinson, S., Dore, A., Dragosits, U. and Dise, N. B.	Disparities between plant community responses to nitrogen deposition and critical loads in UK semi-natural habitats	Atmospheric Environment	2020	239			wrong exposure
Pearson, C. J., Zuo, H., Valentine, I. and Unkovich, M.	Sustainability of grazing systems: feed base, critical grazing pressure and variability	International Journal of Agricultural Sustainability	2003	1	2	95-107	wrong exposure
Peet, N. B., Bell, D. J. and Watkinson, A. R.	Managing the Terai grasslands in Nepal: recent research and future priorities	Grassland ecology and management in protected areas of Nepal	2000			30-36	wrong exposure
Pegtel, D. M.	Soil fertility and the composition of semi-natural grassland	In: Van Andel, J., Bakker, J.P., Snaydon, R.W. (eds) Disturbance in Grasslands. Geobotany, vol 10. Springer, Dordrecht.	1987				wrong exposure
Peiretti, P. G., Gai, F., Alonzi, S., Battelli, G. and Tassone, S.	Characterization of Alpine highland pastures located at different altitudes: forage evaluation, chemical composition, in vitro digestibility, fatty acid, and terpene contents	Plant Biosystems	2017	151	1	50-62	wrong study design
Pelve, M. E., Glimskär, A. and Spörndly, E.	Cattle grazing on Swedish semi-natural pastures-how behaviour effects nutrient transport in the grazing area	Swedish University of Agricultural sciences (poster)	2010				wrong publication type	poster
Pelve, M. E., Olsson, I., Sporndly, E. and Eriksson, T.	In vivo and in vitro digestibility, nitrogen balance and methane production in non-lactating cows and heifers fed forage harvested from heterogeneous semi-natural pastures	Livestock Science	2012	144	1	48-56	wrong population
Penksza, K., Szentes, S., Hazi, J., Tasi, J., Bartha, S. and Malatinszky, A.	Grassland management and nature conservation in natural grasslands of the Balaton Uplands National Park, Hungary	Alternative functions of grassland. Proceedings of the 15th European Grassland Federation Symposium, Brno, Czech Republic. Grassland Science in Europe, Volume 14	2009			512-515	wrong exposure
Penning, P. D., Johnson, R. H. and Orr, R. J.	Effects of continuous stocking with sheep or goats on sward composition and animal production from a grass and white clover pasture	Small Ruminant Research	1996	21	1	19-29	wrong population
Peppler-Lisbach, C. and Fischer, P.	Vegetation changes in Species-rich Nardus swards (Habitat type 6230*) in NATURA 2000 sites of the Werra-Meißner district (Hesse, Germany) and consequences for practical nature conservation	Tuexenia	2022	42		245-274	wrong study design	no comparator
Perdana-Decker, S., Velasco, E., Werner, J. and Dickhoefer, U.	On-farm evaluation of models to predict herbage intake of dairy cows grazing temperate semi-natural grasslands	Animal	2023	17	5		wrong study design
Perea, R., Lopez-Sanchez, A. and Roig, S.	The use of shrub cover to preserve Mediterranean oak dehesas: a comparison between sheep, cattle and wild ungulate management	Applied Vegetation Science	2016	19	2	244-253	wrong study design
Pereira, P. M. and da Fonseca, M. P.	Nature vs. nurture: The making of the montado ecosystem	Ecology and Society	2003	7	3		wrong exposure
Pereira, P. M. and Fonseca, M. P. d.	Nature vs. nurture: the making of the montado ecosystem. (Human ecosystems: toward the integration of anthropology and ecosystem sciences.)	Conservation Ecology	2003	7	3		wrong study design
Perelman, S. B., Leon, R. J. C. and Bussacca, J. P.	Floristic changes related to grazing intensity in a Patagonian shrub steppe	Ecography	1997	20	4	400-406	wrong exposure
Perevolotsky, A., Landau, S., Kababia, D. and Ungar, E. D.	Diet selection in dairy goats grazing woody Mediterranean rangeland	Applied Animal Behaviour Science	1998	57	1	117-131	wrong outcome
Pérez, T., Romero, J. and Sanhueza, E.	Effect of conversion of natural grassland to cropland on nitric oxide emissions from Venezuelan savanna soils. A four-year monitoring study	Nutrient cycling in agroecosystems	2007	77	2	101-113	wrong population
Perez-Ruchel, A., Repetto, J. L., Michelini, M., Perez, L., Soldini, G. and Cajarville, C.	Rate of intake in wethers fed a temperate pasture with different feeding schedules and supplemented or not with additives	South African Journal of Animal Science	2009	39	5	157-160	wrong population
Pérez-Sánchez, A. J., Schibalski, A., Schröder, B., Klimek, S. and Dauber, J.	Disentangling the effects of host resources, local, and landscape variables on the occurrence pattern of the dusky large blue butterfly (Phengaris nausithous) in upland grasslands	Journal of Insect Conservation	2020	24	2	327-341	wrong study design
Pérez-Suárez, M., Flores-Navarro, M. A., Martínez-Campos, Á. R., Estrada-Flores, J. G. and Chávez-Mejía, M. C.	Impact of Extensive Grazing on Supporting and Regulating Ecosystem Services of Mountain Soils	Mountain Research and Development (Online)	2018	38	2	125-134	wrong study design	no comparator
Peri, P. L.	Silvopastoral systems of native beech forest in South Patagonia	SAGPyA Forestal	2006	38		2-7	wrong population
Peri, P. L., Bahamonde, H. A., Lencinas, M. V., Gargaglione, V., Soler, R., Ormaechea, S. and Pastur, G. M.	A review of silvopastoral systems in native forests of Nothofagus antarctica in southern Patagonia, Argentina	Agroforestry Systems	2016	90	6	933-960	wrong exposure
Peri, P. L., Bahamonde, H. and Christiansen, R.	Soil respiration in Patagonian semiarid grasslands under contrasting environmental and use conditions	Journal of Arid Environments	2015	119		1-8	wrong exposure
Peringer, A., Gillet, F., Rosenthal, G., Stoicescu, I., Patru-Stupariu, I., Stupariu, M. S. and Buttler, A.	Landscape-scale simulation experiments test Romanian and Swiss management guidelines for mountain pasture-woodland habitat diversity	Ecological Modelling	2016	330		41-49	wrong outcome
Peter, M. and Luscher, A.	Fertile grasslands in the Alps: floristic changes over 25 years	Agrarforschung	2008	15	10	486-491	wrong study design, wrong publication type
Peter, M., Gigon, A., Edwards, P. J. and Luscher, A.	Changes over three decades in the floristic composition of nutrient-poor grasslands in the Swiss Alps	Biodiversity and Conservation	2009	18	3	547-567	wrong exposure
Petrov, P. and Mitev, D.	Effect of bracken control and introduction of improved grass species on botanical composition and yield of natural meadow	Grassland and society. Proceedings of the 15th General Meeting of the European Grassland Federation	1994			194-196	wrong exposure
Pettee, J. C. and Messmer, T. A.	Livestock-wildlife interactions on aspen rangelands of the Intermountain West	UTAH STATE UNIVERSITY Logan, Utah (thesis)	2007				wrong publication type	thesis; included papers checked
Peyraud, J. L., Delagarde, R. and Delaby, L.	Effect of grazing management and animal characteristics on grazing intake by dairy cows: analysis and forecasting	2nd Congress on Ruminant Research, Paris, France	1995			37-44	wrong publication type	review
Peyraud, J. L., van den Pol-van Dasselaar, A., Collins, R. P., Huguenin-Elie, O., Dillon, P. and Peeters, A.	Multi-species swards and multi scale strategies for multifunctional grassland-base ruminant production systems: an overview of the FP7-MultiSward project	Proceedings of the 25th General Meeting of the European Grassland Federation, Aberystwyth, Wales, 7-11 September 2014. Grassland Science in Europe, Volume 19	2014			695-715	wrong publication type	overview
Pfister, J. A. and Manners, G. D.	Effects of carbachol administration in cattle grazing tall larkspur-infested range	Journal of Range Management	1995	48	4	343-349	wrong study design
Piasentier, E., Sacca, E. and Bovolenta, S.	Dietary selection and ingestive behaviour of fallow deer and sheep grazing on adjacent monocultures of white clover and tall fescue	Small Ruminant Research	2007	71	1	222-233	wrong population
Piessens, K., Stieperaere, H., Honnay, O. and Hermy, M.	Effects of management and adjacent forest on the heathland bryophyte layer	Basic and Applied Ecology	2008	9	3	253-262	wrong exposure
Pihlgren, A. and Lenoir, L.	Ant and plant species richness in relation to grazing, fertilisation and topography	Journal for Nature Conservation	2010	18		118-125	wrong study design
Pihlgren, A., Berg, Å., Glimskär, A. and Nilsson, L.	Kärlväxter och fjärilar i betesmarker och slåtterängar med och utan miljöersättning - utvärdering via NILS	Swedish university of agricultural sciences. Arbetsrapport 291	2010				wrong exposure
Pillar, V. d. P., Jacques, A. V. A. and Boldrini, I. I.	Environmental related variation in a natural grassland of Rio Grande do Sul, Brazil	Proceedings of the XVI International Grassland Congress	1989			1527-1528	wrong exposure
Pilon, C., Ashworth, A. J., DeLaune, P. B., Martin, J. W., Miller, D. M., Moore, P. A., Owens, P. R. and Pote, D. H.	Grazing Management and Buffer Strip Impact on Nitrogen Runoff from Pastures Fertilized with Poultry Litter	Journal of environmental quality	2019	48	2	297-304	wrong exposure
Pinto-Correia, T., Guiomar, N., Ferraz-de-Oliveira, M. I., Sales-Baptista, E., Rabaca, J., Godinho, C., Ribeiro, N., Sousa, P. S., Santos, P., Santos-Silva, C., Simoes, M. P., Belo, A. D. F., Catarino, L., Costa, P., Fonseca, E., Godinho, S., Azeda, C., Almeida, M., Gomes, L., de Castro, J. L., Louro, R., Silvestre, M. and Vaz, M.	Progress in identifying high nature value montados: impacts of grazing on hardwood rangeland biodiversity	Rangeland Ecology & Management	2018	71	5	612-625	wrong study design
Pires, J. M., Fernandes, A., Pires, J. and Moreira, N.	Pasture improvement in the Mediterranean mountains of Northeastern Portugal: yield and botanical composition	Cahiers Options Mediterraneennes	2004	62		457-461	wrong outcome
Pittarello, M., Gorlier, A., Lombardi, G. and Lonati, M.	Plant species selection by sheep in semi-natural dry grasslands extensively grazed in the south-western Italian Alps	Rangeland Journal	2017	39	2	123-131	wrong exposure
Pittarello, M., Lonati, M., Enri, S. R. and Lombardi, G.	Environmental factors and management intensity affect in different ways plant diversity and pastoral value of alpine pastures	Ecological Indicators	2020	115			wrong exposure
Pittarello, M., Probo, M., Iussig, G., Lonati, M., Lombardi, G. and Bailey, D. W.	Cattle distribution under rotational grazing as affected by mineral mix supplements and traditional salt placement in Alpine environments	Options Mediterraneennes. Serie A, Seminaires Mediterraneens	2014	109		379-383	wrong study design	no comparator
Pittarello, M., Probo, M., Lonati, M. and Lombardi, G.	Restoration of sub-alpine shrub-encroached grasslands through pastoral practices: effects on vegetation structure and botanical composition	Applied Vegetation Science	2016	19	3	381-390	wrong study design, wrong outcome	no comparator
Pittarello, M., Probo, M., Lonati, M., Bailey, D. W. and Lombardi, G.	Effects of traditional salt placement and strategically placed mineral mix supplements on cattle distribution in the Western Italian Alps	Grass and Forage Science	2016	71	4	529-539	wrong study design	no comparator
Plantureux, S., De Sainte Marie, C., Agreil, C., Amiaud, B., Dobremez, L., Fargier, J., Fleury, P., Fritz, H., Langlois, J. L., Magda, D., Mestelan, P., Meuret, M., Mougey, T., Nettier, B., Sérès, C. and Vansteelant, J. Y.	Impact on grassland of agri-environmental measures tied to an obligation of result	Fourrages	2011	2011	208	271-281	wrong publication type
Platts, W. S. and Nelson, R. L.	Impacts of Rest-Rotation Grazing on Stream Banks in Forested Watersheds in Idaho	North American Journal of Fisheries Management	1985	5	4	547-556	wrong exposure
Pluess, A. R.	Meta-analysis reveals microevolution in grassland plant species under contrasting management	Biodiversity and Conservation	2013	22	10	2375-2400	wrong exposure
Poetsch, E. M., Resch, R., Schaumberger, A. and Buchgraber, K.	Effect of different management systems on quality parameters of forage from mountainous grassland.	Grassland Science in Europe, Volume 11	2006			484-486	wrong study design
Pokorna, P., Hejcmanova, P., Hejcman, M. and Pavlu, V.	Activity time budget patterns of sheep and goats co-grazing on semi-natural species-rich dry grassland	Czech Journal of Animal Science	2013	58	5	208-216	wrong exposure
Pompermaier, V. T., Kisaka, T. B., Ribeiro, J. F. and Nardoto, G. B.	Impact of exotic pastures on epigeic arthropod diversity and contribution of native and exotic plant sources to their diet in the central Brazilian savanna	Pedobiologia	2020	78		150607	wrong study design
Ponge, J. F., Gillet, S., Dubs, F., Fedoroff, E., Haese, L., Sousa, J. P. and Lavelle, P.	Collembolan communities as bioindicators of land use intensification	Soil Biology & Biochemistry	2003	35	6	813-826	wrong study design
Poptcheva, K., Schwartze, P., Vogel, A., Kleinebecker, T. and Hölzel, N.	Changes in wet meadow vegetation after 20 years of different management in a field experiment (north-west Germany)	Agriculture, Ecosystems and Environment	2009	134		108-114	wrong exposure
Porto, S. M. C., Valenti, F. and Giovanni, C.	Low power GPS-based systems to support herd management in extensive livestock systems	Proceedings of the European Conference on Agricultural Engineering, AgEng2021, Evora, Portugal	2021			535-542	wrong exposure, wrong publication type
Porto, S. M. C., Valenti, F., Castagnolo, G., Cascone, G.	A Low Power GPS-based device to develop KDE analyses for managing herd in extensive livestock systems	1st IEEE International Workshop on Metrology for the Agriculture and Forestry (IEEE MetroAgriFor)				243-247	wrong exposure
Poschlod, P., Kiefer, S., Trankle, U., Fischer, S. and Bonn, S.	Plant species richness in calcareous grasslands as affected by dispersability in space and time	Applied Vegetation Science	1998	1	1	75-90	wrong exposure
Potenza, C. and Fedele, V.	Effectiveness of the GAEC cross-compliance standard protection of permanent pasture in relation to grazing and pasture conservation management in marginal mountain areas	Italian Journal of Agronomy	2011	6		83-86	wrong publication type
Potter, L., Lobato, J. F. P. and Netto, C.	Productivity of a model of production for primiparous beef heifers at two, three and four years of age	Revista Brasileira De Zootecnia-Brazilian Journal of Animal Science	1998	27	3	613-619	wrong language
Pottier, E., Gautier, D., Veron, J. and D'Hour, P.	Management of beef herds and sheep flocks raised extensively outdoors. Consequences on grasslands and animals	Renc. Rech. Ruminants	2001	8		213-216	wrong study design
Pottyondy, A., Centeri, C., Bodnar, A., Balogh, A. and Penksza, K.	Comparison of erosion, soil and vegetation relation of extensive pannonian meadows under Mediterranean and Submediterranean effects	Cereal Research Communications	2007	35	2	949-952	wrong exposure
Powell, J. M. and Valentin, C.	Effects of livestock on soil fertility in West Africa	Soil fertility management in West African land use systems. Proceedings of the Regional Workshop, University of Hohenheim, ICRISAT Sahelian Centre and INRAN, Niamey, Niger	1997			319-338	wrong publication type
Poyry, J., Paukkunen, J., Heliola, J. and Kuussaari, M.	Relative contributions of local and regional factors to species richness and total density of butterflies and moths in semi-natural grasslands	Oecologia	2009	160	3	577-587	wrong exposure
Predotova, M., Schlecht, E. and Buerkert, A.	Feed intake of Jabal Akhdar goats grazing mountainous rangelands in northern Oman	Proceedings of the Society of Nutrition Physiology	2006	15	101		wrong study design	no comparator
Preeti, V., Sagar, R., Nitu, G., Ranjana, P., Hariom, V., Singh, D. K. and Kuldeep, K.	Variations in soil properties, species composition, diversity and biomass of herbaceous species due to ruminant dung residue in a seasonally dry tropical environment of India	Tropical Grasslands Forrajes Tropicales	2015	3	2	112-128	wrong exposure
Prendergast-Miller, M. T., Menezes, A. B. d., Farrell, M., Macdonald, L. M., Richardson, A. E., Bissett, A., Toscas, P., Baker, G., Wark, T. and Thrall, P. H.	Soil nitrogen pools and turnover in native woodland and managed pasture soils	Soil Biology & Biochemistry	2015	85		63-71	wrong exposure
Prigge, E. C., Mpiri, D. B. and Bryan, W. B.	Composition and nutritive value of diets selected by sheep and goats on four pasture types	Proceedings of the XV International Grassland Congress	1985			998-999	wrong study design
Prihantoro, I., Aryanto, A. T. and Karti, P. D. M. H.	Kemadirian pakan berbasis hijauan lokal untuk kerbau di provinsi banten	Pastura: Jurnal Ilmu Tumbuhan Pakan Ternak	2019	7	2	83-87	wrong language
Prince, H. E., Bunce, R. G. H. and Jongman, R. H. G.	Changes in the vegetation composition of hay meadows between 1993 and 2009 in the Picos de Europa and implications for nature conservation	Journal for Nature Conservation	2012	20	3	162-169	wrong exposure
Prince, K. and Jiguet, F.	Ecological effectiveness of French grassland agri-environment schemes for farmland bird communities	Journal of Environmental Management	2013	121		110-116	wrong exposure
Prober, S. M., Thiele, K. R., Lunt, I. D. and Koen, T. B.	Restoring ecological function in temperate grassy woodlands: manipulating soil nutrients, exotic annuals and native perennial grasses through carbon supplements and spring burns	Journal of Applied Ecology	2005	42	6	1073-1085	wrong exposure
Probo, M., Lonati, M., Pittarello, M., Bailey, D. W., Garbarino, M., Gorlier, A. and Lombardi, G.	Implementation of a rotational grazing system with large paddocks changes the distribution of grazing cattle in the south-western Italian Alps	Rangeland Journal	2014	36	5	445-458	wrong study design
Probo, M., Massolo, A., Lonati, M., Bailey, D. W., Gorlier, A., Maurino, L. and Lombardi, G.	Use of mineral mix supplements to modify the grazing patterns by cattle for the restoration of sub-alpine and alpine shrub-encroached grasslands	Rangeland Journal	2013	35	1	85-93	wrong study design
Probo, M., Pittarello, M., Lonati, M. and Lombardi, G.	Targeted grazing for the restoration of sub-alpine shrub-encroached grasslands	Italian Journal of Agronomy	2016	11	4	268-272	wrong study design
Proffitt, A. P. B., Bendotti, S., Howell, M. R. and Eastham, J.	The effect of sheep trampling and grazing on soil physical properties and pasture growth for a red-brown earth	Australian Journal of Agricultural Research	1993	44	2	317-331	wrong population
Puerto, A. and Rico, M.	Differences between oligotrophic communities resulting from old-field succession in relation to bedrock	Vegetatio	1994	113	1	83-92	wrong exposure
Puigserver, G., Espinosa, J., Morlans, E., Rodriguez, R., Tapias, R. and Joy, M.	Silvipasciculture: justification for the recovery of the Majorcan cattle breed	Archivos de Zootecnia	2000	49	185	259-267	wrong exposure
Pulido, M., Schnabel, S., Lavado Contador, J. F., Lozano-Parra, J. and González, F.	The Impact of Heavy Grazing on Soil Quality and Pasture Production in Rangelands of SW Spain	Land Degradation and Development	2018	29	2	219-230	wrong exposure
Pulina, A., Rolo, V., Hernández-Esteban, A., Seddaiu, G., Roggero, P. P. and Moreno, G.	Long-term legacy of sowing legume-rich mixtures in Mediterranean wooded grasslands	Agriculture, Ecosystems and Environment	2023	348			wrong study design	no comparator
Pulsford, S. A., Driscoll, D. A., Barton, P. S. and Lindenmayer, D. B.	Remnant vegetation, plantings and fences are beneficial for reptiles in agricultural landscapes	Journal of Applied Ecology	2017	54	6	1710-1719	wrong exposure
Purschke, O., Schmid, B. C., Sykes, M., Poschlod, P., Michalski, S., Durka, W., Kühn, I., Winter, M. and Prentice, H. C.	Contrasting changes in taxonomic, phylogenetic and functional diversity during a long-term succession: insights into assembly processes	Journal of Ecology	2013	101		857-866	wrong study design
Purschke, O., Sykes, M. T, Poschlod, P., Michalski, S.G, Romermann, C., Durka W., et al.	Interactive effects of landscape history and current management on dispersal trait diversity in grassland plant communities	Journal of Ecology	2014	102		437-446	wrong outcome
Purtauf, T., Dauber, J. and Wolters, V.	Carabid communities in the spatio-temporal mosaic of a rural landscape	Landscape and Urban Planning	2004	67	1	185-193	wrong exposure
Putman, R. J., Pratt, R. M., Ekins, J. R. and Edwards, P. J.	Food and feeding behaviour of cattle and ponies in the New Forest, Hampshire	Journal of Applied Ecology	1987	24	2	369-380	wrong study design
Pykälä, J.	Maintaining plant species richness by cattle grazing: mesic semi-natural grasslands as focal habitats	Department of Biological and Environmental Sciences, University of Helsinki (thesis)	2007				wrong study design
Pyle, L. A., Hall, L. M. and Bork, E. W.	Soil properties in northern temperate pastures do not vary with management practices and are independent of rangeland health	Canadian Journal of Soil Science	2019	99	4	495-507	wrong study design
Pyle, L., Hall, L. M. and Bork, E. W.	Linking management practices with range health in northern temperate pastures	Canadian Journal of Plant Science	2018	98	3	657-671	wrong study design
Pywell, R. F., Bullock, J. M., Hopkins, A., Walker, K. J., Sparks, T. H., Burke, M. J. W. and Peel, S.	Restoration of species-rich grassland on arable land: assessing the limiting processes using a multi-site experiment	Journal of Applied Ecology	2002	39	2	294-309	wrong exposure
Pywell, R., Peel, S., Hopkins, A. and Bullock, J.	Multi-site experiments on the restoration of botanically diverse grassland in ESAs	Grassland management in Environmentally Sensitive Areas. Proceedings of the British Grassland Society conference held at the University of Lancaster, UK	1997			160-165	wrong exposure
Quinteros, C. P.	Eco-systemic properties of Nothofagus pumilio forests affected by different livestock intensity of use in Chubut, Patagonia Argentina	Ecosistemas	2018	27	3	24-32	wrong exposure
Radloff, F. G. T., Cornelis Van der, W. and Bond, A. L.	Extensive browsing by a conventional grazer? Stable carbon isotope analysis reveals extraordinary dietary flexibility among Sanga cattle of North Central Namibia	Isotopes in environmental and health studies	2013	49	3	318-324	wrong exposure
Radovic, A., Nikolov, S. C., Tepic, N., Mikulic, K., Jelaska, S. D. and Budinski, I.	The influence of land abandonment on farmland bird communities: a case study from a floodplain landscape in Continental Croatia	Folia Zoologica	2013	62	4	269-281	wrong study design
Rafique, S. M.	Range management in arid zone	Pakistan Journal of Forestry	2003	53	1	1-12	wrong exposure
Ragg, J. R. and Moller, H.	Microhabitat selection by feral ferrets (Mustela furo) in a pastoral habitat, East Otago, New Zealand	New Zealand Journal of Ecology	2000	24	1	39-46	wrong study design
Rakkestad, N. I.	NATURBEITEMARKER I RAKKESTAD	Wergeland Krog Naturkart Rapport 2014-6	2014				wrong study design
Ralphs, M. H., Wiedmeier, R. D. and Banks, J. E.	Decreasing forage allowance can force cattle to graze broom snakeweed (Gutierrezia sarothrae) as a potential biological control	Rangeland Ecology & Management	2007	60	5	487-497	wrong population, wrong study design
Rama, G., Oyarzabal, M., Cardozo, G., Lezama, F. and Baeza, S.	Legume Overseeding along with P Fertilization Increase Forage Production of Temperate Natural Grasslands	Agronomy-Basel	2022	12	10	17	wrong exposure, wrong study design
Ramirez, C., San Martin, C., Finot, V. and Ellies, A.	Differentiation of pasture management in Trumao soil (Andisol) using ecological indicators	Ciencia e Investigacion Agraria	1995	22	1	3-14	wrong exposure
Rango, A., Havstad, K. and Estell, R.	The utilization of historical data and geospatial technology advances at the Jornada Experimental Range to support Western America ranching culture	Remote Sensing	2011	3	9	2089-2109	wrong exposure
Raniolo, S., Sturaro, E. and Ramanzin, M.	Human choices, slope and vegetation productivity determine patterns of traditional alpine summer grazing	Italian Journal of Animal Science	2022	21	1	1126-1139	wrong exposure, wrong study design
Rath, T., Susenbeth, A. and Becker, K.	Nutrient intake and faecal excretion of zebu cows as affected by feed availability on communal Sahelian rangeland in mixed farming systems	Soil fertility management in West African land use systems. Proceedings of the Regional Workshop, University of Hohenheim, ICRISAT Sahelian Centre and INRAN, Niamey, Niger	1997			387-392	wrong study design
Raynor, E. J., Derner, J. D., Soder, K. J. and Augustine, D. J.	Noseband sensor validation and behavioural indicators for assessing beef cattle grazing on extensive pastures	Applied Animal Behaviour Science	2021	242			wrong exposure, wrong study design
Rees, M. C., Minson, D. J. and Kerr, J. D.	Relation of dairy productivity of feed supply in the Gympie district of south-eastern Queensland	Australian Journal of Experimental Agriculture and Animal Husbandry	1972	12	59	553-560	wrong population
Reid, N., McDonald, R. A. and Montgomery, W. I.	Homogeneous habitat can meet the discrete and varied resource requirements of hares but may set an ecological trap	Biological Conservation	2010	143	7	1701-1706	wrong study design
Reif, A., Michler, B. and Rusdea, E.	Alternate husbandry in the Apuseni Mountains, Romania	Tuexenia	2005	25		141-149	wrong study design
Reine, R., Chocarro, C. and Fillat, F.	Soil seed bank and management regimes of semi-natural mountain meadow communities	Agriculture, Ecosystems & Environment	2004	104	3	567-575	wrong exposure
Reitalu, T., Johansson, L. J., Sykes, M. T., Hall, K. and Prentice, H. C.	History matters: village distances, grazing and grassland species diversity	Journal of Applied Ecology	2010	47	6	1216-1224	wrong study design
Reitalu, T., Prentice, H. C., Sykes, M. T., Lonn, M., Johansson, L. J. and Hall, K.	Plant species-segregation on different spatial scales in semi-natural grasslands	Journal of Vegetation Science	2008	19	3	407-416	wrong study design
Reitalu, T., Purschke, O., Johansson, L. J., Hall, K., Sykes, M. T. and Prentice, H. C.	Responses of grassland species richness to local and landscape factors depend on spatial scale and habitat specialization	Journal of Vegetation Science	2012	23	1	41-51	wrong study design
Renfrew, R. B. and Ribic, C. A.	Multi-scale models of grassland passerine abundance in a fragmented system in Wisconsin	Landscape Ecology	2008	23	2	181-193	wrong study design
Reyna-Bowen, L., Fernandez-Rebollo, P., Fernandez-Habas, J. and Gomez, J. A.	The influence of tree and soil management on soil organic carbon stock and pools in dehesa systems	Catena	2020	190		190	wrong population
Ribeiro, J. C. T., Nunes-Freitas, A. F., Fidalgo, E. C. C. and Uzeda, M. C.	Forest fragmentation and impacts of intensive agriculture: responses from different tree functional groups	PLoS ONE	2019	14	8		wrong exposure
Ribeiro, S., Fernandes, J. P. and Espírito-Santo, M. D.	Diversity and floristic patterns of mediterranean grasslands: the relative influence of environmental and land management factors	Biodiversity and Conservation	2014	23	12	2903-2921	wrong exposure
Ridding, L. E., Bullock, J. M., Walker, K. J., Bealey, C. and Pywell, R. F.	Responses of calcareous grassland plant communities to changed seasonal grazing management: results of a 31 year study	Journal for Nature Conservation	2021	62		126026	wrong exposure
Rieder, J. B.	Grassland and forage cultivation in the Lower Alps and the Alps	Bayerisches Landwirtschaftliches Jahrbuch	1981	58	4	426-441	wrong publication type
Riibak, K., Bennett, J. A., Kook, E., Reier, U., Tamme, R., Bueno, C. G. and Partel, M.	Drivers of plant community completeness differ at regional and landscape scales	Agriculture, Ecosystems & Environment	2020	301		301	wrong study design
Ringmark, S., Skarin, A. and Jansson, A.	Impact of year-round grazing by horses on pasture nutrient dynamics and the correlation with pasture nutrient content and fecal nutrient composition	Animals	2019	9	8		wrong outcome
Ríos-Díaz, C. L., Moreno, C. E., Ortega-Martínez, I. J., Zuria, I., Escobar, F. and Castellanos, I.	Sheep herding in small grasslands promotes dung beetle diversity in a mountain forest landscape	Journal of Insect Conservation	2021	25		13-26	wrong exposure
Ripamonti, A., Mantino, A., Annecchini, F., Cappucci, A., Casarosa, L., Turini, L., Foggi, G. and Mele, M.	Outcomes of a comparison between pastoral and silvopastoral management on beef cattle productivity, animal welfare and pasture depletion in a Mediterranean extensive farm	Agroforestry Systems	2023	97	6	1071-1086	wrong population
Rivera, L. F., Armbrecht, I. and Calle, Z.	Silvopastoral systems and ant diversity conservation in a cattle-dominated landscape of the Colombian Andes	Agriculture, Ecosystems & Environment	2013	181		188-194	wrong population
Robertson, S. M.	Predicting pasture and sheep production in the Victorian Mallee with the decision support tool, GrassGro	Australian Journal of Experimental Agriculture	2006	46	8	1005-1014	wrong study design
Rocha Junior, P. R. d., Andrade, F. V., Mendonca, E. d. S., Donagemma, G. K., Fernandes, R. B. A., Rabin, B. and Kalita, P. K.	Soil, water, and nutrient losses from management alternatives for degraded pasture in Brazilian Atlantic Rainforest biome	Science of the Total Environment	2017	583		53-63	wrong exposure
Roche, L. M., Rice, K. J. and Tate, K. W.	Oak conservation maintains native grass stands in an oak woodland-annual grassland system	Biodiversity and Conservation	2012	21	10	2555-2568	wrong study design
Rochon, J. J., Goby, J. P., Nicot, M. and Gintzburger, G.	Integration of pastures with annual legumes into the forage system of an intensive sheepmeat farm in the French Mediterranean region	Proceedings of the XVI International Grassland Congress	1989			1263-1264	wrong study design
Roder, D. and Kiehl, K.	Population structure and population dynamic of Pulsatilla patens (L.) Mill. in relation to vegetation characteristics	Flora	2006	201	6	499-507	wrong exposure
Rodrigues, A. R., Costa e Silva, F., Correia, A. C., Bicho, M. C., Madeira, M. and Coutinho, J.	Do improved pastures enhance soil quality of cork oak woodlands in the Alentejo region (Portugal)?	Agroforestry Systems	2020	94	1	125-136	wrong population
Rodrigues, M. A., Gomes, V., Dias, L. G., Pires, J., Aguiar, C. and Arrobas, M.	Evaluation of soil nitrogen availability by growing tufts of nitrophilic species in an intensively grazed biodiverse legume-rich pasture	Spanish Journal of Agricultural Research	2010	8	4	1058-1067	wrong study design	no comparator
Rodríguez, A., Canals, R. M. and Sebastià, M. T.	Positive Effects of Legumes on Soil Organic Carbon Stocks Disappear at High Legume Proportions Across Natural Grasslands in the Pyrenees	Ecosystems	2022	25	4	960-975	wrong exposure, wrong population
Rodriguez, I., Torres, V., Crespo, G. and Fraga, S.	Biomass and diversity of the soil macrofauna in different grasslands	Cuban Journal of Agricultural Science	2002	36	4	389-394	wrong exposure
Rodriguez, M. A., Brown, V. K. and Gomez-Sal, A.	The vertical distribution of below-ground biomass in grassland communities in relation to grazing regime and habitat characteristics	Journal of Vegetation Science	1995	6	1	63-72	wrong exposure
Rodriguez, R., Lopez-Carrasco, C. and Zuzuarregui, J.	Effects on natural regeneration of woodland in a dehesa system grazed by Avilena-Negra Iberica breed	Cahiers Options Mediterraneennes	1999	39		257-259	wrong outcome
Rodriguez-Rojo, M. P., Jimenez-Alfaro, B., Jandt, U., Bruelheide, H., Rodwell, J. S., Schaminee, J. H. J., Perrin, P. M., Kacki, Z., Willner, W., Fernandez-Gonzalez, F. and Chytry, M.	Diversity of lowland hay meadows and pastures in Western and Central Europe	Applied Vegetation Science	2017	20	4	702-719	wrong study design
Rodriguez-Rojo, M. P., Roig Gomez, S. and Lopez-Carrasco, C.	Floristic and functional analysis of dehesa grasslands on basic soils as a diagnosis prior to the implementation of restoration measures	Pastos	2017	47	2	6-17	wrong exposure
Rodríguez-Rojo, M. P., Roig, S., López-Carrasco, C., Redondo García, M. M. and Sánchez-Mata, D.	Which Factors Favour Biodiversity in Iberian Dehesas?	Sustainability (Switzerland)	2022	14	4		wrong publication type
Rogosic, J., Saric, T., Zupan, I. and Welch, K.	Effect of Achillea millefolium L. and Matricaria chamomilla L. on consumption of Juniperus oxycedrus L. and J. phoenicea L. by goats	Annals of Animal Science	2015	15	1	119-127	wrong outcome
Rojas G, C. and Catrileo S, A.	Beef cow-calf organic production system	Agro Ciencia	2012	28	2	99-108	wrong population
Rojas, L. X., McDowell, L. R., Wilkinson, N. S. and Martin, F. G.	Mineral status of soils, forages and beef cattle in southeastern Venezuela. I. Macrominerals and forage organic constituents	International Journal of Animal Sciences	1993	8	2	175-181	wrong study design
Rojas, L. X., McDowell, L. R., Wilkinson, N. S. and Martin, F. G.	Mineral status of soils, forages and beef cattle in southeastern Venezuela. II. Microminerals	International Journal of Animal Sciences	1993	8	2	183-188	wrong exposure
Rojas-Vargas, E. P., Silva-Agudelo, E. D., Guillen-Motta, A. Y., Motta-Delgado, P. A. and Herrera-Valencia, W.	Carbon stored in the arboreal stratum of livestock and natural systems of the municipality of Albania, Caqueta, Colombia	Revista Ciencia y Agricultura	2019	16	3	35-46	wrong exposure
Rolando, A., Caprio, E., Rinaldi, E. and Ellena, I.	The impact of high-altitude ski-runs on alpine grassland bird communities	Journal of Applied Ecology	2007	44	1	210-219	wrong exposure
Rolando, A., Negro, M., D'Entreves, P. P., Balletto, E. and Palestrini, C.	The effect of forest ski-pistes on butterfly assemblages in the Alps	Insect Conservation and Diversity	2013	6	3	212-222	wrong exposure
Romanzin, A., Corazzin, M., Buosi, A., Zuliani, A., Pasut, D. and Bovolenta, S.	Feeding behaviour of dairy cattle during summer grazing on mountain pasture.	Grassland resources for extensive farming systems in marginal lands: major drivers and future scenarios. Proceedings of the 19th Symposium of the European Grassland Federation, Alghero, Italy. Grassland Science in Europe Volume 22	2017			227-229	wrong study design
Romanzin, A., Corazzin, M., Piasentier, E. and Bovolenta, S.	Concentrate supplement modifies the feeding behavior of Simmental cows grazing in two high mountain pastures	Animals	2018	8	5	76	wrong study design
Romermann, C., Dutoit, T., Poschlod, P. and Buisson, E.	Influence of former cultivation on the unique Mediterranean steppe of France and consequences for conservation management	Biological Conservation	2005	121	1	21-33	wrong study design	no comparator
Rook, A. J., Petit, M., Isselstein, J., Osoro, K., WallisDeVries, M. F. W. d., Parente, G. and Mills, J.	Effects of livestock breed and stocking rate on sustainable grazing systems: 1. Project description and synthesis of results	Grassland Science in Europe Volume 9. Land use systems in grassland dominated regions. Proceedings of the 20th General Meeting of the European Grassland Federation, Luzern, Switzerland, 21-24 June 2004	2004			572-574	wrong study design
Rooney, D. C., Kennedy, N. M., Gleeson, D. B. and Clipson, N. J. W.	Bacterial communities’ response to nitrogen, lime, and plants	Sustainable Soil Management	2013			159-172	wrong study design
Rosa García, R., Ocharan, F. J., García, U., Osoro, K. and Celaya, R.	Arthropod fauna on grassland-heathland associations under different grazing managements with domestic ruminants	Comptes Rendus - Biologies	2010	333	3	226-234	wrong outcome, wrong study design	no comparator
Rosa García, R., Peric, T., Cadavez, V., Geß, A., Lima Cerqueira, J. O., Gonzales-Barrón, Ú. and Baratta, M.	Arthropod biodiversity associated to European sheep production systems	Small Ruminant Research	2021	205			wrong exposure
Rosch, V., Hoffmann, M., Diehl, U. and Entling, M. H.	The value of newly created wood pastures for bird and grasshopper conservation	Biological Conservation	2019	237		493-503	wrong exposure
Rosén, E.	Alvar Vegetation of Öland Changes, Monitoring and Restoration	Biology and environment	2006	106	3	387-399	wrong study design
Roshier, D. A. and Nicol, H. I.	Implications of spatio-temporal variation in forage production and utilization for animal productivity in extensive grazing systems	Rangeland Journal	1998	20	1	3-25	wrong population
Rosiere, R. E.	An evaluation of grazing intensity influences on California annual range	Journal of Range Management	1987	40	2	160-165	wrong population
Rossetti, I. and Bagella, S.	Mediterranean Quercus suber wooded grasslands risk disappearance: new evidences from Sardinia (Italy)	Forest Ecology and Management	2014	329		148-157	wrong exposure
Rossignol, N., Bonis, A. and Bouzille, J. B.	Consequence of grazing pattern and vegetation structure on the spatial variations of net N mineralisation in a wet grassland	Applied Soil Ecology	2006	31	1	62-72	wrong exposure
Rossignol, N., Bonis, A. and Bouzille, J. B.	Do sward quality and production depend more on grazing intensity or floristic composition?	Proceedings of the 14th Symposium of the European Grassland Federation, Ghent, Belgium, 3-5 September 2007. Grassland Science in Europe Volume 12	2007			173-176	wrong exposure
Rossignol, N., Chadoeuf, J., Carrere, P. and Dumont, B.	A hierarchical model for analysing the stability of vegetation patterns created by grazing in temperate pastures	Applied Vegetation Science	2011	14	2	189-199	wrong study design
Rotches-Ribalta, R., Winsa, M., Roberts, S. P. M. and Ockinger, E.	Associations between plant and pollinator communities under grassland restoration respond mainly to landscape connectivity	Journal of Applied Ecology	2018	55	6	2822-2833	wrong exposure
Rothero, E. and Tatarenko, I.	Restoration success of British floodplain meadows	Aspects of Applied Biology	2018	139		139-147	wrong exposure
Rovira, P. J, and Velazco, J. I.	Performance and behavior of steers on natural pastures with proteic supplementation and artificial shade during summer	Revista Veterinaria	2011	22	1	32-37	wrong study design
Rowe, E. C., Smart, S. M. and Emmett, B. A.	Phosphorus availability explains patterns in a productivity indicator in temperate semi-natural vegetation	Environmental Science: Processes & Impacts	2014	16	9	2156-2164	wrong exposure
Roy, S., Bano, R., Saxena, P. and Bhatt, R. K.	Land uses and its impact on community structure of soil collembola	Range Management and Agroforestry	2014	35	1	27-31	wrong study design
Rubio, C. M. B., Cibils, A. F., Endecott, R. L., Petersen, M. K. and Boykin, K. G.	Pinon-juniper woodland use by cattle in relation to weather and animal reproductive state	Rangeland Ecology & Management	2008	61	4	394-404	wrong study design
Ruf, M., Neumann, H. and Reck, H.	Effects of extensive year-round grazing on breeding bird communities in Northern Germany	Grassland Science in Europe, Volume 15. Grassland in a changing world. Proceedings of the 23rd General Meeting of the European Grassland Federation, Kiel, Germany, 29th August - 2nd September 2010	2010			735-737	wrong exposure
Ruprecht, E.	Secondary succession in old-fields in the Transylvanian Lowland (Romania)	Preslia	2005	77	2	145-157	wrong study design
Rusdy, M., Masuda, Y., Nakano, Y., Umetsu, R. and Goto, I.	Ecological characteristics of Imperata cylindrica var. koenigii in Kuju-Aso area, Kyushu	Journal of the Faculty of Agriculture, Kyushu University	1992	37	2	179-188	wrong exposure
Rushton, S. P., Sanderson, R. A., Wildig, J. and Byrne, J. P.	The effects of grazing management on moorland vegetation: a comparison of farm unit, grazing paddock and plot experiments using a community modelling approach	Aspects of Applied Biology	1996	44		211-219	wrong study design
Russell, M. L., Bailey, D. W., Thomas, M. G. and Witmore, B. K.	Grazing distribution and diet quality of angus, brangus, and brahman cows in the chihuahuan desert	Rangeland Ecology and Management	2012	65	4	371-381	wrong exposure
Rusu, M., Costin, E., Bozdog, C., Popa, D. and Flueraru, A.	Superiour revaluation of the pastures in the cindrel mountains by environment friendly technologies in order to obtain high quality products	Scientific Papers: Animal Science and Biotechnologies	2013	46	2	145-148	wrong exposure
Rutter, S. M., Cook, J. E., Young, K. L. and Champion, R. A.	Spatial scale of heterogeneity affects diet choice but not intake in beef cattle	Murphy, J. J. (ed.) International Grassland Congress Satellite Workshop, Cork, 3-6 July 2005.	2005	127			wrong population
Ruvuga, P.	Rangeland and livestock management practices for improved herder livelihoods in miombo woodland	Acta Universitatis Agriculturae Sueciae 2021:35 (thesis)	2021				wrong publication type, wrong exposure	thesis
Ruvuga, P. R., Wredle, E., Mwakaje, A., Selemani, I. S., Sangeda, A. Z., Nyberg, G. and Kronqvist, C.	Indigenous Rangeland and Livestock Management Among Pastoralists and Agro-pastoralists in Miombo Woodlands, Eastern Tanzania	Rangeland Ecology and Management	2020	73	2	313-320	wrong study design
Rychnovska, M.	Grassland ecosystems for pilot studies - the Kamenicky area	Structure and functioning of seminatural meadows	1993			59-70	wrong population
Sabatier, R., Doyen, L. and Tichit, M.	Heterogeneity and the trade-off between ecological and productive functions of agro-landscapes: A model of cattle-bird interactions in a grassland agroecosystem	Agricultural Systems	2014	126		38-49	wrong exposure
Sabia, E., Kuhl, S., Flach, L., Lambertz, C. and Gauly, M.	Effect of feed concentrate intake on the environmental impact of dairy cows in an Alpine mountain region including soil carbon sequestration and effect on biodiversity	Sustainability	2020	12	5		wrong study design	no comparator
Saether, N. H., Sickel, H., Norderhaug, A., Sickel, M. and Vangen, O.	Plant and vegetation preferences for a high and a moderate yielding Norwegian dairy cattle breed grazing semi-natural mountain pastures	Animal Research	2006	55	5	367-387	wrong study design
Samoy, D.	Validation and Improvement of High Nature Value Farmland Identification - National Approach in the Walloon Region in Belgium and in the Czech Republic	EUR 22871 EN. 2007. JRC37924	2007				wrong exposure
Sanabria B, C., Armbrecht, I. and Gutierrez-Chacon, C.	Staphylinid diversity (Coleoptera: Staphylinidae) in five productive systems in the Colombian Andes	Revista Colombiana de Entomologia	2008	34	2	217-223	wrong study design
Sanabria, C., Dubs, F., Lavelle, P., Fonte, S. J. and Barot, S.	Influence of regions, land uses and soil properties on termite and ant communities in agricultural landscapes of the Colombian Llanos	European Journal of Soil Biology	2016	74		81-92	wrong exposure
Sandberg, J.	Soil phosphorus – a multidimensional resource that plays an important role for grassland plant species richness	Lund University Publications (thesis)	2008				wrong exposure
Sanderson, M. A., Goslee, S. C., Soder, K. J., Skinner, R. H., Tracy, B. F. and Deak, A.	Plant species diversity, ecosystem function, and pasture management - a perspective	Canadian Journal of Plant Science	2007	87	3	479-487	wrong exposure
Sanderson, M. A., Skinner, R. H., Barker, D. J., Edwards, G. R., Tracy, B. F. and Wedin, D. A.	Plant species diversity and management of temperate forage and grazing land ecosystems	Crop Science	2004	44	4	1132-1144	wrong publication type	review
Sanfiorenzo-Barnhard, C., Garcia-Barrios, L., Melendez-Ackerman, E. and Trujillo-Vasquez, R.	Woody cover and local farmers' perceptions of active pasturelands in La Sepultura Biosphere Reserve Buffer Zone, Mexico	Mountain Research and Development	2009	29	4	320-327	wrong exposure
Sangha, K. K., Jalota, R. K. and Midmore, D. J.	Impact of tree clearing on soil pH and nutrient availability in grazing systems of central Queensland, Australia	Australian Journal of Soil Research	2005	43	1	51-60	wrong study design	no comparator
Sangha, K. K., Jalota, R. K. and Midmore, D. J.	Litter production, decomposition and nutrient release in cleared and uncleared pasture systems of central Queensland, Australia	Journal of Tropical Ecology	2006	22		177-189	wrong exposure
Sanon, O., Ouattara, F. and Savadogo, M.	Seasonal dynamic of pasture production in the Sahelian rangeland of Burkina Faso	Journal of Agriculture and Environment for International Development	2015	109	1	123-138	wrong study design
Santiago, A. d., Maya, V., Berdon, J. and Murillo, M.	Pasture and livestock management effects on soil quality indicators in a dehesa of extremadura	Revista de Ciencias Agrarias	2022	45	4	458-462	wrong exposure
Santos-Barrera, G., Pacheco, J., Mendoza-Quijano, F., Bolanos, F., Chaves, G., Daily, G. C., Ehrlich, P. R. and Ceballos, G.	Diversity, natural history and conservation of amphibians and reptiles from the San Vito region, southwestern Costa Rica	Revista de Biologia Tropical	2008	56	2	755-778	wrong exposure
Sargeant, K. and Virgona, J.	Integration of native and improved pasture systems increases profit	EverGraze	2013				wrong study design
Sarkhanov, K. A., Moldashev, A. B., Sabirova, A. I. and Nurtaeva, A. B.	Creating fodder basis and methods of improvement of feed nutritional value in Central Kazakhstan	Biosciences Biotechnology Research Asia	2015	12		577-584	wrong study design
Sarospataki, M., Baldi, A., Batary, P., Jozan, Z., Erds, S. and Redei, T.	Factors affecting the structure of bee assemblages in extensively and intensively grazed grasslands in Hungary	Community Ecology	2009	10	2	182-188	wrong exposure
Sato, C. F., Florance, D. and Lindenmayer, D. B.	Drivers of temperate woodland condition through time in an agricultural landscape	Land Degradation & Development	2019	30	11	1357-1367	wrong exposure
Sayer, E. J., Wagner, M., Oliver, A. E., Pywell, R. F., James, P., Whiteley, A. S. and Heard, M. S.	Grassland management influences spatial patterns of soil microbial communities	Soil Biology & Biochemistry	2013	61		61-68	wrong study design
Scaglia, G., Boland, H. T. and Wyatt, W. E.	Effects of Time of Supplementation on Beef Stocker Calves Grazing Ryegrass. II. Grazing Behavior and Dry Matter Intake1	The Professional Animal Scientist	2009	25	6	749-756	wrong population
Scarici, E. and Rossini, F.	Cynara cardunculus var. Sylvestris in dry pastures of northern latium (central Italy): a proposal for management	Acta horticulturae	2013		983	151-155	wrong exposure
Schacht, W. H. and Malechek, J. C.	Nutrition of goats as influenced by thinning and clearing of deciduous woodland in northeastern Brazil	Journal of Animal Science	1989	67	10	2487-2497	wrong population
Schaich, H., Szabo, I. and Kaphegyi, T. A. M.	Grazing with Galloway cattle for floodplain restoration in the Syr Valley, Luxembourg	Journal for Nature Conservation	2010	18	4	268-277	wrong exposure
Schelfhout, S., Mertens, J., Perring, M. P., Raman, M., Baeten, L., Demey, A., Reubens, B., Oosterlynck, S., Gibson-Roy, P., Verheyen, K. and De Schrijver, A.	P-removal for restoration of Nardus grasslands on former agricultural land: cutting traditions	Restoration Ecology	2017	25		S178-S187	wrong exposure
Schick, B. D., Guretzky, J. A., Schacht, W. H. and Mamo, M.	Dietary nutritive value, dung quality, decomposition, and nutrient movement into soil in smooth bromegrass pastures	Crop Science	2019	59	3	1294-1308	wrong exposure
Schimidtmann, E. T., Carroll, J. F. and Potts, W. J. E.	Host-seeking blacklegged tick (Acari: Ixodidae) nymphs and adults at the woods-pasture interface	Journal of Medical Entomology	1994	31	2	291-296	wrong exposure
Schipper, L. A., Ross, C., Littler, R. A., Parfitt, R. L., Fraser, S. and Baisden, W. T.	Soil order and grazing management effects on changes in soil C and N in New Zealand pastures	Agriculture, ecosystems & environment	2014	184		67-75	wrong study design
Schlecht, E., Dickhöfer, U., Predotova, M. and Buerkert, A.	The importance of semi-arid natural mountain pastures for feed intake and recycling of nutrients by traditionally managed goats on the Arabian Peninsula	Journal of Arid Environments	2011	75	11	1136-1146	wrong exposure
Schlecht, E., Mahler, F., Sangare, M., Susenbeth, A. and Becker, K.	Quantitative and qualitative estimation of nutrient intake and faecal excretion of zebu cattle grazing natural pasture in semi-arid Mali	Livestock and sustainable nutrient cycling in mixed farming systems of sub-Saharan Africa Pages Addis Ababa, Ethiopia, 22-26 November 1993	1995				wrong population
Schmid, B. C., Poschlod, P. and Prentice, H. C.	The contribution of successional grasslands to the conservation of semi-natural grasslands species - a landscape perspective	Biological Conservation	2017	206		112-119	wrong study design
Schmid, W.	Meadow utilization - for nature's sake	Berater Information	1990	7	8	17-21	wrong study design
Schmidt, I. K., Riis-Nielsen, T., Rojas, S. K. and Ransijn, J.	Naturlige processer på heden: Nørholm Hede	Flora Og Fauna	2015				wrong population
Schmitt, T.	Influence of forest and grassland management on the diversity and conservation of butterflies and burnet moths (Lepidoptera, Papilionoidea, Hesperiidae, Zygaenidae)	Animal Biodiversity and Conservation	2003	26	2	51-67	wrong population
Schmucki, R., Reimark, J., Lindborg, R. and Cousins, S. A. O.	Landscape context and management regime structure plant diversity in grassland communities	Journal of Ecology	2012	100	5	1164-1173	wrong study design
Schneider, G., Krauss, J., Boetzl, F. A., Fritze, M. A. and Steffan-Dewenter, I.	Spillover from adjacent crop and forest habitats shapes carabid beetle assemblages in fragmented semi-natural grasslands	Oecologia	2016	182	4	1141-1150	wrong exposure
Schneider, M. K., Homburger, H., Scherer-Lorenzen, M. and Luscher, A.	Grazing intensity and ecosystem services in the alpine region	Agrarforschung Schweiz	2013	4	5	222-229	wrong study design
Schoenbaum, I., Kigel, J., Ungar, E. D., Dolev, A. and Henkin, Z.	Spatial and temporal activity of cattle grazing in Mediterranean oak woodland	Applied Animal Behaviour Science	2017	187		45-53	wrong exposure
Schrautzer, J., Breuer, V., Holsten, B., Jensen, K. and Rasran, L.	Long-term effects of large-scale grazing on the vegetation of a rewetted river valley	Agriculture, Ecosystems & Environment	2016	216		207-215	wrong study design
Schrautzer, J., Jansen, D., Breuer, M. and Nelle, O.	Succession and management of calcareous dry grasslands in the Northern Franconian Jura, Germany	Tuexenia	2009	29		339-351	wrong study design
Schwartz, H. J., Schultka, W., Von Engelhardt, W. and Hofmann, R. R.	Evaluation of mixed species grazing systems on arid pastures in the tropics: potential and limitations of an integrated approach	Giessener Beitrage zur Entwicklungsforschung, Reide I (Symposien)	1988	17		95-104	wrong study design
Schwarz, C. and Fartmann, T.	Traditional grazing management creates heterogeneous swards and fosters grasshopper densities	Insect Science	2022	29	6	1805-1818	wrong exposure
Scimone, M., Rook, A. J., Garel, J. P. and Sahin, N.	Effects of livestock breed and grazing intensity on grazing systems: 3. Effects on diversity of vegetation	Grass and Forage Science	2007	62	2	172-184	wrong exposure
Scottish Natural Heritage	Guidance note: The effects of supplementary feeding on species-rich grasslands		2016				wrong publication type	review; references checked
Scottish Natural Heritage	Information and Advisory Note 47 - The Grazing Behaviour of Large Herbivores in the Uplands		1996				wrong study design
Scottish Natural Heritage	NatureScot Commissioned Report 402: Developing guidance for managing extensive upland grazing where habitats have differing requirements		2010				wrong exposure
Scottish Natural Heritage	NatureScot Commissioned Report F01AA108 - Ancient Wood Pasture in Scotland - Classification and Management Principles		2002				wrong exposure
Scottish Natural Heritage	NatureScot Research Report 887 - Developing a habitat connectivity indicator for Scotland		2018				wrong exposure
Scotton, M., da Ronch, F., D'Ottavio, P. and Ziliotto, U.	Excrement distribution by different grazing animals in mountain pastures of Cansiglio upland plain (NE Italy)	In: Alcaide M. E., Salem B. H., Biala K., Morand-Fehr P. (eds). Sustainable grazing, nutritional utilization and quality of sheep and goat productsOptions Mediterraneennes. Serie A, Seminaires Mediterraneens	2005	67		251-254	wrong study design
Scotton, M., Sicher, L. and Kasal, A.	Semi-natural grasslands of the Non Valley (Eastern Italian Alps): agronomic and environmental value of traditional and new Alpine hay-meadow types	Agriculture, Ecosystems & Environment	2014	197		243-254	wrong population
Sebastia, M. T. and Puig, L.	Complex vegetation responses to soil disturbances in mountain grassland	Plant Ecology	2008	199	1	77-88	wrong outcome
Sebastia, M. T., Canals, R. M. and Gamarra, J. G. P.	After Sigmatism: what we learned about spatiotemporal changes in grassland communities after 10 years	Acta Botanica Barcinonensia	1998	45		587-602	wrong exposure
Sedgwick, J. A. and Knopf, F. L.	Prescribed grazing as a secondary impact in a western riparian floodplain	Journal of Range Management	1991	44	4	369-374	wrong exposure
Seer, F. K. and Schrautzer, J.	Status, future prospects, and management recommendations for alkaline fens in an agricultural landscape: A comprehensive survey	Journal for Nature Conservation	2014	22	4	358-368	wrong exposure
Seger, M.	Agricultural use intensity and management in permanent grassland of the central Enns Valley in relation to abiotic environmental factors	MAB Forschungsbericht Landschaft und Landwirtschaft im Wandel. Das Grünland im Berggebiet Österreichs Nutzung und Bewirtschaftung im Spannungsfeld von Vegetationsökologie und Sozioökonomik	2000			151-157	wrong study design
Seger, M.	Cultivated grassland of central Enns Valley in Styria from the perspective of vegetation ecology	Das Grunland im Berggebiet Osterreichs Nutzung und Bewirtschaftung im Spannungsfeld von Vegetationsokologie und Soziookonomik	2000			15-50	wrong study design
Seis, K., Gartner, S., Donoso, P. J. and Reif, A.	The effect of small-scale land use on vegetation in the Valdivian Coastal Range (Chile)	Community Ecology	2014	15	2	194-204	wrong exposure
Seither, M. and Elsaesser, M.	Management and previous sward composition influence the potential for establishing species-rich grassland.	Grassland Science in Europe, Volume 21. The multiple roles of grassland in the European bioeconomy. Proceedings of the 26th General Meeting of the European Grassland Federation, Trondheim, Norway	2016			696-698	wrong population
Seither, M., Wrage, N. and Isselstein, J.	Sward composition and grazer species effects on nutritive value and herbage accumulation	Agronomy Journal	2012	104	2	497-506	wrong population
Selemani, I. S. and Eik, L. O.	The effects of concentrate supplementation on growth performance and behavioral activities of cattle grazed on natural pasture	Tropical Animal Health and Production	2016	48	1	229-232	wrong outcome
Semenov, V. M., Kravchenko, I. K., Ivannikova, L. A., Kuznetsova, T. V., Semenova, N. A., Gispert, M. and Pardini, J.	Experimental determination of the active organic matter content in some soils of natural and agricultural ecosystems	Eurasian Soil Science	2006	39	3	251-260	wrong exposure, wrong study design
Sendzikaite, J., Pakalnis, R. and Gudzinskas, Z.	Changes in botanical diversity of sown grasslands due to naturalization and extensive management	Botanica Lithuanica	2013	19	2	99-110	wrong exposure
Sengl, P., Magnes, M., Wagner, V., Erdos, L. and Berg, C.	Only large and highly-connected semi-dry grasslands achieve plant conservation targets in an agricultural matrix	Tuexenia	2016	36		167-190	wrong exposure
Senra, A., Hardy, C. and Munoz, E.	Management of grasslands for milk production and preservation of grass surplus	Cuban Journal of Agricultural Science	1981	15	3	237-254	wrong population
Serrano, J. M., Shakib, S. and José, R. M. d. S.	Small scale soil variation and its effect on pasture yield in southern Portugal	Geoderma	2013	195		173-183	wrong population
Serrano, J., Roma, L., Shahidian, S., Belo, A. D. F., Carreira, E., Paniagua, L. L., Moral, F., Paixao, L. and Silva, J. M. d.	A technological approach to support extensive livestock management in the Portuguese Montado ecosystem	Agronomy	2022	12	5		wrong exposure, wrong population
Serrano, J., Sales-Baptista, E., Shahidian, S., da Silva, J. M., de Oliveira, I. F., de Castro, J. L., Pereira, A., D’Abreu, M. C. and de Carvalho, M.	Proximal sensors for monitoring seasonal changes of feeding sites selected by grazing ewes	Agroforestry Systems	2018			1-15	wrong exposure
Serrano, J., Shahidian, S., da Silva, J. M., Paixao, L., Carreira, E., Pereira, A. and Carvalho, M.	Climate Changes Challenges to the Management of Mediterranean Montado Ecosystem: Perspectives for use of Precision Agriculture Technologies	Agronomy	2020	10	2		wrong exposure
Serrano, J., Shahidian, S., Machado, E., Paniagua, L. L., Carreira, E., Moral, F., Pereira, A. and de Carvalho, M.	Floristic composition: Dynamic biodiversity indicator of tree canopy effect on dryland and improved mediterranean pastures	Agriculture (Switzerland)	2021	11	11		wrong exposure, wrong study design
Serrano, J., Shahidian, S., Silva, J. M. d. and Carvalho, M. d.	A holistic approach to the evaluation of the Montado ecosystem using proximal sensors	Sensors	2018	18	2		wrong population
Sexton, A. N. and Emery, S. M.	Grassland restorations improve pollinator communities: a meta-analysis	Journal of Insect Conservation	2020	24	4	719-726	wrong exposure, wrong publication type	review
Shaltout, K. H. and Mady, M. A.	Analysis of raudhas vegetation in central Saudi Arabia	Journal of Arid Environments	1996	34	4	441-454	wrong population
Sharma, K., Singh, N. and Ogra, J. L.	Potential of goats for meat production and nutrient utilization on natural and synthesized silvipastures	Indian Journal of Animal Sciences	1991	61	10	1117-1121	wrong exposure
Sheath, G. W. and Bircham, J. S.	Grazing management in hill country: pasture production	Proceedings, Ruakura Farmers' Conference	1983			41-45	wrong population
Sheath, G. W. and Clark, D. A.	Management of Grazing Systems: Temperate Pastures	The Ecology and Management of Grazing Systems	1996			301	wrong exposure
Shepley, E., Vasseur, E. and Reneé, B.	Daytime summer access to pasture vs. free-stall barn in dairy cows with year-long outdoor experience: A case study	Applied animal behaviour science	2017	192		10-14	wrong study design
Shi, F., Chen, H., Wu, Y. and Wu, N.	Effects of livestock exclusion on vegetation and soil properties under two topographic habitats in an alpine meadow on the eastern Qinghai-Tibetan Plateau	Polish Journal of Ecology	2010	58	1	125-133	wrong exposure
Shiyomi, M., Gaborcik, N., Koizumi, H., Javorkova, A., Uhliarova, E. and Jezikova, O.	Spatial patterns and species diversity of plant communities in sown, oversown, and semi-natural grasslands in Banska Bystrica, Slovakia	Grassland Science	2004	50	1	1-8	wrong study design
Shiyomi, M., Okada, M., Takahashi, S. and Tang, Y.	Spatial pattern changes in aboveground plant biomass in a grazing pasture	Ecological Research	1998	13	3	313-322	wrong population
Sickel, H. Svalheim, E. Daugstad, K. and Grenne, S. N.	Biologisk mangfold i utmarkas kulturbetingete naturtyper-hvilken rolle spiller beitedyrene?	NIBIO-rapport 7(183)	2021				wrong population
Sigua, G. C., Coleman, S. W., Chase, C. C. and Albano, J.	Absence of negative environmental effects of increased soil P levels in cattle congregation zones	Agronomy for Sustainable Development	2012	32	3	693-701	wrong population
Silver, C. A.	Macroinvertebrate Communities of Temporary Prairie Pothole Wetlands	University of Calgary, Calgary (thesis)	2010			1-158	wrong population
Simic, A., Bjelic, Z., Mandic, V., Sokolovic, D. and Babic, S.	Permanent and sown grasslands in Serbia: current state and trends	Annals of the University of Craiova Agriculture, Montanology, Cadastre Series	2019	49	1	244-253	wrong study design
Simmering, D., Waldhardt, R. and Otte, A.	Syndynamics and ecology of Scotch broom stands in the Lahn-Dill-Highlands (Germany)	Tuexenia	2001	21		51-89	wrong study design
Singh, J., Cameron, E., Reitz, T., Schädler, M. and Eisenhauer, N.	Grassland management effects on earthworm communities under ambient and future climatic conditions	European Journal of Soil Science	2021	72	1	343-355	wrong study design
Singh, P.	Improved methods in rangeland production and utilization systems for sustainable development in India	Rangelands in a sustainable biosphere	1996			516-517	wrong outcome
Sinkovic, J. and Bures, F.	Behaviour and productivity of animals on intensively and extensively managed grasslands	Proceedings of the 13th International Grassland Congress. Sectional Papers, Section		6		414-420	wrong exposure
Sjödin, N. E.	Pollinating insect responses to grazing intensity, grassland characteristics and landscape complexity	Swedish University of Agricultural Sciences (thesis)	2007				wrong exposure
Skodova, I., Janisova, M., Hegedusova, K., Borsukevych, L., Smatanova, J., Kish, R. and Pis, V.	Sub-montane semi-natural grassland communities in the Eastern Carpathians (Ukraine)	Tuexenia	2015	35		355-380	wrong study design
Škornik, S., Vidrih, M. and Kaligarič, M.	The effect of grazing pressure on species richness, composition and productivity in North Adriatic Karst pastures	Plant Biosystems	2010	144	2	355-364	wrong study design
Smart, J., Bolton, M., Hunter, F., Quayle, H., Thomas, G. and Gregory, R. D.	Managing uplands for biodiversity: do agri-environment schemes deliver benefits for breeding lapwing Vanellus vanellus?	Journal of Applied Ecology	2013	50	3	794-804	wrong study design
Smart, S. M., Bunce, R. G. H., Firbank, L. G. and Coward, P.	Do field boundaries act as refugia for grassland plant species diversity in intensively managed agricultural landscapes in Britain?	Agriculture, Ecosystems & Environment	2002	91	1	73-87	wrong exposure
Smith, D. G., Cuddeford, D., and Pearson, R. A.	The effect of extended grazing time and supplementary forage on the dry matter intake and foraging behaviour of cattle kept under traditional African grazing systems	Tropical Animal Health and Production	2006	38	1	75-84	wrong population
Smith, H., Öckinger, E. and Rundlöf, M.	Biodiversity and the landscape ecology of agri-environment schemes	Aspects of Applied Biology	2010	100		225-232	wrong exposure
Smith, J. G., Eldridge, D. J. and Throop, H. L.	Landform and vegetation patch type moderate the effects of grazing-induced disturbance on carbon and nitrogen pools in a semi-arid woodland	Plant and Soil	2012	360	1	405-419	wrong exposure
Smith, R. E. N., Webb, N. R. and Clarke, R. T.	The establishment of heathland on old fields in Dorset, England	Biological Conservation	1991	57		221-234	wrong exposure
Smith, R. S., Shiel, R. S., Millward, D., Corkhill, P. and Sanderson, R. A.	Soil seed banks and the effects of meadow management on vegetation change in a 10-year meadow field trial	Journal of Applied Ecology	2002	39	2	279-293	wrong population
Snow, C. S. R., Marrs, R. H. and Merrick, L.	Trends in soil chemistry and floristics associated with the establishment of a low-input meadow system on an arable clay soil in Essex	Biological Conservation	1997	79	1	35-41	wrong exposure
Soca, P. M., Cabrera, M. R. and Bruni, M. A.	Energy supplementation level, live weight gain and behaviour of growing beef cattle grazing native pasture	Agrociencia	2007	11	1	1-10	wrong exposure
Soder, K. J., Gregorini, P., Scaglia, G. and Rook, A. J.	Dietary selection by domestic grazing ruminants in temperate pastures: current state of knowledge, methodologies, and future direction. (Special Feature: Understanding diet selection in temperate biodiverse pasture systems.)	Rangeland Ecology & Management	2009	62	5	389-398	wrong publication type	review; references checked
Soder, K. J., Rook, A. J., Sanderson, M. A. and Goslee, S. C.	Interaction of plant species diversity on grazing behavior and performance of livestock grazing temperate region pastures	Crop Science	2007	47	1	416-425	wrong publication type	review; references checked
Soderstrom, B., Part, T. and Linnarsson, E.	Grazing effects on between-year variation of farmland bird communities	Ecological Applications	2001	11	4	1141-1150	wrong exposure
Solano, J., Averós, X., Clemente, N., Aguirre, V., Estevez, I. and Orihuela, A.	Location of supplementary feed and water troughs on the sward affects movement and spatial distribution of Brahman cattle (Bos indicus)	Applied Animal Behaviour Science	2018	208		2024-01-06	wrong population
Sommer, A. and Gallo, M.	Extensive and intensive utilization of grassland growth	Kongressband 1995 Garmisch-Partenkirchen. VDLUFA-Schriftenreihe 40	1995			429-431	wrong study design, wrong exposure
Sonja, K.	Regional distribution and biodiversity perspectives of Finnish grasslands	Fennia: International Journal of Geography	2005	183	1		wrong study design
Sonnier, G., Quintana-Ascencio, P. F., Bohlen, P. J., Fauth, J. E., Jenkins, D. G. and Boughton, E. H.	Pasture management, grazing, and fire interact to determine wetland provisioning in a subtropical agroecosystem	Ecosphere	2020	11	8		wrong study design
Souty-Grosset, C., Badenhausser, I., Reynolds, J. D. and Morel, A.	Investigations on the potential of woodlice as bioindicators of grassland habitat quality	European Journal of Soil Biology	2005	41	3	109-116	wrong study design
Souty-Grosset, C., Badenhausser, I., Reynolds, J., Morel, A. and Losdat, S.	Managed grassland habitats in relation to woodlouse biodiversity in Western France	Integrating efficient grassland farming and biodiversity. Proceedings of the 13th International Occasional Symposium of the European Grassland Federation, Tartu, Estonia, 29-31 August 2005. Grassland Science in Europe Volume 10	2005			78-81	wrong study design
Sparling, G. and Schipper, L.	Soil quality monitoring in New Zealand: trends and issues arising from a broad-scale survey	Agriculture, Ecosystems & Environment	2004	104	3	545-552	wrong study design
Sparling, G. P., Hart, P. B. S., August, J. A. and Leslie, D. M.	A comparison of soil and microbial carbon, nitrogen, and phosphorus contents, and macro-aggregate stability of a soil under native forest and after clearance for pastures and plantation forest	Biology and Fertility of Soils	1994	17	2	91-100	wrong exposure
Sparrow, A. D., Friedel, M. H. and Tongway, D. J.	Degradation and recovery processes in arid grazing lands of central Australia. Part 3: Implications at landscape scale	Journal of Arid Environments	2003	55	2	349-360	wrong exposure
Spatz, G.	Succession patterns on mountain pastures	Vegetatio	1980	43	1	39-41	wrong study design
Spatz, G. and Voigtlander, G.	Productivity and productivity reserves on alpine pastures in the Allgau	Zeitschrift fur Acker und Pflanzenbau	1971	133	3	233-259	wrong study design
Spatz, G., Neuendorff, J., Pape, A. and Schroder, C.	Nitrogen dynamics under excrement patches in pasture	Zeitschrift fur Pflanzenernahrung und Bodenkunde	1992	155	4	301-305	wrong exposure
Spatz, G., Voigtlander, G. and Weis, G. B.	Investigations into the forage value of mountain pastures under various management treatments. 1st report. (Botanical composition, crop value, starch and digestible crude protein contents)	Bayerisches Landwirtschaftliches Jahrbuch	1981	58	4	442-450	wrong study design
Spigarelli, C., Zuliani, A., Battini, M., Mattiello, S. and Bovolenta, S.	Welfare assessment on pasture: A review on animal-based measures for ruminants	Animals	2020	10	4		wrong exposure, wrong publication type	review
Spitzer, L., Benes, J., Dandova, J., Jaskova, V. and Konvicka, M.	The Large Blue butterfly, Phengaris [Maculinea] arion, as a conservation umbrella on a landscape scale: The case of the Czech Carpathians	Ecological Indicators	2009	9	6	1056-1063	wrong study design
Sporndly, E.	Dairy cows with access to both indoor and outdoor environments - experiences from automatically milked cows on pasture in temperate regions	Stocarstvo	2006	60	6	427-439	wrong population
Sporndly, E., Olsson, I. and Burstedt, E.	Grazing by steers at different sward surface heights on extensive pastures: A study of weight gain and fat deposition	Acta Agriculturae Scandinavica Section a-Animal Science	2000	50	3	184-192	wrong exposure, wrong study design
Spörndly, E. and Glimskär, A.	Betesdjur och betestryck i naturbetesmarker	Swedish university of agricultural sciences, report nr 297	2018				wrong study design
Squires, V. R.	Temporal patterns of activity in a small flock of merino sheep as determined by an automatic recording technique	Animal Behaviour	1971	19	4	657-660	wrong study design	no comparator
Stagliano, N., Seppoloni, I., Clementel, F. and Argenti, G.	Effect of two different supplementary feed rations on pastures in an area of the Italian Alps	Proceedings of the 22nd General Meeting of the European Grassland Federation, Uppsala, Sweden, 9-12 June 2008. Grassland Science in Europe, Volume 13	2008			1016-1018	wrong study design	no comparator
Stamou, G. P., Argyropoulou, M. D., Rodriguez-Polo, I., Boutsis, G., Kapagianni, P. and Papatheodorou, E. M.	A Case Study of Nematode Communities’ Dynamics along Successional Paths in the Reclaimed Landfill	Diversity	2020	12	7	274	wrong outcome
Stanik, N., Lampei, C. and Rosenthal, G.	Summer aridity rather than management shapes fitness-related functional traits of the threatened mountain plant Arnica montana	Ecology and Evolution	2020	10	11	5069-5078	wrong study design
Starz, W., Steinwidder, A. and Angeringer, W.	Is extensive grazing of dock possible? Exact results of an experiment, and from practice	Fachtagung für Biologische Landwirtschaft, 10. Nov. 2010, Bericht LFZ Raumberg-Gumpenstein 2010	2010			25-44	wrong exposure, wrong study design
Steinwidder, A., Hausler, J.	Efficient grazing management by farm adapted grazing-systems and grazing-strategies	Höhere Bundeslehr- und Forschungsanstalt für Landwirtschaft Raumberg-Gumpenstein. 42. Viehwirtschaftliche Fachtagung	2015			139-150	wrong publication type
Stejskalova, M., Hejcmanova, P., Pavlu, V. and Hejcman, M.	Grazing behavior and performance of beef cattle as a function of sward structure and herbage quality under rotational and continuous stocking on species-rich upland pasture	Animal Science Journal	2013	84	8	622-629	wrong study design
Stephenson, M. B., Bailey, D. W., Bruegger, R. A. and Howery, L. D.	Factors Affecting the Efficacy of Low-Stress Herding and Supplement Placement to Target Cattle Grazing Locations	Rangeland Ecology & Management	2017	70	2	202-209	wrong study design
Sterling, P. H., Gibson, C. W. D. and Brown, V. K.	Leaf miner assemblies: effects of plant succession and grazing management	Ecological Entomology	1992	17	2	167-178	wrong study design
Sternberg, M., Gutman, M., Perevolotsky, A. and Kigel, J.	Effects of grazing on soil seed bank dynamics: An approach with functional groups	Journal of Vegetation Science	2003	14	3	375-386	wrong exposure
Stevens, C. J., Payne, R. J., Kimberley, A. and Smart, S. M.	How will the semi-natural vegetation of the UK have changed by 2030 given likely changes in nitrogen deposition?	Environmental Pollution	2016	208		879-889	wrong exposure
Stevens, P. and Wilson, P.	Species-rich grassland re-creation projects. A route to success?	Aspects of Applied Biology	2012	115		53-60	wrong study design
Stieperaere, H. and Timmerman, C.	Viable seeds in the soils of some parcels of reclaimed and unreclaimed heath in the Flemish District (northern Belgium)	Bulletin - Societe Royale de Botanique de Belgique	1983	116	1	62-73	wrong exposure, wrong study design
Stillings, A. M., Tanaka, J. A., Rimbey, N. R., Delcurto, T., Momont, P. A. and Porath, M. L.	Economic implications of off-stream water developments to improve riparian grazing	Rangeland Ecology & Management/Journal of Range Management Archives	2003	56	5	418-424	wrong exposure
Stirling, G. R. and Lodge, G. M.	A survey of Australian temperate pastures in summer and winter rainfall zones: soil nematodes, chemical, and biochemical properties	Australian Journal of Soil Research	2005	43	8	887-904	wrong exposure
Stohlgren, T. J., Schell, L. D. and Heuvel, B. V.	How grazing and soil quality affect native and exotic plant diversity in Rocky Mountain grasslands	Ecological Applications	1999	9	1	45-64	wrong exposure
Storeheier, P. V., van Oort, B. E. H., Sundset, M. A. and Mathiesen, S. D.	Food intake of reindeer in winter	Journal of agricultural science	2003	141		93-101	wrong exposure
Straubinger, C., Reisch, C. and Poschlod, P.	The influence of historical management on the vegetation and habitat properties of semi-dry grassland	Agriculture Ecosystems & Environment	2021	320		12	wrong exposure, wrong study design
Stringi, L., Giambalvo, D., Accardo, A. and Amato, G.	Preliminary results on the performance of a sustainable forage system for semi-arid marginal lands	The optimal exploitation of marginal Mediterranean areas by extensive ruminant production systems. Proceedings of an international symposium organized by HSAP and EAAP and sponsored by EU	1994			346-356	wrong study design
Stroh, P. A., Pescott, O. L. and Mountford, J. O.	Long-term changes in lowland calcareous grassland plots using Tephroseris integrifolia subsp. integrifolia as an indicator species	Plant Ecology	2017	218	11	1269-1281	wrong exposure
Stromberg, M. R. and Griffin, J. R.	Long-term patterns in coastal California grasslands in relation to cultivation, gophers, and grazing	Ecological Applications	1996	6	4	1189-1211	wrong study design
Stuth, J. W., Grose, P. S. and Roath, L. R.	Grazing dynamics of cattle stocked at heavy rates in a continuous and rotational grazed system	Applied Animal Behaviour Science	1987	19	1	1-9	wrong exposure
Stybnarova, M., Pozdisek, J., Vencalek, O. and Micova, P.	Effect of fertilization and pasture management on species diversity and forage quality	Vyzkum	2012			34-50	wrong exposure
Suazo-Toro, J.	Proposal for measures to improve animal rearing: Louga region of Senegal	Working Paper - International Rural Development Centre, Swedish University of Agricultural Sciences	1993				wrong study design
Sullivan, C. A., Skeffington, M. S., Gormally, M. J. and Finn, J. A.	The ecological status of grasslands on lowland farmlands in western Ireland and implications for grassland classification and nature value assessment	Biological Conservation	2010	143	6	1529-1539	wrong exposure
Sullivan, E. R., Powell, I. and Ashton, P. A.	Regional stability versus fine scale changes in community composition of mesotrophic grasslands over 25 years	New Journal of Botany	2017	7	1	25-38	wrong exposure
Sullivan, E., Hall, N. and Ashton, P.	Restoration of upland hay meadows over an 11-year chronosequence: an evaluation of the success of green hay transfer	Restoration Ecology	2020	28	1	127-137	wrong exposure
Sullivan, T. P. and Sullivan, D. S.	Creation of bunchgrass, sagebrush, and perennial grassland habitats within a semi-arid agricultural setting: Implications for small mammals	Journal of arid environments	2018	156		50-58	wrong population
Sun, G., Wu, N. and Luo, P.	Soil N pools and transformation rates under different land uses in a subalpine forest-grassland ecotone	Pedosphere	2005	15	1	52-58	wrong exposure
Sutter, F., Berry, N. R., Jewell, P., Edwards, P. J. and Kreuzer, M.	Performance and nitrogen turnover of suckler beef and dairy cows on well-managed high-mountainous pasture as compared with beef on a previously abandoned pasture	EAAP Publication No. 97. Proceedings of the fifth international symposium on livestock farming systems, Posieux, Fribourg, Switzerland, 19-20 August 1999	2000			201-203	wrong study design
Svalheim, E.	Arvesølvprosjektet. En pådriver for det kulturavhengige biomangfoldet	Bioforsk Rapport	2012				wrong exposure
Svalheim, E.	Kulturbetinget utvikling av biomangfold i grasmark i Aust-Agder. Re-registrering av gamle enger etter endring av gjødsling, slått, beiting	NIBIO, Norsk Institutt for bioøkonomi. Rapport	2017				wrong study design
Svalheim, E. and Bratli, H.	Solblom Arnica montana i åtte lokaliteter i Aust-og Vest-Agder	NIBIO, Norsk Institutt for bioøkonomi. Rapport	2016	2	54		wrong study design
Svensk, M., Nota, G., Mariotte, P., Pittarello, M., Barberis, D., Lonati, M., Allan, E., Perotti, E. and Probo, M.	Use of Molasses-Based Blocks to Modify Grazing Patterns and Increase Highland Cattle Impacts on Alnus viridis-Encroached Pastures	Frontiers in Ecology and Evolution	2022	10		11	wrong study design
Svensk, M., Pittarello, M., Mariotte, P., Nota, G., Schneider, M. K., Frund, K.D., et al.	Nitrogen translocation by Highland cattle grazing in Alnus viridis-encroached pastures	Nutrient Cycling in Agroecosystems	2023	126	1	127-141	wrong study design
Svensson, B.	Foraging and nesting ecology of bumblebees (Bombus Spp.) in agricultural landscapes in Sweden	Acta Universitatis Agriculturae Sueciae. Agraria 318	2002				wrong exposure
Svensson, C.	Document from an inland enclosed grazing	Svensk Valltidskrift	1971	10	6	177-181	wrong exposure
Svirskis, A.	Conversion into natural grassland of infertile and abandoned agricultural land in Lithuania	Land use systems in grassland dominated regions. Proceedings of the 20th General Meeting of the European Grassland Federation, Luzern, Switzerland, 21-24 June 2004. Grassland Science in Europe Volume 9	2004			219-221	wrong study design
Swagemakers, P. and Wiskerke, J. S. C.	Farmers building alliances. Learning from and with local experts - novelty production in the Friesian Woodlands	9th European IFSA Symposium, Vienna, Austria, 4-7 July 2010	2010			548-563	wrong exposure
Swanepoel, P. A., Habig, J., Du Preez, C. C., Botha, P. R. and Snyman, H. A.	Biological quality of a podzolic soil after 19 years of irrigated minimum-till kikuyu-ryegrass pasture	Soil Research	2014	52	1	64-75	wrong population
Swengel, A. B. and Swengel, S. R.	Effects of prairie and barrens management on butterfly faunal composition	Biodiversity and Conservation	2001	10	10	1757-1785	wrong exposure
Swengel, A. B. and Swengel, S. R.	Spatiotemporal variation of violet-feeding large fritillaries (Euptoieta, Speyeria) (Lepidoptera: Nymphalidae) in central and northern Wisconsin	Great Lakes Entomologist	2009	42	3	121-138	wrong exposure
Szentes, S., Kenez, A., Salata, D., Szabo, M. and Penksza, K.	Comparative researches and evaluations on grassland management and nature conservation in natural grasslands of the Transdanubian mountain range	Cereal Research Communications	2007	35	2	1161-1164	wrong exposure
Szymura, M., Szymura, T. H., Dradrach, A. and Mikolajczak, Z.	Biodiversity of grasslands of Stolowe Mountains National Park	Acta Scientiarum Polonorum Agricultura	2016	15	1	69-82	wrong exposure
Sørheim, K., Johanssen, J. R. E., Berg, K., Sæther, T. and Wiik, J.	Økologisk kjøttproduksjon på okser og kastrater-Muligheter, utfordringer og ulike løsninger	NORSØK RAPPORT	2020	5	14		wrong exposure
Taboada Palomares, A., Garcia-Mares, R. T., Calvo Galvan, L., Marcos Porras, E., Marcos Martin, J. A. and Salgado Costas, J. M.	Importance of structural variability of forest ecosystems in species diversity	Cuadernos de la Sociedad Espanola de Ciencias Forestales	2008	25		413-418	wrong population
Taboada, A., Kotze, D. J., Salgado, J. M. and Tarrega, R.	The value of semi-natural grasslands for the conservation of carabid beetles in long-term managed forested landscapes	Journal of Insect Conservation	2011	15	4	573-590	wrong exposure
Taboada, A., Kotze, D. J., Tarrega, R. and Salgado, J. M.	Traditional forest management: Do carabid beetles respond to human-created vegetation structures in an oak mosaic landscape?	Forest Ecology and Management	2006	237	1	436-449	wrong exposure
Taft, J. B. and Dietrich, C. H.	A test of concordance in community structure between leafhoppers and grasslands in the central Tien Shan Mountains	Arthropod Plant Interactions	2017	11	6	843-859	wrong study design
Takala, T., Tahvanainen, T. and Kouki, J.	Can re-establishment of cattle grazing restore bryophyte diversity in abandoned mesic semi-natural grasslands?	Biodiversity and Conservation	2012	21	4	981-992	wrong exposure
Talamucci, P. and Pardini, A.	Pastoral systems which integrate woody plants	Grasslands and woody plants in Europe. Proceedings of the International occasional symposium of the European Grassland Federation, Thessaloniki, Greece	1999			331-341	wrong exposure
Tallowin, J. R. B.	The agricultural productivity of lowland semi-natural grassland: a review	English Nature Research Reports Nr. 233	1997				wrong publication type	review; references checked
Tallowin, J. R. B. and Mountford, J. O.	Lowland wet grasslands in ESAs	Grassland management in Environmentally Sensitive Areas. Proceedings of the British Grassland Society conference held at the University of Lancaster, UK	1997			100-111	wrong study design
Tanis, M. F., Marshall, L., Biesmeijer, J. C. and van Kolfschoten, L.	Grassland management for meadow birds in the Netherlands is unfavourable to pollinators	Basic and Applied Ecology	2020	43		52-63	wrong population
Tarazona M, A. M., Ceballos B, M. C., Cuartas C, C. A., Fernando Naranjo, J., Murgueitio R, E. and Barahona Rosales, R.	The relationship between nutritional status and bovine welfare associated to adoption of intensive silvopastoral systems in tropical conditions. (Enhancing animal welfare and farmer income through strategic animal feeding.)	FAO Animal Production and Health Paper	2013	175		69-78	wrong population
Tarello, C., Francesia, C. and Pauthenet, Y.	Comparison of farming systems in a north-western alpine region.	Proceedings of the 20th General Meeting of the European Grassland Federation, Luzern, Switzerland, 21-24 June 2004. Grassland Science in Europe Volume 9	2004			70-72	wrong study design
Taylor, J. A., Hedges, D. A. and Whalley, R. D. B.	Effects of fertilizer and grazing sheep on pasture heterogeneity in a small-scale grazing experiment	Australian Journal of Agricultural Research	1985	36	2	315-325	wrong population
Tefera, S., Snyman, H. A. and Smit, G. N.	Rangeland dynamics of southern Ethiopia: (2). Assessment of woody vegetation structure in relation to land use and distance from water in semi-arid Borana rangelands	Journal of Environmental Management	2007	85	2	443-452	wrong exposure
Tesfaye, D., Azage, T., Lisanework, N. and Worku, T.	Rangeland condition and feed resources in Metema District, North Gondar Zone, Amhara Region, Ethiopia	IPMS of Ethiopian Farmers Project Working Paper No.25. International Livestock Research Institute	2010				wrong study design
Testa, G., Cosentino, A. D., Copani, V. and Tuttobene, R.	Evaluation of a Southern Mediterranean forage farming system	Options Mediterraneennes. Serie A, Seminaires Mediterraneens	2010	92		49-53	wrong exposure
Teston, M., Villalba, D., Berton, M., Ramanzin, M. and Sturaro, E.	Relationships between organic beef production and agro-ecosystems in mountain areas: the case of Catalan Pyrenees	Sustainability	2020	12	21		wrong exposure
Teuber, L. M., Hölzel, N. and Fraser, L. H.	Livestock grazing in intermountain depressional wetlands-Effects on plant strategies, soil characteristics and biomass	Agriculture, Ecosystems and Environment	2013	175		21-28	wrong exposure
Teutscherová, N., Vázquez, E., Sotelo, M., Villegas, D., Velásquez, N., Baquero, D., Pulleman, M. and Arango, J.	Intensive short-duration rotational grazing is associated with improved soil quality within one year after establishment in Colombia	Applied Soil Ecology	2021	159			wrong study design
Thapa, V. R., Ghimire, R., Mikha, M. M., Idowu, O. J. and Marsalis, M. A.	Land use effects on soil health in semiarid drylands	Agricultural and Environmental Letters	2018	3	1		wrong study design
Tharmaraj, J., Chapman, D. F., Nie, Z. N. and Lane, A. P.	Herbage accumulation, botanical composition, and nutritive value of five pasture types for dairy production in southern Australia	Australian Journal of Agricultural Research	2008	59	2	127-138	wrong population
the County Administrative Board, Blekinge	Blekinges betesmarker - Skötsel och restaurering		2003				wrong exposure
the County Administrative Board, Gotland	Uppföljning av provyteundersökningar i ängen och betesmarker på Gotland 1996		1998				wrong exposure
the County Administrative Board, Gävleborg	Ängar och betesmarker i Gävleborgs län		2005				wrong exposure
the County Administrative Board, Västra Götaland	Uppföljning av naturskyddade gräsmarker - Västra Götalands län 2007		2008				wrong exposure
The Swedish Board of Agriculture	Bete och betesdjur	The Swedish Board of Agriculture	2001				wrong exposure
The Swedish Board of Agriculture	Kvalitetsförändringar i ängs- och betesmarker med och utan miljöersättning	The Swedish Board of Agriculture	2018				wrong exposure
The Swedish Board of Agriculture	Naturbetesmarker	The Swedish Board of Agriculture	1994				wrong publication type
The Swedish Board of Agriculture	Naturbetesmarker - en resurs för dikalvproduktionen	The Swedish Board of Agriculture	2016				wrong exposure
The Swedish Board of Agriculture	Naturbetesmarker - en resurs för ungdjuren	The Swedish Board of Agriculture	2016				wrong exposure
The Swedish Board of Agriculture	Sköts värdefulla ängar och betesmarker med miljöersättning?	The Swedish Board of Agriculture	2010				wrong exposure
The Swedish Board of Agriculture	Utveckling av ängs- och betesmarker. Igår, idag och imorgon	The Swedish Board of Agriculture	2009				wrong study design
The Swedish Board of Agriculture	Utveckling och test av index för biologisk mångfald i ängs- och betesmarker	The Swedish Board of Agriculture	2021				wrong exposure
The Swedish Board of Agriculture	Ängs- och betesmarker. En genomgång av tillgänglig statistik	The Swedish Board of Agriculture	2008				wrong outcome
Thomas, O. C. and Valerie, E. P.	Landscape and Local Controls of Insect Biodiversity in Conservation Grasslands: Implications for the Conservation of Ecosystem Service Providers in Agricultural Environments	Land	2014	3	3	693-718	wrong study design
Thompson, D. J., Wheatley, B. J., Church, J. S., Newman, R. and Walker, J.	Comparing grazing and resting electivity of beef cattle for BC bunchgrass communities using GPS collars	Canadian Journal of Animal Science	2015	95	4	499-507	wrong exposure
Thornes, J. B.	Modelling soil erosion by grazing: Recent developments and new approaches	Geographical Research	2007	45	1	13-26	wrong population
Thorvaldsson, G.	Botanical composition of Icelandic grass fields	Acta Agriculturae Scandinavica. Section B, Soil and Plant Science	1996	46	2	121-127	wrong population
Thumm, U., Ehrmann, O., Wagner, F., Lillak, R., Viiralt, R., Linke, A. and Geherman, V.	Spatial variation of grazing effects in cooperatively used pastures in the pre-Alpine region of Southern Germany	Integrating Efficient Grassland Farming and Biodiversity	2005	10		356-359	wrong study design
Til, V. V. M.	NATUR: FLORA OG FAUNA SAMT NATURA 2000 VURDERING	Cowi	2013				wrong exposure
Tiley, G. E. D., McClelland, T. H. and Waterhouse, A.	Herbage production from different hill sward types grazed by sheep	Occasional Symposium, British Grassland Society	1987	21		169-174	wrong study design	no comparator
Tischew, S., Dolnik, C., Meyer, F. and Härdtle, W.	Restoration of Calluna heathland ecosystems	Natur und Landschaft	2021	96	4	184-191	wrong outcome
Tobar Lopez, D., Ibrahim, M. and Casasola, F.	Butterfly diversity in an agricultural landscape in the Central Pacific region of Costa Rica	Agroforesteria en las Americas	2007	45		58-65	wrong exposure
Tocco, C., Negro, M., Rolando, A. and Palestrini, C.	Does natural reforestation represent a potential threat to dung beetle diversity in the Alps?	Journal of Insect Conservation	2013	17	1	207-217	wrong exposure
Tocco, C., Probo, M., Lonati, M., Lombardi, G., Negro, M., Nervo, B., Rolando, A. and Palestrini, C.	Pastoral practices to reverse shrub encroachment of sub-alpine grasslands: dung beetles (coleoptera, scarabaeoidea) respond more quickly than vegetation	PLoS One	2013	8	12	e83344	wrong study design	no comparator
Todorova, P., Pavlov, D. and Todorov, M.	Composition and feeding value of permanent grassland in the Central Balkan Mountains.	Proceedings of the 12th Symposium of the European Grassland Federation, Pleven, Bulgaria, 26-28 May 2003. Grassland Science in Europe Volume 8	2003			215-218	wrong exposure
Tolgyesi, C., Batori, Z., Erdos, L., Galle, R. and Kormoczi, L.	Plant diversity patterns of a Hungarian steppe-wetland mosaic in relation to grazing regime and land use history	Tuexenia	2015	35		399-416	wrong population
Tomaskin, J., Jancovic, J., Vozar, L. and Tomaskinova, J.	The effect of mineral fertilization on belowground plant biomass of grassland ecosystems	Acta Universitatis Agriculturae et Silviculturae Mendelianae Brunensis	2013	61	5	1431-1440	wrong population
Tomazelli, D., Klauberg-Filho, O., Mendes, S. D. C., Baldissera, T. C., Garagorry, F. C., Tsai, S. M., Pinto, C. E., Mendes, L. W. and Goss-Souza, D.	Pasture management intensification shifts the soil microbiome composition and ecosystem functions	Agriculture, Ecosystems and Environment	2023	346			wrong exposure
Tomkins, N. and O'Reagain, P.	Global positioning systems indicate landscape preferences of cattle in the subtropical savannas	Rangeland Journal	2007	29	2	217-222	wrong population
Tonioli, M., Cinti, F., Grandi, S., Marotti, M., Piccaglia, R., Vecchiettini, M. and Speranza, M.	Biodiversity and multifunctional value of seminatural grasslands in the Emilian Apennines (Italy)	Proceedings of the 13th International Occasional Symposium of the European Grassland Federation, Tartu, Estonia, 29-31 August 2005. Grassland Science in Europe Volume 10.	2005			96-99	wrong exposure
Tonioli, M., Cinti, F., Ubaldi, D., Vecchiettini, M. and Speranza, M.	Biodiversity and agro-zootechnical value of seminatural grasslands in the Northern Apennines (Emilia-Romagna), Italy	Proceedings of the 13th International Occasional Symposium of the European Grassland Federation, Tartu, Estonia, 29-31 August 2005. Grassland Science in Europe Volume 10	2005			140-143	wrong study design
Torchelsen, F. P., Cadenazzi, M. and Overbeck, G. E.	Do subtropical grasslands recover spontaneously after afforestation?	Journal of Plant Ecology	2019	12	2	228-234	wrong exposure
Torchelsen, F. P., Cordero, R. L. and Overbeck, G. E.	Conservation of species-rich subtropical grasslands: Traditional management vs. legal conservation requirements in primary and secondary grasslands	Acta Botanica Brasilica	2020	34	2	342-351	wrong exposure
Torok, P., Valko, O., Deak, B., Kelemen, A. and Tothmeresz, B.	Traditional cattle grazing in a mosaic alkali landscape: effects on grassland biodiversity along a moisture gradient	PLoS ONE	2014	9	5		wrong exposure
Torre, I., Diaz, M., Martinez-Padilla, J., Bonal, R., Vinuela, J. and Fargallo, J. A.	Cattle grazing, raptor abundance and small mammal communities in Mediterranean grasslands	Basic and Applied Ecology	2007	8	6	565-575	wrong population
Tothill, J. C., McDonald, C. K. and McHarg, G. W.	Management options in Heteropogon contortus grasslands in south-east Queensland: burning, high stocking rate with dry season supplementation and pasture oversowing	Tropical Grasslands	2010	44		69-83	wrong study design
Tracy, B. F. and Sanderson, M. A.	Patterns of plant species richness in pasture lands of the northeast United States	Plant Ecology	2000	149	2	169-180	wrong population
Tremont, R. M.	Life-history attributes of plants in grazed and ungrazed grasslands on the northern tablelands of New South Wales	Australian Journal of Botany	1994	42	5	511-530	wrong exposure
Trindade, J. K. d., Neves, F. P., Pinto, C. E., Bremm, C., Mezzalira, J. C., Nadin, L. B., Genro, T. C. M., Gonda, H. L. and Carvalho, P. C. F.	Daily forage intake by cattle on natural grassland: response to forage allowance and sward structure	Rangeland Ecology & Management	2016	69	1	59-67	wrong exposure
Tripathi, K. P., Rathore, S. S. and Garg, V. K.	Improving pasture productivity through legume introduction	Indian Journal of Agricultural Sciences	2002	72	3	147-150	wrong exposure
Tripathi, S. B., Hazra, C. R. and Tyagi, R. K.	Physico-chemical properties of grazing lands under various grass covers in Bundelkhand region of Madhya Pradesh	Indian Journal of Range Management	1987	8	1	43-49	wrong exposure
Trodahl, S., Skjevdal, T. and Steine, T. A.	Goats in cold and temperate climates	Goat production	1981			489-513	wrong population
Troxler, J. and Charles, J. P.	Some aspects of the utilization of marginal lands in mountain areas	Fourrages	1980	84		3-22	wrong publication type, wrong study design
Troxler, J. and Chatelain, C.	Management of lambs' alpages" in the Swiss Alps by rotational grazing. (Sustainable grazing, nutritional utilization and quality of sheep and goat products.) [French]"	Options Mediterraneennes. Serie A, Seminaires Mediterraneens	2005	67		39-43	wrong study design
Troxler, J. and Jans, F.	Optimal management of forage on extensive mountain grazing pastureland: influence on vegetation and on animal performance	Ifoam	2000	28	31	358	wrong exposure
Troxler, J. and Jans, F.	Pasturing of dairy cows in the mountains with or without housing	Revue Suisse d'Agriculture	1992	24	3	187-194	wrong study design
Tsukuda, H., Imura, T., Sutoh, M., Kosako, T. and Fukasawa, M.	Small mammal fauna of public pastures in Northern Tochigi, Japan	Grassland Science	2004	50	4	329-335	wrong study design
Tsutsumi, M., Hiradate, S., Yokogawa, M., Yamakita, E., Inoue, M. and Takahashi, Y.	A single application of fertilizer can affect semi-natural grassland vegetation over half a century	PLoS ONE	2022	17	11		wrong study design	no comparator
Tsvetelina Stankeva, T., Tsakalos, J., Bartha, S., Apostolova, I., Sopotlieva, D., Zimmermann, Z., Szabo, G. and Wellstein, C.	Species and functional differences between subalpine grasslands with and without dwarf shrub encroachment	Plant Biosystems	2020	154	4	568-577	wrong exposure
Tumanyan, A. F., Tyutyuma, N. V., Bulahtina, G. K., Khairova, N. I. and Vvedenskiy, V. V.	Demutation of arid pastures different in degree of pasqual digression in isolation from grazing	Journal of Pharmaceutical Sciences and Research	2018	10	12	3198-3200	wrong exposure
Tuna, C., Nizam, I., Koc, F. and Ozduven, L.	Nutritive value of botanical composition under management practices in pirincci pasture	Asian Journal of Chemistry	2009	21	3	1847-1856	wrong study design
Turcsanyi, G. and Pour, H. Z.	Diversities of three differently used pastures in the Cserhat Mountains, Hungary	Thaiszia Journal of Botany	1998	8	2	163-176	wrong exposure
Turtureanu, P. D., Palpurina, S., Becker, T. and Dolnik, C.	Scale-and taxon-dependent biodiversity patterns of dry grassland vegetation in Transylvania	Agriculture, ecosystems and Environment 182	2014			15-24	wrong exposure
Turunen, M., Oksanen, P., Vuojala-Magga, T., Markkula, I., Sutinen, M. L. and Hyvonen, J.	Impacts of winter feeding of reindeer on vegetation and soil in the sub-Arctic: insights from a feeding experiment	Polar Research	2013	32	1		wrong population
Ubushaev, B. S., Moroz, N. N., Natyrov, A. K., Bolaev, B. K., Kovalev, I. V., Kovalev, I. V., Pyzhikova, N. I., Shaporova, Z. E. and Voroshilova, A. A.	Behavioral response and genotypical features of grazing sheep in arid zone	IOP Conf. Ser.: Earth Environ. Sci. 548 082084	2020	548			wrong exposure
Uehara-Prado, M.	Effects of land use on ant species composition and diaspore removal in exotic grasslands in the Brazilian Pantanal (Hymenoptera: Formicidae)	Sociobiology	2005	45	3	915-923	wrong exposure
Ulrich, C., Jeanneret, P., Schupbach, B., Lips, A. and Fried, P. M.	Factors influencing the vegetation of extensively managed meadows	Agrarforschung	2002	9	4	128-133	wrong study design
Urkijo, A., Ametzaga-Arregi, I. and Albizu, I.	Silvopastoralism in Gorbeia SAC (Basque Country): spatial and temporal selection of woodlands	Ecosistemas	2023	32	2		wrong exposure
Vadasz, C., Mate, A., Kun, R. and Vadasz-Besnyoi, V.	Quantifying the diversifying potential of conservation management systems: an evidence-based conceptual model for managing species-rich grasslands.	Agriculture, Ecosystems & Environment	2016	234		134-141	wrong exposure
Vaieretti, M. V., Cingolani, A. M., Perez Harguindeguy, N. and Cabido, M.	Effects of differential grazing on decomposition rate and nitrogen availability in a productive mountain grassland	Plant and Soil	2013	371	1	675-691	wrong exposure
Vaieretti, M. V., Iamamoto, S., Harguindeguy, N. P. and Cingolani, A. M.	Livestock grazing affects microclimate conditions for decomposition process through changes in vegetation structure in mountain grasslands	Acta oecologica	2018	91		101-107	wrong study design
Vale, I. E. and Fraser, M. D.	Effect of sward type and management on upland birds	British Grassland Society Occasional Symposium No.38. Proceedings of the BGS/BES/BSAS Conference held at Keele University, Staffordshire, UK, 17-19 April, 2007	2007			333-336	wrong study design
Valente, E. E. L., Paulino, M. F., Detmann, E., Valadares Filho, S. C., Chizzotti, M. L., Silva, A. G. and Maciel, I. F. S.	Grazing Behavior and Locomotion of Young Bulls Receiving Different Nutritional Plans in a Tropical Pasture	Asian-Australas J Anim Sci	2013	26	12	1717-1725	wrong population, wrong study design
Valenza, J.	Continual surveillance of natural sahelian pastures in Senegal. Results from 1974 to 1978	Revue d'Elevage et de Medecine Veterinaire des Pays Tropicaux	1981	34	1	83-100	wrong study design
Valko, O., Zmihorski, M., Biurrun, I., Loos, J., Labadessa, R. and Venn, S.	Ecology and conservation of steppes and semi-natural grasslands	Hacquetia	2016	15	2	7-14	wrong publication type	review; references checked
van Klink, R., Ruifrok, J. L. and Smit, C.	Rewilding with large herbivores: direct effects and edge effects of grazing refuges on plant and invertebrate communities	Agriculture, Ecosystems & Environment	2016	234		81-97	wrong exposure
van Uytvanck, J., Decleer, K. and Hoffmann, M.	Establishment patterns of woody species in low intensity-grazed pastures after the cessation of intensive agricultural use	Forest Ecology and Management	2008	256	1	106-113	wrong exposure
van Uytvanck, J., Milotic, T. and Hoffmann, M.	Interaction between large herbivore activities, vegetation structure, and flooding affects tree seedling emergence	Plant Ecology	2010	206	1	173-184	wrong population
Van Uytvanck, J., Verheyen, K., Jakobsson, S. and Lindborg, R.	Grazing as a tool for wood-pasture restoration and management	European Wood-pastures in Transition: A Social-ecological Approach	2014			149-167	wrong publication type
Vandewalle, M., Purschke, O., de Bello, F., Reitalu, T., Prentice, H. C., Lavorel, S., Johansson, L. J. and Sykes, M. T.	Functional responses of plant communities to management, landscape and historical factors in semi-natural grasslands	Journal of Vegetation Science	2014	25	3	750-759	wrong exposure
Vassilev, K., Pedashenko, H., Nikolov, S. C., Apostolova, I. and Dengler, J.	Effect of land abandonment on the vegetation of upland semi-natural grasslands in the Western Balkan Mts., Bulgaria	Plant Biosystems	2011	145	3	654-665	wrong population
Vazquez Yanez, O. P., Gonzalez Rodriguez, A. and Lopez Diaz, J. E.	Concentrate supplementation effects on pasture utilization and dairy cow yield grazing during spring in the Galician northern coast	Pastos	2010	40	1	83-104	wrong population
Vecrin, M. P., Diggelen, R. v., Grevilliot, F. and Muller, S.	Restoration of species-rich flood-plain meadows from abandoned arable fields in NE France	Applied Vegetation Science	2002	5	2	263-270	wrong exposure
Velev, N. and Vassilev, K.	Management regimes within syntaxa of semi-natural grasslands in west Bulgaria	Hacquetia	2014	13	1	191-204	wrong study design
Vera, R. R. and Garcés, P. H.	Long-term beef production from pastures established with and without annual crops compared with native savanna in the Eastern Plains of Colombia: A compilation and analysis of on-farm results 1979-2016	Tropical Grasslands-Forrajes Tropicales	2019	7	1	1-55	wrong exposure
Verdon, M., Rawnsley, R., Raedts, P. and Freeman, M.	The Behaviour and Productivity of Mid-Lactation Dairy Cows Provided Daily Pasture Allowance over 2 or 7 Intensively Grazed Strips	Animals	2018	8	7	15	wrong population
Verdu, J. R., Crespo, M. B. and Galante, E.	Conservation strategy of a nature reserve in Mediterranean ecosystems: the effects of protection from grazing on biodiversity	Biodiversity and Conservation	2000	9	12	1707-1721	wrong study design
Verhulst, J., Baldi, A. and Kleijn, D.	Relationship between land-use intensity and species richness and abundance of birds in Hungary	Agriculture, Ecosystems & Environment	2004	104	3	465-473	wrong exposure
Verhulst, J., Kleijn, D., Loonen, W., Berendse, F. and Smit, C.	Seasonal distribution of meadow birds in relation to in-field heterogeneity and management	Agriculture, Ecosystems & Environment	2011	142	3	161-166	wrong exposure
Vermeer, J. G. and Berendse, F.	The relationship between nutrient availability, shoot biomass and species richness in grassland and wetland communities	Vegetatio	1983	53		121–126	wrong study design
Veron, F. and Dobremez, L.	Influence of farm environmental operations and of the 'premium for grass' on upland pastures	Fourrages	2004	177		25-48	wrong study design
Vessby, K	Distribution and reproduction of dung beetles in a varying environment: implications for conservation of semi-natural grasslands	Acta Universitatis Agriculturae Sueciae Agraria (thesis)	2001	306	87		wrong publication type	thesis; included papers checked
Vessby, K., Soederstroem, B., Glimskaer, A. and Svensson, B.	Species-Richness Correlations of Six Different Taxa in Swedish Seminatural Grasslands	Conservation Biology	2002	16	2	430-439	wrong outcome
Vickery, J. A., Sutherland, W. J., O'Brien, M., Watkinson, A. R. and Yallop, A.	Managing coastal grazing marshes for breeding waders and overwintering geese: Is there a conflict?	Biological Conservation	1997	79	1	23-34	wrong study design
Vidaller, C., Malik, C. and Dutoit, T.	Grazing intensity gradient inherited from traditional herding still explains Mediterranean grassland characteristics despite current land-use changes	Agriculture, Ecosystems and Environment	2022	338			wrong exposure
Vila, A. R. and Borrelli, L.	Cattle in the Patagonian forests: feeding ecology in Los Alerces National Reserve	Forest Ecology and Management	2011	261	7	1306-1314	wrong exposure
Villalba, J. J., Soder, K. J. and Laca, E. A.	Understanding Diet Selection in Temperate Biodiverse Pasture Systems	Rangeland ecology & management	2009	62	5	387-388	wrong study design
Vintu, V., Samuil, C., Iacob, T., Saghin, G. and Teodorescu E. G.	The role of management in maintaining grassland sustainability in the Carpathian mountains from Romania	Multifunctional grasslands in a changing world. The XXI International Grassland Congress / VIII International Rangeland Congress took place in Hohhot, China from June 29 through July 5, 2008.	2008	1	29	621	wrong exposure
Virgona, J. M., Avery, A. L., Graham, J. F. and Orchard, B. A.	Effects of grazing management on phalaris herbage mass and persistence in summer-dry environments	Australian Journal of Experimental Agriculture	2000	40	2	171-184	wrong population
Viruel, E., Fontana, C. A., Bassi, D., Puglisi, E., Radrizzani, A., Martinez Calsina, L., Banegas, N. R. and Cocconcelli, P. S.	Silvopastoral systems in dry Chaco, Argentina: Impact on soil chemical parameters and bacterial communities	Soil Use and Management	2020			866-878	wrong population
Volaire, F. and Vallerand, F.	Utilization of rough grazings by dairy sheep in Corsica: methods, first results	Proceedings of the XVI International Grassland Congress	1989			1551-1552	wrong study design
von Maydell, H. J. and Spatz, G.	Effects of goat husbandry on the development of the landscape	Applied Geography and Development	1981	18		30-44	wrong exposure
Von Müller, A. R., Renison, D. and Cingolani, A. M.	Cattle landscape selectivity is influenced by ecological and management factors in a heterogeneous mountain rangeland	Rangeland Journal	2017	39	1	1-14	wrong population
Vorhauser, K. and Erschbamer, B.	The vegetation of subalpine grasslands in the western Dolomites of South Tyrol	Tuexenia	2000	20		213-229	wrong study design
Vormann, M. and Kuhbauch, W.	Effects of long-term extensive grazing management on the botanical composition of the sward in a protected wetland area	Angewandte Botanik	1999	73	3	110-117	wrong study design
Wade, M. H. de F. Carvalho, P. C.	Defoliation patterns and herbage intake on pastures	In: Grassland Ecophysiology and Grazing Ecology. G. Lemaire, J. Hodgson, A. de Moraes, C. Nabinger, P.C. de F. Carvalho (eds.)	2000			233-248	wrong exposure
Wagner, F., Schmieder, K., Bocker, R. and Jacob, H.	Optimising pasture management strategies for nature protection targets on heathlands in the Northern Black Forest (Baden-Wurttemberg)	Naturschutz und Landschaftsplanung	2001	33	10	318-322	wrong study design
Wagner, M., Bullock, J. M., Meek, W. R., Walker, K. J., Stevens, C. J., Heard, M. S. and Pywell, R. F.	How do pre-sowing disturbance and post-establishment management affect restoration progress in ex-arable calcareous grassland?	Grassland Science in Europe, Volume 19. Proceedings of the 25th General Meeting of the European Grassland Federation, Aberystwyth, Wales, 7-11 September 2014	2014			254-257	wrong study design
Wagnon, K. A.	Behaviour of beef cows on a california range	Bulletin	1963			58	wrong outcome
Waitzbauer, W., Krausgruber, M., Milasowszky, N. and Curcic, S.	Influence of grazing management on the conservation value of cattle-grazed pastures, sand habitats and dry ruderal fallows in the National Park Lake Neusiedlersee-Seewinkel. Part 2: Ground beetles (Coleoptera: Carabidae)	Acta ZooBot Austria	2014	150	151	85-133	wrong study design
Wakeham-Dawson, A., Szoszkiewicz, K., Stern, K. and Aebischer, N. J.	Breeding skylarks Alauda arvensis on Environmentally Sensitive Area arable reversion grass in southern England: survey-based and experimental determination of density	Journal of Applied Ecology	1998	35		635-648	wrong exposure
Waldén, E. and Lindborg, R.	Long Term Positive Effect of Grassland Restoration on Plant Diversity - Success or Not?	PLoS ONE	2016	11	5		wrong exposure
Waldén, E., Öckinger, E., Winsa, M. and Lindborg, R.	Effects of landscape composition, species pool and time on grassland specialists in restored semi-natural grasslands	Biological Conservation	2017	214		176-183	wrong exposure
Waldhardt, R. and Otte, A.	Indicators of plant species and community diversity in grasslands	Agriculture, Ecosystems & Environment	2003	98	1	339-351	wrong study design
Wales, W. J., Marett, L. C., Greenwood, J. S., Wright, M. M., Thornhill, J. B., Jacobs, J. L., Ho, C. K. M. and Auldist, M. J.	Use of partial mixed rations in pasture-based dairying in temperate regions of Australia	Animal Production Science	2013	53	11	1167-1178	wrong population
Walker, K. J., Preston, C. D. and Boon, C. R.	Fifty years of change in an area of intensive agriculture: plant trait responses to habitat modification and conservation, Bedfordshire, England	Biodiversity and Conservation	2009	18	13	3597-3613	wrong exposure
Wall, A. M., Campbell, D. I., Mudge, P. L., Rutledge, S. and Schipper, L. A.	Carbon budget of an intensively grazed temperate grassland with large quantities of imported supplemental feed	Agriculture, Ecosystems & Environment	2019	281		1-15	wrong population
Wallace, E. E. and Chappell, N. A.	A statistical comparison of spatio‐temporal surface moisture patterns beneath a semi‐natural grassland and permanent pasture: From drought to saturation	Hydrological Processes	2020	34	13	3000-3020	wrong study design
Wallis de Vries, M. F.	Grazing and biodiversity: from selective foraging to wildlife habitats	Options Mediterraneennes. Serie A, Seminaires Mediterraneens	2016	116		177-187	wrong publication type	review
Wallis de Vries, M. F.	Nutritional Limitations of Free-Ranging Cattle: The Importance of Habitat Quality	Journal of Applied Ecology	1996	33	4	688-702	wrong exposure
Wallis de Vries, M. F.	Nutritional limitations of free-ranging cattle: The importance of habitat quality	Journal of Applied Ecology	1996	33	4	688-702	wrong population
Wallis de Vries, M. F. and Schippers, P.	Foraging in a landscape mosaic: selection for energy and minerals in free-ranging cattle	Oecologia	1994	100	1	107-117	wrong exposure
Wallis de Vries, M. F., Laca, E. A. and Demment, M. W.	The importance of scale of patchiness for selectivity in grazing herbivores	Oecologia	1999	121	3	355-363	wrong exposure
Walter, D. E. and Ikonen, E. K.	Species guilds and functional groups: taxonomy and behaviour in nematophagous arthropods	Journal of Nematology	1989	21	3	315-327	wrong exposure
Walther, C., Beinlich, B. and Plachter, H.	The importance of intensively grazed calcareous grassland (Mesobromion) in South-Western Germany for carabid beetles (Carabidae), grasshoppers (Saltatoria) and butterflies (Lepidoptera: Rhopalocera, Zygaenidae, Hesperiidae)	Verhandlungen der Gesellschaft fur Okologie	1996	26		355-362	wrong study design
Wang, C. J. and Cao, X. M.	On the improvement of natural meadow by using shepherding fences	Proceedings of the XV International Grassland Congress, August 24-31 1985, Kyoto	1985			608-609	wrong study design
Wang, G., Ma, H., Qian, J. and Chang, J.	Impact of land use changes on soil carbon, nitrogen and phosphorus and water pollution in an arid region of northwest China	Soil Use and Management	2004	20	1	32-39	wrong study design
Wang, H., Long, R., Liang, J., Guo, X., Ding, L. and Shang, Z.	Comparison of nitrogen metabolism in yak (Bos grunniens) and indigenous cattle (Bos taurus) on the Qinghai-Tibetan Plateau	Asian Australasian Journal of Animal Sciences	2011	24	6	766-773	wrong population
Wang, H., Shu, D., Liu, D., Liu, S., Deng, N. and An, S.	Passive and active ecological restoration strategies for abandoned farmland leads to shifts in potential soil nitrogen loss by denitrification and soil denitrifying microbes	Land Degradation & Development	2020	31	9	1086-1098	wrong exposure
Wang, K. H., McSorley, R., Bohlen, P. and Gathumbi, S. M.	Cattle grazing increases microbial biomass and alters soil nematode communities in subtropical pastures	Soil Biology & Biochemistry	2006	38	7	1956-1965	wrong exposure
Wang, M. Y., Ding, L. L., Tian, L. L., Zhang, Y. J. and Wang, P. C.	Soil Carbon Stock is Modulated by Nutrients Contents and Enzyme Activities in a Subalpine, Southwest China	Polish Journal of Environmental Studies	2023	32	1	297-308	wrong exposure, wrong study design
Wang, M., Christoph Axmacher, J., Yu, Z., Zhang, X., Duan, M., Wu, P., Zou, Y. and Liu, Y.	Perennial crops can complement semi-natural habitats in enhancing ground beetle (Coleoptera: Carabidae) diversity in agricultural landscapes	Ecological Indicators	2021	126			wrong study design
Wang, M., Deyn, G. B. d. and Bezemer, T. M.	Separating effects of soil microorganisms and nematodes on plant community dynamics	Plant and Soil	2019	441	1	455-467	wrong population
Wang, Y. F., Chen, J. J., Liu, W. H. and Xu, R. M.	Effect of cultivating croplands and grazing in arid grassland habitats on the conservation of melitaeine butterflies in a mountainous area in Northern China	Science in China Series C-Life Sciences	2007	50	1	40-46	wrong study design	no comparator
Wang, Y. Q., Shao, M. A., Zhang, C. C., Han, X. W., Mao, T. X. and Jia, X. X.	Choosing an optimal land-use pattern for restoring eco-environments in a semiarid region of the Chinese Loess Plateau	Ecological Engineering	2015	74		213-222	wrong population
Wang, Y. X., Hodgkinson, K. C., Hou, F. J., Wang, Z. F. and Chang, S. H.	An evaluation of government-recommended stocking systems for sustaining pastoral businesses and ecosystems of the Alpine Meadows of the Qinghai-Tibetan Plateau	Ecology and Evolution	2018	8	8	4252-4264	wrong exposure
Ward, D., Trinogga, J., Wiegand, K., du Toit, J., Okubamichael, D., Reinsch, S. and Schleicher, J.	Large shrubs increase soil nutrients in a semi-arid savanna	Geoderma	2018	310		153-162	wrong exposure
Warren, J. and Paul, A. G.	A comparison of invertebrate populations and their relationship with rates of faecal decomposition in organic and conventionally managed pastures	Biological Agriculture & Horticulture	2006	24	1	61-71	wrong study design
Warren, J. M.	The role of white clover in the loss of diversity in grassland habitat restoration	Restoration Ecology	2000	8	3	318-323	wrong population
Warren, J. T. and Mysterud, I.	Summer habitat use and activity patterns of domestic sheep on coniferous forest range in southern Norway	Journal of Range Management	1991	44	1	2-6	wrong population
Wassie, A., Sterck, F. J., Teketay, D. and Bongers, F.	Effects of livestock exclusion on tree regeneration in church forests of Ethiopia	Forest Ecology and Management	2009	257	3	765-772	wrong study design
Watanabe, N., Umemura, K., Sakanoue, S., Kozakai, T. and Kawamura, K.	Utilization by cattle of a pasture including aged hilly sections	Grassland Science	2010	56	3	160-167	wrong population
Watkinson, A. R., Riding, A. E. and Cowie, N. R.	A community and population perspective of the possible role of grazing in determining the ground flora of ancient woodlands	Forestry	2001	74	3	231-239	wrong study design
Wearne, L. J. and Morgan, J. W.	Floristic composition and variability of subalpine grasslands in the Mt Hotham region, north-eastern Victoria	Australian Journal of Botany	2001	49	6	721-734	wrong exposure
Weber, G. E., Moloney, K. and Jeltsch, F.	Simulated long-term vegetation response to alternative stocking strategies in savanna rangelands	Plant Ecology	2000	150	1	77-96	wrong study design
Webster, G., Embley, T. M. and Prosser, J. I.	Grassland management regimens reduce small-scale heterogeneity and species diversity of beta-proteobacterial ammonia oxidizer populations	Applied and Environmental Microbiology	2002	68	1	20-30	wrong exposure
Wehn, S.	Beiting med sau-effekter på biomangfold	Bioforsk-konferansen 2015 / Bioforsk FOKUS 10(2)	2015				wrong publication type
Wehn, S. and Ronningen, K.	The "ENGKALL" (= Rhinanthus) project: optimalised management of valuable hay meadows"	Blyttia	2017	75	4	209-216	wrong exposure
Weibull, A. C. and Ostman, O.	Species composition in agroecosystems: the effect of landscape, habitat, and farm management	Basic and Applied Ecology	2003	4	4	349-361	wrong exposure
Weibull, A. C., Ostman, O. and Granqvist, A.	Species richness in agroecosystems: the effect of landscape, habitat and farm management	Biodiversity and Conservation	2003	12	7	1335-1355	wrong exposure
Weking, S., Kaempf, I., Mathar, W. and Holzel, N.	Effects of land use and landscape patterns on Orthoptera communities in the Western Siberian forest steppe	Biodiversity and Conservation	2016	25	12	2341-2359	wrong study design
Wellstein, C., Otte, A. and Waldhardt, R.	Seed bank diversity in mesic grasslands in relation to vegetation type, management and site conditions	Journal of Vegetation Science	2007	18	2	153-162	wrong exposure
Wendt, C. F., Frizzi, F. and Aiello, G.	Ant species but not trait diversity increases at the edges: Insights from a micro‐scale gradient in a semi‐natural Mediterranean ecosystem	Ecological Entomology	2021	46		834-843	wrong exposure, wrong study design
Wettstein, H. R.	Mountain grazing of dairy cows	Bericht 33. Viehwirtschaftliche Fachtagung, HBLFA Raumberg-Gumpenstein 2006	2006			27-31	wrong population
Weyermann, I., Kampmann, D., Peter, M., Herzog, F. and Luscher, A.	Mountain meadows have a high ecological quality	Agrarforschung	2006	13	4	156-161	wrong publication type
Wiktelius, S.	Dung beetles (Coleoptera: Scarabaeidae) in valuable natural pastures - a survey	Entomologisk Tidskrift	1998	119	2	111-116	wrong exposure
Wilkinson, J. M., Lee, M. R. F., Rivero, M. J. and Chamberlain, A. T.	Some challenges and opportunities for grazing dairy cows on temperate pastures	Grass and Forage Science	2020	75	1	1-17	wrong publication type	review
Williams, B., Walls, S., Walsh, M., Gormally, M. and Bleasdale, A.	Proposing an efficient indicator of grazer distribution on heterogeneous hill vegetation	Applied Ecology and Environmental Research	2009	7	4	341-358	wrong exposure
Williams, O. B., Wells, T. C. E. and Wells, D. A.	Grazing management of Woodwalton Fen: seasonal changes in the diet of cattle and rabbits	Journal of Applied Ecology	1974	11	2	499-516	wrong exposure
Willms W. D. and Rode L. M.	Forage selection by cattle on fescue prairie in summer or winter	Journal of Range Management	1998	51	5	496-500	wrong outcome
Wilson, B. R., Koen, T. B., Barnes, P., Ghosh, S. and King, D.	Soil carbon and related soil properties along a soil type and land-use intensity gradient, New South Wales, Australia	Soil Use and Management	2011	27	4	437-447	wrong exposure
Wilson, R. T.	Livestock production in central Mali	ILCA Bulletin	1982	15			wrong study design
Wiltshire, G. H. and du Preez, C. C.	Long-term effects of conservation practices on the nitrogen fertility of a soil cropped annually to wheat	South African Journal of Plant and Soil	1993	10	2	70-76	wrong population
Winder, J. S.	Restoring species-rich grassland at New Grove Meadows, Monmouthshire, Wales, UK	Conservation Evidence	2013	10		20-23	wrong comparator
Wingeyer, A. B., Guretzky, J. A., Schacht, W. H. and Klopfenstein, T. J.	Reduced nitrogen mineralization and litter decomposition in unfertilized smooth bromegrass pastures	Crop Science	2015	55	4	1843-1853	wrong population
Winks, L., Lamberth, F. C. and O'Rourke, P. K.	The effect of a phosphorus supplement on the performance of steers grazing Townsville stylo-based pasture in north Queensland	Australian Journal of Experimental Agriculture and Animal Husbandry	1977	17	86	357-366	wrong study design	no comparator
Winsa, M., Bommarco, R., Lindborg, R., Marini, L. and Ockinger, E.	Recovery of plant diversity in restored semi-natural pastures depends on adjacent land use	Applied Vegetation Science	2015	18	3	413-422	wrong study design
[truncated: 47 more rows]
