# Supplementary material for: Effects on biodiversity in semi-natural pastures of giving the grazing animals access to additional nutrient sources: a systematic review
Source: Environ Evid. 2024 Aug 1;13:18. doi: 10.1186/s13750-024-00343-4 (PMC11378873; doi:10.1186/s13750-024-00343-4)
Supplement: Supplementary file 7 — Additional file 7: Database. [file 13750_2024_343_MOESM7_ESM.xlsx]

## Sheet: READ ME
Effects on biodiversity in semi-natural pastures of giving the grazing animals access to additional nutrient sources: a systematic review
This additional file contains the database with all included studies.

## Sheet: META
Column groups (coloured)
General/Geographical/Temporal data
Pasture data
Grazer data
Treatment/Exposure data
Design/risk of bias data
Outcome data
Analysis specific columns
Column headings	Description
Include_analysis	Specificiation of if data are included in quantitative analysis or not. 1 = Yes, for other than grazing preference; 2 = Yes, for grazing preference; 3 = No, because of redundancy (see Comment, column CM); 4 = No, because of deviation in data compared to other studies (i.e. non-repeated); 5 = No, data represent specific semi-natural grassland type, which were not analysed quantitatively (see main …
Extracted	Data extracted
Study_ID	Study ID, original
Full reference	Full reference of publication
Report type	Type of report, e.g. journal article, conference paper, book etc.
Year of publication	Year of publication
First author	First author
E mail, corresponding author	E mail, corresponding author
Funding body	Description of funding source, if possible copied directly from description in publication.
Aim of study	Description of study aim, if possible copied directly from description in publication.
Pasture_ID (0 = multiple, pooled)	Pasture ID. If data from more than one pasture have been pooled, ID = 0.
Study_year	Year of study
Study_year_ID (0 = multiple, pooled)	Year ID. If yearly data have been pooled, ID = 0.
Season_	Season (qualitative)
Season_ID (0 = multiple, pooled)	Season ID. If seasonal data have been pooled, ID = 0.
Country	Country
State/region	State/region
Location	Location
Longitude	Longitude
Latitude	Latitude
Climate zone	Climate zone, extracted by overlaying coordinates with xxx
Landscape type	Type of landscape in which study took place, as defined by study authors or summarised interpretation by reviewer/extractor (if possible).
Pasture type (natural or semi-natural)	Type of pasture(s) studied, either semi-natural or natural grassland, as defined by study authors or summarised interpretation by reviewer/extractor (if possible).
Management history	Management history of the studied pasture(s), as defined by study authors or summarised interpretation by reviewer/extractor (if possible).
Adjacent habitats	Habitats adjacent to studied pasture(s), as defined by study authors or summarised interpretation by reviewer/extractor (if possible).
Pasture_area	Pasture area. If more than one pasture with varying areas, 'Area_min' and 'Area_max' are also given.
Unit	Unit of pasture area(s).
Area min	Minimum area of pastures included in data.
Area max	Maximum area of pastures included in data.
Habitat type	Habitat of the semi-natural or natural pasture area(s), as defined by study authors or summarised interpretation by reviewer/extractor (if possible).
Vegetation	Vegetation of the semi-natural or natural pasture area(s), as defined by study authors or summarised interpretation by reviewer/extractor (if possible).
Moisture	Moisture of the semi-natural or natural pasture area(s), as defined by study authors or summarised interpretation by reviewer/extractor (if possible).
Soil type	Soil type of the semi-natural or natural pasture area(s), as defined by study authors or summarised interpretation by reviewer/extractor (if possible).
Nutrient status	Nutrient status of the semi-natural or natural pasture area(s), as defined by study authors or summarised interpretation by reviewer/extractor (if possible).
Comment	Comment column regarding pasture data
Species_	Grazer species
Breed	Grazer species breed(s)
Age of grazers	Age of grazer (quantitative or qualitative, can be mixed)
Sex of grazers	Sex of grazer (can be mixed)
Number of individuals (focal grazer)	Number of individuals of focal grazer species (excluding kids/youngs if not specified elsewise)
Individuals per unit of area (focal grazer)	Number of individuals of focal grazer species divided by area(s)
Unit	Unit of 'Individuals per unit of area (focal grazer)'
Animal_Number_T	Total number of grazer individuals
Animal_Density_T	Total number of grazer individuals divided by area (unit as for focal grazer)
LSU_ha_T	Animal density expressed as Livestock Units per hectare. Calculations based on LSU-data from Eurostat (2024). Deer LSU estimated as double the LSU of sheep, based on FAS (2017). See manuscript for references.
Comment	Comment column regarding grazing animal data
Treatment ID (0 = pooled)	Treatment ID (linked to either amount or pattern of improved pasture, or amount of supplementary feed. Animal combination(s) defined by column 'Species_', and treated separately in analysis.
Exposure (supplementary feeding or inclusion of improved pasture)	Exposure type (either supplementary feeding or inclusion of improved pasture)
Area of improved pasture	Area of the improved part of the pasture(s). If more than one pasture with varying areas, Area impr min and Area impr max are also given.
Unit	Unit of Area of improved pasture(s)
Area impr min	Minimum area of pastures included in data.
Area impr max	Maximum area of pastures included in data.
Area_prop	Proportion improved pasture area(s) (of total); value 0-1.
Time since inclusion of improved pasture	Time since the non-improved part of the pasture(s) got connected to the improved part of the pasture.
Unit	Unit of Time since inclusion of improved pasture.
Nutrient status of improved pasture	Nutrient status of the improved pasture area(s).
Previous landuse	Previous landuse of the improved pasture area(s).
Improvement method	Type of improvement.
Improvement rate/intensity	Rate/intensity of the improvement.
Kind of feed	Type of supplementary feed.
Amount of feed	Amount of supplementary feed.
Feeding frequency	Frequency of supplementary feeding.
Location of feeding site	Where supplementary feeding was given.
Comment	Comment column regarding exposure method data
Study design	Study design, given as either Before-After (BA), Control-Intervention (CI), combined (BACI) or Intervention only (I).
Comparator	How the comparator was defined.
Number of spatial replicates (pastures)	The number of pastures used in the extracted data.
Number of spatial pseudoreplicates	The number of spatial pseudoreplicates (e.g. sampling plots wihin pasture or animals tracked for behaviour study to collect the outcome measure extracted in data).
Number of temporal replicates	The number of years behind the extracted data.
Number of temporal pseudoreplicates	The number of temporas pseudoreplicates (e.g. daily or monthly measurements of the outcome measure extracted in data).
Study duration	Duration of the study
Unit	Unit of Study duration
Risk_of_bias	Risk of bias, defined by review team
Comment	Comment column regarding study design
Question	Definition of which review question is targeted with the extracted data
Outcome measure	Specification of which outcome has been extracted
Unit outcome	Unit of outcome measure
Mean outcome control	Mean value of outcome measure (control)
Variability control	Variability (control)
Unit	Unit of the variability (control)
n control	Number of replicates for the control data
Mean outcome exposure	Mean value of outcome measure (exposure)
Variability exposure	Variability (exposure)
Unit	Unit of the variability (exposure)
n exposure	Number of replicates for the exposure data
Qualitative result	Qualitative results as expressed by authors (when lacking quantitative results; sometimes also when quantitative results have been extracted)
Location in the text where results are found (figures, tables, pages)	Specification where in text the extracted data are presented
Comment	General comment column regarding extracted data or study
Out_analysis	Outcome type for behaviour analysis (GRAZ = grazing; REST = resting; GEN = general; URDE = urination/defaecation)
Unit_outcome	Unit for the outcome type (RP = relative preference; E = electivity)
Comp_analysis	Specification of which comparison (of pasture/paddock areas) that has been extracted
C_analysis	Specification of which pasture/paddock area is defined as control
E_analysis	Specification of which pasture/paddock area is defined as exposure
Beh_out_imp	Behaviour of grazing animals in terms of preference for improved areas, either as 'Relative Preference' (RP) or 'Electivity' (E)
E_imp	Behaviour input expressed as 'Electivity' (unit used for analysis)
N_analysis	Number of replicates (pasture paddocks; used as weighing variable in analysis)
Study_ID2	Adjusted study ID based on overlapping data between studies. Study_ID2 is used as random factor in mixed model analysis.

## Sheet: Combined
Include_analysis	Extracted	Study_ID	Full reference	Report type	Year of publication	First author	E mail, corresponding author	Funding body	Aim of study	Pasture_ID (0 = multiple, pooled)	Study_year	Study_year_ID (0 = multiple, pooled)	Season_	Season_ID (0 = multiple, pooled)	Country	State/region	Location	Longitude	Latitude	Climate zone	Landscape type	Pasture type (natural or semi-natural)	Management history	Adjacent habitats	Pasture_area	Unit	Area min	Area max	Habitat type	Vegetation	Moisture	Soil type	Nutrient status	Comment	Species_	Breed	Age of grazers	Sex of grazers	Number of individuals (focal grazer)	Adults	Young	Individuals per unit of area (focal grazer)	Unit	Animal_Number_T	Animal_Density_T	LSU_ha_T	LSU_ha_T_adults	Comment	Treatment ID (0 = pooled)
3	x	Pelve 2020	Pelve ME, Spörndly E, Olsson E, Glimskär A. Grazing and fouling behaviour of cattle on different vegetation types within heterogeneous semi-natural and naturalised pastures. Livest Sci. 2020;241:104253.	Journal article	2020	Pelve ME	eva.sporndly@slu.se	the Swedish Farmers' Foundation of Agricultural Research	to examine the grazing, resting, and fouling behaviour of cattle, especially the location of urine and faeces deposition (fouling), and of grazing, to see if there are indications that cattle grazing and fouling behaviour will create substantial nutrient transport when nutrient rich pasture areas are merged with biodiverse, nutrient poor semi-natural grazing areas.	0	2007	1	Summer	1	Sweden		east-central Sweden	NR, 17°E (approx)	NR, 60°N (approx)	Dfb	Lowland mixture	Semi-natural	Grazing	ND	14	ha	5.5	28	Heterogeneous Nordic	Moisture-dependent	Dry-wet	Heterogeneous Nordic	Heterogeneous Nordic	Semi-natural grasslands in south-central Sweden	cattle	Hereford, Charolais, Swedish Red, Swedish Holstein	Adult	ND	ND	ND	ND	0.5-1.6	LU/ha	NA	NA	1.05	ND	Density: LSU_ha_T from median of range (1.5-1.6); 2.2 LU/ha recommended for 70% utilisation. Breeds: difference between pastures, with suckler cows with calves and dairy heifers of different breeds.	1
3	x	Pelve 2020	Pelve ME, Spörndly E, Olsson E, Glimskär A. Grazing and fouling behaviour of cattle on different vegetation types within heterogeneous semi-natural and naturalised pastures. Livest Sci. 2020;241:104253.	Journal article	2020	Pelve ME	eva.sporndly@slu.se	the Swedish Farmers' Foundation of Agricultural Research	to examine the grazing, resting, and fouling behaviour of cattle, especially the location of urine and faeces deposition (fouling), and of grazing, to see if there are indications that cattle grazing and fouling behaviour will create substantial nutrient transport when nutrient rich pasture areas are merged with biodiverse, nutrient poor semi-natural grazing areas.	0	2008	2	Summer	1	Sweden		east-central Sweden	NR, 17°E (approx)	NR, 60°N (approx)	Dfb	Lowland mixture	Semi-natural	Grazing	ND	14	ha	5.5	28	Heterogeneous Nordic	Moisture-dependent	Dry-wet	Heterogeneous Nordic	Heterogeneous Nordic	Semi-natural grasslands in south-central Sweden	cattle	Hereford, Charolais, Swedish Red, Swedish Holstein	Adult	ND	ND	ND	ND	0.5-1.6	LU/ha	ND	ND	1.05	ND	Density: LSU_ha_T from median of range (1.5-1.6); 2.2 LU/ha recommended for 70% utilisation. Breeds: difference between pastures, with suckler cows with calves and dairy heifers of different breeds.	1
3	x	Pelve 2020	Pelve ME, Spörndly E, Olsson E, Glimskär A. Grazing and fouling behaviour of cattle on different vegetation types within heterogeneous semi-natural and naturalised pastures. Livest Sci. 2020;241:104253.	Journal article	2020	Pelve ME	eva.sporndly@slu.se	the Swedish Farmers' Foundation of Agricultural Research	to examine the grazing, resting, and fouling behaviour of cattle, especially the location of urine and faeces deposition (fouling), and of grazing, to see if there are indications that cattle grazing and fouling behaviour will create substantial nutrient transport when nutrient rich pasture areas are merged with biodiverse, nutrient poor semi-natural grazing areas.	0	2007	1	Summer	1	Sweden		east-central Sweden	NR, 17°E (approx)	NR, 60°N (approx)	Dfb	Lowland mixture	Semi-natural	Grazing	ND	14	ha	5.5	28	Heterogeneous Nordic	Moisture-dependent	Dry-wet	Heterogeneous Nordic	Heterogeneous Nordic	Semi-natural grasslands in south-central Sweden	cattle	Hereford, Charolais, Swedish Red, Swedish Holstein	Adult	ND	ND	ND	ND	0.5-1.6	LU/ha	ND	ND	1.05	ND	Density: LSU_ha_T from median of range (1.5-1.6); 2.2 LU/ha recommended for 70% utilisation. Breeds: difference between pastures, with suckler cows with calves and dairy heifers of different breeds.	1
3	x	Pelve 2020	Pelve ME, Spörndly E, Olsson E, Glimskär A. Grazing and fouling behaviour of cattle on different vegetation types within heterogeneous semi-natural and naturalised pastures. Livest Sci. 2020;241:104253.	Journal article	2020	Pelve ME	eva.sporndly@slu.se	the Swedish Farmers' Foundation of Agricultural Research	to examine the grazing, resting, and fouling behaviour of cattle, especially the location of urine and faeces deposition (fouling), and of grazing, to see if there are indications that cattle grazing and fouling behaviour will create substantial nutrient transport when nutrient rich pasture areas are merged with biodiverse, nutrient poor semi-natural grazing areas.	0	2008	2	Summer	1	Sweden		east-central Sweden	NR, 17°E (approx)	NR, 60°N (approx)	Dfb	Lowland mixture	Semi-natural	Grazing	ND	14	ha	5.5	28	Heterogeneous Nordic	Moisture-dependent	Dry-wet	Heterogeneous Nordic	Heterogeneous Nordic	Semi-natural grasslands in south-central Sweden	cattle	Hereford, Charolais, Swedish Red, Swedish Holstein	Adult	ND	ND	ND	ND	0.5-1.6	LU/ha	ND	ND	1.05	ND	Density: LSU_ha_T from median of range (1.5-1.6); 2.2 LU/ha recommended for 70% utilisation. Breeds: difference between pastures, with suckler cows with calves and dairy heifers of different breeds.	1
3	x	Pelve 2020	Pelve ME, Spörndly E, Olsson E, Glimskär A. Grazing and fouling behaviour of cattle on different vegetation types within heterogeneous semi-natural and naturalised pastures. Livest Sci. 2020;241:104253.	Journal article	2020	Pelve ME	eva.sporndly@slu.se	the Swedish Farmers' Foundation of Agricultural Research	to examine the grazing, resting, and fouling behaviour of cattle, especially the location of urine and faeces deposition (fouling), and of grazing, to see if there are indications that cattle grazing and fouling behaviour will create substantial nutrient transport when nutrient rich pasture areas are merged with biodiverse, nutrient poor semi-natural grazing areas.	0	2007	1	Summer	1	Sweden		east-central Sweden	NR, 17°E (approx)	NR, 60°N (approx)	Dfb	Lowland mixture	Semi-natural	Grazing	ND	14	ha	5.5	28	Heterogeneous Nordic	Moisture-dependent	Dry-wet	Heterogeneous Nordic	Heterogeneous Nordic	Semi-natural grasslands in south-central Sweden	cattle	Hereford, Charolais, Swedish Red, Swedish Holstein	Adult	ND	ND	ND	ND	0.5-1.6	LU/ha	ND	ND	1.05	ND	Density: LSU_ha_T from median of range (1.5-1.6); 2.2 LU/ha recommended for 70% utilisation. Breeds: difference between pastures, with suckler cows with calves and dairy heifers of different breeds.	1
3	x	Pelve 2020	Pelve ME, Spörndly E, Olsson E, Glimskär A. Grazing and fouling behaviour of cattle on different vegetation types within heterogeneous semi-natural and naturalised pastures. Livest Sci. 2020;241:104253.	Journal article	2020	Pelve ME	eva.sporndly@slu.se	the Swedish Farmers' Foundation of Agricultural Research	to examine the grazing, resting, and fouling behaviour of cattle, especially the location of urine and faeces deposition (fouling), and of grazing, to see if there are indications that cattle grazing and fouling behaviour will create substantial nutrient transport when nutrient rich pasture areas are merged with biodiverse, nutrient poor semi-natural grazing areas.	0	2008	2	Summer	1	Sweden		east-central Sweden	NR, 17°E (approx)	NR, 60°N (approx)	Dfb	Lowland mixture	Semi-natural	Grazing	ND	14	ha	5.5	28	Heterogeneous Nordic	Moisture-dependent	Dry-wet	Heterogeneous Nordic	Heterogeneous Nordic	Semi-natural grasslands in south-central Sweden	cattle	Hereford, Charolais, Swedish Red, Swedish Holstein	Adult	ND	ND	ND	ND	0.5-1.6	LU/ha	ND	ND	1.05	ND	Density: LSU_ha_T from median of range (1.5-1.6); 2.2 LU/ha recommended for 70% utilisation. Breeds: difference between pastures, with suckler cows with calves and dairy heifers of different breeds.	1
3	x	Pelve 2020	Pelve ME, Spörndly E, Olsson E, Glimskär A. Grazing and fouling behaviour of cattle on different vegetation types within heterogeneous semi-natural and naturalised pastures. Livest Sci. 2020;241:104253.	Journal article	2020	Pelve ME	eva.sporndly@slu.se	the Swedish Farmers' Foundation of Agricultural Research	to examine the grazing, resting, and fouling behaviour of cattle, especially the location of urine and faeces deposition (fouling), and of grazing, to see if there are indications that cattle grazing and fouling behaviour will create substantial nutrient transport when nutrient rich pasture areas are merged with biodiverse, nutrient poor semi-natural grazing areas.	0	2008	2	Summer	1	Sweden		east-central Sweden	NR, 17°E (approx)	NR, 60°N (approx)	Dfb	Lowland mixture	Semi-natural	Grazing	ND	14	ha	5.5	28	Heterogeneous Nordic	Moisture-dependent	Dry-wet	Heterogeneous Nordic	Heterogeneous Nordic	Semi-natural grasslands in south-central Sweden	cattle	Hereford, Charolais, Swedish Red, Swedish Holstein	Adult	ND	ND	ND	ND	0.5-1.6	LU/ha	ND	ND	1.05	ND	Density: LSU_ha_T from median of range (1.5-1.6); 2.2 LU/ha recommended for 70% utilisation. Breeds: difference between pastures, with suckler cows with calves and dairy heifers of different breeds.	1
3	x	Pelve 2020	Pelve ME, Spörndly E, Olsson E, Glimskär A. Grazing and fouling behaviour of cattle on different vegetation types within heterogeneous semi-natural and naturalised pastures. Livest Sci. 2020;241:104253.	Journal article	2020	Pelve ME	eva.sporndly@slu.se	the Swedish Farmers' Foundation of Agricultural Research	to examine the grazing, resting, and fouling behaviour of cattle, especially the location of urine and faeces deposition (fouling), and of grazing, to see if there are indications that cattle grazing and fouling behaviour will create substantial nutrient transport when nutrient rich pasture areas are merged with biodiverse, nutrient poor semi-natural grazing areas.	0	2007	1	Summer	1	Sweden		east-central Sweden	NR, 17°E (approx)	NR, 60°N (approx)	Dfb	Lowland mixture	Semi-natural	Grazing	ND	14	ha	5.5	28	Heterogeneous Nordic	Moisture-dependent	Dry-wet	Heterogeneous Nordic	Heterogeneous Nordic	Semi-natural grasslands in south-central Sweden	cattle	Hereford, Charolais, Swedish Red, Swedish Holstein	Adult	ND	ND	ND	ND	0.5-1.6	LU/ha	ND	ND	1.05	ND	Density: LSU_ha_T from median of range (1.5-1.6); 2.2 LU/ha recommended for 70% utilisation. Breeds: difference between pastures, with suckler cows with calves and dairy heifers of different breeds.	1
3	x	Pelve 2020	Pelve ME, Spörndly E, Olsson E, Glimskär A. Grazing and fouling behaviour of cattle on different vegetation types within heterogeneous semi-natural and naturalised pastures. Livest Sci. 2020;241:104253.	Journal article	2020	Pelve ME	eva.sporndly@slu.se	the Swedish Farmers' Foundation of Agricultural Research	to examine the grazing, resting, and fouling behaviour of cattle, especially the location of urine and faeces deposition (fouling), and of grazing, to see if there are indications that cattle grazing and fouling behaviour will create substantial nutrient transport when nutrient rich pasture areas are merged with biodiverse, nutrient poor semi-natural grazing areas.	0	2008	2	Summer	1	Sweden		east-central Sweden	NR, 17°E (approx)	NR, 60°N (approx)	Dfb	Lowland mixture	Semi-natural	Grazing	ND	14	ha	5.5	28	Heterogeneous Nordic	Moisture-dependent	Dry-wet	Heterogeneous Nordic	Heterogeneous Nordic	Semi-natural grasslands in south-central Sweden	cattle	Hereford, Charolais, Swedish Red, Swedish Holstein	Adult	ND	ND	ND	ND	0.5-1.6	LU/ha	ND	ND	1.05	ND	Density: LSU_ha_T from median of range (1.5-1.6); 2.2 LU/ha recommended for 70% utilisation. Breeds: difference between pastures, with suckler cows with calves and dairy heifers of different breeds.	1
3	x	Pelve 2020	Pelve ME, Spörndly E, Olsson E, Glimskär A. Grazing and fouling behaviour of cattle on different vegetation types within heterogeneous semi-natural and naturalised pastures. Livest Sci. 2020;241:104253.	Journal article	2020	Pelve ME	eva.sporndly@slu.se	the Swedish Farmers' Foundation of Agricultural Research	to examine the grazing, resting, and fouling behaviour of cattle, especially the location of urine and faeces deposition (fouling), and of grazing, to see if there are indications that cattle grazing and fouling behaviour will create substantial nutrient transport when nutrient rich pasture areas are merged with biodiverse, nutrient poor semi-natural grazing areas.	0	2007	1	Summer	1	Sweden		east-central Sweden	NR, 17°E (approx)	NR, 60°N (approx)	Dfb	Lowland mixture	Semi-natural	Grazing	ND	14	ha	5.5	28	Heterogeneous Nordic	Moisture-dependent	Dry-wet	Heterogeneous Nordic	Heterogeneous Nordic	Semi-natural grasslands in south-central Sweden	cattle	Hereford, Charolais, Swedish Red, Swedish Holstein	Adult	ND	ND	ND	ND	0.5-1.6	LU/ha	ND	ND	1.05	ND	Density: LSU_ha_T from median of range (1.5-1.6); 2.2 LU/ha recommended for 70% utilisation. Breeds: difference between pastures, with suckler cows with calves and dairy heifers of different breeds.	1
3	x	Pelve 2020	Pelve ME, Spörndly E, Olsson E, Glimskär A. Grazing and fouling behaviour of cattle on different vegetation types within heterogeneous semi-natural and naturalised pastures. Livest Sci. 2020;241:104253.	Journal article	2020	Pelve ME	eva.sporndly@slu.se	the Swedish Farmers' Foundation of Agricultural Research	to examine the grazing, resting, and fouling behaviour of cattle, especially the location of urine and faeces deposition (fouling), and of grazing, to see if there are indications that cattle grazing and fouling behaviour will create substantial nutrient transport when nutrient rich pasture areas are merged with biodiverse, nutrient poor semi-natural grazing areas.	0	2008	2	Summer	1	Sweden		east-central Sweden	NR, 17°E (approx)	NR, 60°N (approx)	Dfb	Lowland mixture	Semi-natural	Grazing	ND	14	ha	5.5	28	Heterogeneous Nordic	Moisture-dependent	Dry-wet	Heterogeneous Nordic	Heterogeneous Nordic	Semi-natural grasslands in south-central Sweden	cattle	Hereford, Charolais, Swedish Red, Swedish Holstein	Adult	ND	ND	ND	ND	0.5-1.6	LU/ha	ND	ND	1.05	ND	Density: LSU_ha_T from median of range (1.5-1.6); 2.2 LU/ha recommended for 70% utilisation. Breeds: difference between pastures, with suckler cows with calves and dairy heifers of different breeds.	1
3	x	Pelve 2020	Pelve ME, Spörndly E, Olsson E, Glimskär A. Grazing and fouling behaviour of cattle on different vegetation types within heterogeneous semi-natural and naturalised pastures. Livest Sci. 2020;241:104253.	Journal article	2020	Pelve ME	eva.sporndly@slu.se	the Swedish Farmers' Foundation of Agricultural Research	to examine the grazing, resting, and fouling behaviour of cattle, especially the location of urine and faeces deposition (fouling), and of grazing, to see if there are indications that cattle grazing and fouling behaviour will create substantial nutrient transport when nutrient rich pasture areas are merged with biodiverse, nutrient poor semi-natural grazing areas.	0	2007	1	Summer	1	Sweden		east-central Sweden	NR, 17°E (approx)	NR, 60°N (approx)	Dfb	Lowland mixture	Semi-natural	Grazing	ND	14	ha	5.5	28	Heterogeneous Nordic	Moisture-dependent	Dry-wet	Heterogeneous Nordic	Heterogeneous Nordic	Semi-natural grasslands in south-central Sweden	cattle	Hereford, Charolais, Swedish Red, Swedish Holstein	Adult	ND	ND	ND	ND	0.5-1.6	LU/ha	ND	ND	1.05	ND	Density: LSU_ha_T from median of range (1.5-1.6); 2.2 LU/ha recommended for 70% utilisation. Breeds: difference between pastures, with suckler cows with calves and dairy heifers of different breeds.	1
3	x	Pelve 2020	Pelve ME, Spörndly E, Olsson E, Glimskär A. Grazing and fouling behaviour of cattle on different vegetation types within heterogeneous semi-natural and naturalised pastures. Livest Sci. 2020;241:104253.	Journal article	2020	Pelve ME	eva.sporndly@slu.se	the Swedish Farmers' Foundation of Agricultural Research	to examine the grazing, resting, and fouling behaviour of cattle, especially the location of urine and faeces deposition (fouling), and of grazing, to see if there are indications that cattle grazing and fouling behaviour will create substantial nutrient transport when nutrient rich pasture areas are merged with biodiverse, nutrient poor semi-natural grazing areas.	0	2008	2	Summer	1	Sweden		east-central Sweden	NR, 17°E (approx)	NR, 60°N (approx)	Dfb	Lowland mixture	Semi-natural	Grazing	ND	14	ha	5.5	28	Heterogeneous Nordic	Moisture-dependent	Dry-wet	Heterogeneous Nordic	Heterogeneous Nordic	Semi-natural grasslands in south-central Sweden	cattle	Hereford, Charolais, Swedish Red, Swedish Holstein	Adult	ND	ND	ND	ND	0.5-1.6	LU/ha	ND	ND	1.05	ND	Density: LSU_ha_T from median of range (1.5-1.6); 2.2 LU/ha recommended for 70% utilisation. Breeds: difference between pastures, with suckler cows with calves and dairy heifers of different breeds.	1
3	x	Pelve 2020	Pelve ME, Spörndly E, Olsson E, Glimskär A. Grazing and fouling behaviour of cattle on different vegetation types within heterogeneous semi-natural and naturalised pastures. Livest Sci. 2020;241:104253.	Journal article	2020	Pelve ME	eva.sporndly@slu.se	the Swedish Farmers' Foundation of Agricultural Research	to examine the grazing, resting, and fouling behaviour of cattle, especially the location of urine and faeces deposition (fouling), and of grazing, to see if there are indications that cattle grazing and fouling behaviour will create substantial nutrient transport when nutrient rich pasture areas are merged with biodiverse, nutrient poor semi-natural grazing areas.	0	2008	2	Summer	1	Sweden		east-central Sweden	NR, 17°E (approx)	NR, 60°N (approx)	Dfb	Lowland mixture	Semi-natural	Grazing	ND	14	ha	5.5	28	Heterogeneous Nordic	Moisture-dependent	Dry-wet	Heterogeneous Nordic	Heterogeneous Nordic	Semi-natural grasslands in south-central Sweden	cattle	Hereford, Charolais, Swedish Red, Swedish Holstein	Adult	ND	ND	ND	ND	0.5-1.6	LU/ha	ND	ND	1.05	ND	Density: LSU_ha_T from median of range (1.5-1.6); 2.2 LU/ha recommended for 70% utilisation. Breeds: difference between pastures, with suckler cows with calves and dairy heifers of different breeds.	1
3	x	Pelve 2020	Pelve ME, Spörndly E, Olsson E, Glimskär A. Grazing and fouling behaviour of cattle on different vegetation types within heterogeneous semi-natural and naturalised pastures. Livest Sci. 2020;241:104253.	Journal article	2020	Pelve ME	eva.sporndly@slu.se	the Swedish Farmers' Foundation of Agricultural Research	to examine the grazing, resting, and fouling behaviour of cattle, especially the location of urine and faeces deposition (fouling), and of grazing, to see if there are indications that cattle grazing and fouling behaviour will create substantial nutrient transport when nutrient rich pasture areas are merged with biodiverse, nutrient poor semi-natural grazing areas.	0	2007	1	Summer	1	Sweden		east-central Sweden	NR, 17°E (approx)	NR, 60°N (approx)	Dfb	Lowland mixture	Semi-natural	Grazing	ND	14	ha	5.5	28	Heterogeneous Nordic	Moisture-dependent	Dry-wet	Heterogeneous Nordic	Heterogeneous Nordic	Semi-natural grasslands in south-central Sweden	cattle	Hereford, Charolais, Swedish Red, Swedish Holstein	Adult	ND	ND	ND	ND	0.5-1.6	LU/ha	ND	ND	1.05	ND	Density: LSU_ha_T from median of range (1.5-1.6); 2.2 LU/ha recommended for 70% utilisation. Breeds: difference between pastures, with suckler cows with calves and dairy heifers of different breeds.	1
3	x	Pelve 2020	Pelve ME, Spörndly E, Olsson E, Glimskär A. Grazing and fouling behaviour of cattle on different vegetation types within heterogeneous semi-natural and naturalised pastures. Livest Sci. 2020;241:104253.	Journal article	2020	Pelve ME	eva.sporndly@slu.se	the Swedish Farmers' Foundation of Agricultural Research	to examine the grazing, resting, and fouling behaviour of cattle, especially the location of urine and faeces deposition (fouling), and of grazing, to see if there are indications that cattle grazing and fouling behaviour will create substantial nutrient transport when nutrient rich pasture areas are merged with biodiverse, nutrient poor semi-natural grazing areas.	0	2008	2	Summer	1	Sweden		east-central Sweden	NR, 17°E (approx)	NR, 60°N (approx)	Dfb	Lowland mixture	Semi-natural	Grazing	ND	14	ha	5.5	28	Heterogeneous Nordic	Moisture-dependent	Dry-wet	Heterogeneous Nordic	Heterogeneous Nordic	Semi-natural grasslands in south-central Sweden	cattle	Hereford, Charolais, Swedish Red, Swedish Holstein	Adult	ND	ND	ND	ND	0.5-1.6	LU/ha	ND	ND	1.05	ND	Density: LSU_ha_T from median of range (1.5-1.6); 2.2 LU/ha recommended for 70% utilisation. Breeds: difference between pastures, with suckler cows with calves and dairy heifers of different breeds.	1
3	x	Pelve 2020	Pelve ME, Spörndly E, Olsson E, Glimskär A. Grazing and fouling behaviour of cattle on different vegetation types within heterogeneous semi-natural and naturalised pastures. Livest Sci. 2020;241:104253.	Journal article	2020	Pelve ME	eva.sporndly@slu.se	the Swedish Farmers' Foundation of Agricultural Research	to examine the grazing, resting, and fouling behaviour of cattle, especially the location of urine and faeces deposition (fouling), and of grazing, to see if there are indications that cattle grazing and fouling behaviour will create substantial nutrient transport when nutrient rich pasture areas are merged with biodiverse, nutrient poor semi-natural grazing areas.	0	2007	1	Summer	1	Sweden		east-central Sweden	NR, 17°E (approx)	NR, 60°N (approx)	Dfb	Lowland mixture	Semi-natural	Grazing	ND	14	ha	5.5	28	Heterogeneous Nordic	Moisture-dependent	Dry-wet	Heterogeneous Nordic	Heterogeneous Nordic	Semi-natural grasslands in south-central Sweden	cattle	Hereford, Charolais, Swedish Red, Swedish Holstein	Adult	ND	ND	ND	ND	0.5-1.6	LU/ha	ND	ND	1.05	ND	Density: LSU_ha_T from median of range (1.5-1.6); 2.2 LU/ha recommended for 70% utilisation. Breeds: difference between pastures, with suckler cows with calves and dairy heifers of different breeds.	1
3	x	Pelve 2020	Pelve ME, Spörndly E, Olsson E, Glimskär A. Grazing and fouling behaviour of cattle on different vegetation types within heterogeneous semi-natural and naturalised pastures. Livest Sci. 2020;241:104253.	Journal article	2020	Pelve ME	eva.sporndly@slu.se	the Swedish Farmers' Foundation of Agricultural Research	to examine the grazing, resting, and fouling behaviour of cattle, especially the location of urine and faeces deposition (fouling), and of grazing, to see if there are indications that cattle grazing and fouling behaviour will create substantial nutrient transport when nutrient rich pasture areas are merged with biodiverse, nutrient poor semi-natural grazing areas.	0	2008	2	Summer	1	Sweden		east-central Sweden	NR, 17°E (approx)	NR, 60°N (approx)	Dfb	Lowland mixture	Semi-natural	Grazing	ND	14	ha	5.5	28	Heterogeneous Nordic	Moisture-dependent	Dry-wet	Heterogeneous Nordic	Heterogeneous Nordic	Semi-natural grasslands in south-central Sweden	cattle	Hereford, Charolais, Swedish Red, Swedish Holstein	Adult	ND	ND	ND	ND	0.5-1.6	LU/ha	ND	ND	1.05	ND	Density: LSU_ha_T from median of range (1.5-1.6); 2.2 LU/ha recommended for 70% utilisation. Breeds: difference between pastures, with suckler cows with calves and dairy heifers of different breeds.	1
3	x	Pelve 2020	Pelve ME, Spörndly E, Olsson E, Glimskär A. Grazing and fouling behaviour of cattle on different vegetation types within heterogeneous semi-natural and naturalised pastures. Livest Sci. 2020;241:104253.	Journal article	2020	Pelve ME	eva.sporndly@slu.se	the Swedish Farmers' Foundation of Agricultural Research	to examine the grazing, resting, and fouling behaviour of cattle, especially the location of urine and faeces deposition (fouling), and of grazing, to see if there are indications that cattle grazing and fouling behaviour will create substantial nutrient transport when nutrient rich pasture areas are merged with biodiverse, nutrient poor semi-natural grazing areas.	0	2007	1	Summer	1	Sweden		east-central Sweden	NR, 17°E (approx)	NR, 60°N (approx)	Dfb	Lowland mixture	Semi-natural	Grazing	ND	14	ha	5.5	28	Heterogeneous Nordic	Moisture-dependent	Dry-wet	Heterogeneous Nordic	Heterogeneous Nordic	Semi-natural grasslands in south-central Sweden	cattle	Hereford, Charolais, Swedish Red, Swedish Holstein	Adult	ND	ND	ND	ND	0.5-1.6	LU/ha	ND	ND	1.05	ND	Density: LSU_ha_T from median of range (1.5-1.6); 2.2 LU/ha recommended for 70% utilisation. Breeds: difference between pastures, with suckler cows with calves and dairy heifers of different breeds.	1
3	x	Pelve 2020	Pelve ME, Spörndly E, Olsson E, Glimskär A. Grazing and fouling behaviour of cattle on different vegetation types within heterogeneous semi-natural and naturalised pastures. Livest Sci. 2020;241:104253.	Journal article	2020	Pelve ME	eva.sporndly@slu.se	the Swedish Farmers' Foundation of Agricultural Research	to examine the grazing, resting, and fouling behaviour of cattle, especially the location of urine and faeces deposition (fouling), and of grazing, to see if there are indications that cattle grazing and fouling behaviour will create substantial nutrient transport when nutrient rich pasture areas are merged with biodiverse, nutrient poor semi-natural grazing areas.	0	2008	2	Summer	1	Sweden		east-central Sweden	NR, 17°E (approx)	NR, 60°N (approx)	Dfb	Lowland mixture	Semi-natural	Grazing	ND	14	ha	5.5	28	Heterogeneous Nordic	Moisture-dependent	Dry-wet	Heterogeneous Nordic	Heterogeneous Nordic	Semi-natural grasslands in south-central Sweden	cattle	Hereford, Charolais, Swedish Red, Swedish Holstein	Adult	ND	ND	ND	ND	0.5-1.6	LU/ha	ND	ND	1.05	ND	Density: LSU_ha_T from median of range (1.5-1.6); 2.2 LU/ha recommended for 70% utilisation. Breeds: difference between pastures, with suckler cows with calves and dairy heifers of different breeds.	1
3	x	Pelve 2020	Pelve ME, Spörndly E, Olsson E, Glimskär A. Grazing and fouling behaviour of cattle on different vegetation types within heterogeneous semi-natural and naturalised pastures. Livest Sci. 2020;241:104253.	Journal article	2020	Pelve ME	eva.sporndly@slu.se	the Swedish Farmers' Foundation of Agricultural Research	to examine the grazing, resting, and fouling behaviour of cattle, especially the location of urine and faeces deposition (fouling), and of grazing, to see if there are indications that cattle grazing and fouling behaviour will create substantial nutrient transport when nutrient rich pasture areas are merged with biodiverse, nutrient poor semi-natural grazing areas.	0	2008	2	Summer	1	Sweden		east-central Sweden	NR, 17°E (approx)	NR, 60°N (approx)	Dfb	Lowland mixture	Semi-natural	Grazing	ND	14	ha	5.5	28	Heterogeneous Nordic	Moisture-dependent	Dry-wet	Heterogeneous Nordic	Heterogeneous Nordic	Semi-natural grasslands in south-central Sweden	cattle	Hereford, Charolais, Swedish Red, Swedish Holstein	Adult	ND	ND	ND	ND	0.5-1.6	LU/ha	ND	ND	1.05	ND	Density: LSU_ha_T from median of range (1.5-1.6); 2.2 LU/ha recommended for 70% utilisation. Breeds: difference between pastures, with suckler cows with calves and dairy heifers of different breeds.	1
3	x	Pelve 2020	Pelve ME, Spörndly E, Olsson E, Glimskär A. Grazing and fouling behaviour of cattle on different vegetation types within heterogeneous semi-natural and naturalised pastures. Livest Sci. 2020;241:104253.	Journal article	2020	Pelve ME	eva.sporndly@slu.se	the Swedish Farmers' Foundation of Agricultural Research	to examine the grazing, resting, and fouling behaviour of cattle, especially the location of urine and faeces deposition (fouling), and of grazing, to see if there are indications that cattle grazing and fouling behaviour will create substantial nutrient transport when nutrient rich pasture areas are merged with biodiverse, nutrient poor semi-natural grazing areas.	0	2007	1	Summer	1	Sweden		east-central Sweden	NR, 17°E (approx)	NR, 60°N (approx)	Dfb	Lowland mixture	Semi-natural	Grazing	ND	14	ha	5.5	28	Heterogeneous Nordic	Moisture-dependent	Dry-wet	Heterogeneous Nordic	Heterogeneous Nordic	Semi-natural grasslands in south-central Sweden	cattle	Hereford, Charolais, Swedish Red, Swedish Holstein	Adult	ND	ND	ND	ND	0.5-1.6	LU/ha	ND	ND	1.05	ND	Density: LSU_ha_T from median of range (1.5-1.6); 2.2 LU/ha recommended for 70% utilisation. Breeds: difference between pastures, with suckler cows with calves and dairy heifers of different breeds.	1
3	x	Pelve 2020	Pelve ME, Spörndly E, Olsson E, Glimskär A. Grazing and fouling behaviour of cattle on different vegetation types within heterogeneous semi-natural and naturalised pastures. Livest Sci. 2020;241:104253.	Journal article	2020	Pelve ME	eva.sporndly@slu.se	the Swedish Farmers' Foundation of Agricultural Research	to examine the grazing, resting, and fouling behaviour of cattle, especially the location of urine and faeces deposition (fouling), and of grazing, to see if there are indications that cattle grazing and fouling behaviour will create substantial nutrient transport when nutrient rich pasture areas are merged with biodiverse, nutrient poor semi-natural grazing areas.	0	2008	2	Summer	1	Sweden		east-central Sweden	NR, 17°E (approx)	NR, 60°N (approx)	Dfb	Lowland mixture	Semi-natural	Grazing	ND	14	ha	5.5	28	Heterogeneous Nordic	Moisture-dependent	Dry-wet	Heterogeneous Nordic	Heterogeneous Nordic	Semi-natural grasslands in south-central Sweden	cattle	Hereford, Charolais, Swedish Red, Swedish Holstein	Adult	ND	ND	ND	ND	0.5-1.6	LU/ha	ND	ND	1.05	ND	Density: LSU_ha_T from median of range (1.5-1.6); 2.2 LU/ha recommended for 70% utilisation. Breeds: difference between pastures, with suckler cows with calves and dairy heifers of different breeds.	1
3	x	Pelve 2020	Pelve ME, Spörndly E, Olsson E, Glimskär A. Grazing and fouling behaviour of cattle on different vegetation types within heterogeneous semi-natural and naturalised pastures. Livest Sci. 2020;241:104253.	Journal article	2020	Pelve ME	eva.sporndly@slu.se	the Swedish Farmers' Foundation of Agricultural Research	to examine the grazing, resting, and fouling behaviour of cattle, especially the location of urine and faeces deposition (fouling), and of grazing, to see if there are indications that cattle grazing and fouling behaviour will create substantial nutrient transport when nutrient rich pasture areas are merged with biodiverse, nutrient poor semi-natural grazing areas.	0	2007	1	Summer	1	Sweden		east-central Sweden	NR, 17°E (approx)	NR, 60°N (approx)	Dfb	Lowland mixture	Semi-natural	Grazing	ND	14	ha	5.5	28	Heterogeneous Nordic	Moisture-dependent	Dry-wet	Heterogeneous Nordic	Heterogeneous Nordic	Semi-natural grasslands in south-central Sweden	cattle	Hereford, Charolais, Swedish Red, Swedish Holstein	Adult	ND	ND	ND	ND	0.5-1.6	LU/ha	ND	ND	1.05	ND	Density: LSU_ha_T from median of range (1.5-1.6); 2.2 LU/ha recommended for 70% utilisation. Breeds: difference between pastures, with suckler cows with calves and dairy heifers of different breeds.	1
3	x	Pelve 2020	Pelve ME, Spörndly E, Olsson E, Glimskär A. Grazing and fouling behaviour of cattle on different vegetation types within heterogeneous semi-natural and naturalised pastures. Livest Sci. 2020;241:104253.	Journal article	2020	Pelve ME	eva.sporndly@slu.se	the Swedish Farmers' Foundation of Agricultural Research	to examine the grazing, resting, and fouling behaviour of cattle, especially the location of urine and faeces deposition (fouling), and of grazing, to see if there are indications that cattle grazing and fouling behaviour will create substantial nutrient transport when nutrient rich pasture areas are merged with biodiverse, nutrient poor semi-natural grazing areas.	0	2008	2	Summer	1	Sweden		east-central Sweden	NR, 17°E (approx)	NR, 60°N (approx)	Dfb	Lowland mixture	Semi-natural	Grazing	ND	14	ha	5.5	28	Heterogeneous Nordic	Moisture-dependent	Dry-wet	Heterogeneous Nordic	Heterogeneous Nordic	Semi-natural grasslands in south-central Sweden	cattle	Hereford, Charolais, Swedish Red, Swedish Holstein	Adult	ND	ND	ND	ND	0.5-1.6	LU/ha	ND	ND	1.05	ND	Density: LSU_ha_T from median of range (1.5-1.6); 2.2 LU/ha recommended for 70% utilisation. Breeds: difference between pastures, with suckler cows with calves and dairy heifers of different breeds.	1
3	x	Pelve 2020	Pelve ME, Spörndly E, Olsson E, Glimskär A. Grazing and fouling behaviour of cattle on different vegetation types within heterogeneous semi-natural and naturalised pastures. Livest Sci. 2020;241:104253.	Journal article	2020	Pelve ME	eva.sporndly@slu.se	the Swedish Farmers' Foundation of Agricultural Research	to examine the grazing, resting, and fouling behaviour of cattle, especially the location of urine and faeces deposition (fouling), and of grazing, to see if there are indications that cattle grazing and fouling behaviour will create substantial nutrient transport when nutrient rich pasture areas are merged with biodiverse, nutrient poor semi-natural grazing areas.	0	2007	1	Summer	1	Sweden		east-central Sweden	NR, 17°E (approx)	NR, 60°N (approx)	Dfb	Lowland mixture	Semi-natural	Grazing	ND	14	ha	5.5	28	Heterogeneous Nordic	Moisture-dependent	Dry-wet	Heterogeneous Nordic	Heterogeneous Nordic	Semi-natural grasslands in south-central Sweden	cattle	Hereford, Charolais, Swedish Red, Swedish Holstein	Adult	ND	ND	ND	ND	0.5-1.6	LU/ha	ND	ND	1.05	ND	Density: LSU_ha_T from median of range (1.5-1.6); 2.2 LU/ha recommended for 70% utilisation. Breeds: difference between pastures, with suckler cows with calves and dairy heifers of different breeds.	1
3	x	Pelve 2020	Pelve ME, Spörndly E, Olsson E, Glimskär A. Grazing and fouling behaviour of cattle on different vegetation types within heterogeneous semi-natural and naturalised pastures. Livest Sci. 2020;241:104253.	Journal article	2020	Pelve ME	eva.sporndly@slu.se	the Swedish Farmers' Foundation of Agricultural Research	to examine the grazing, resting, and fouling behaviour of cattle, especially the location of urine and faeces deposition (fouling), and of grazing, to see if there are indications that cattle grazing and fouling behaviour will create substantial nutrient transport when nutrient rich pasture areas are merged with biodiverse, nutrient poor semi-natural grazing areas.	0	2008	2	Summer	1	Sweden		east-central Sweden	NR, 17°E (approx)	NR, 60°N (approx)	Dfb	Lowland mixture	Semi-natural	Grazing	ND	14	ha	5.5	28	Heterogeneous Nordic	Moisture-dependent	Dry-wet	Heterogeneous Nordic	Heterogeneous Nordic	Semi-natural grasslands in south-central Sweden	cattle	Hereford, Charolais, Swedish Red, Swedish Holstein	Adult	ND	ND	ND	ND	0.5-1.6	LU/ha	ND	ND	1.05	ND	Density: LSU_ha_T from median of range (1.5-1.6); 2.2 LU/ha recommended for 70% utilisation. Breeds: difference between pastures, with suckler cows with calves and dairy heifers of different breeds.	1
3	x	Pelve 2020	Pelve ME, Spörndly E, Olsson E, Glimskär A. Grazing and fouling behaviour of cattle on different vegetation types within heterogeneous semi-natural and naturalised pastures. Livest Sci. 2020;241:104253.	Journal article	2020	Pelve ME	eva.sporndly@slu.se	the Swedish Farmers' Foundation of Agricultural Research	to examine the grazing, resting, and fouling behaviour of cattle, especially the location of urine and faeces deposition (fouling), and of grazing, to see if there are indications that cattle grazing and fouling behaviour will create substantial nutrient transport when nutrient rich pasture areas are merged with biodiverse, nutrient poor semi-natural grazing areas.	0	2008	2	Summer	1	Sweden		east-central Sweden	NR, 17°E (approx)	NR, 60°N (approx)	Dfb	Lowland mixture	Semi-natural	Grazing	ND	14	ha	5.5	28	Heterogeneous Nordic	Moisture-dependent	Dry-wet	Heterogeneous Nordic	Heterogeneous Nordic	Semi-natural grasslands in south-central Sweden	cattle	Hereford, Charolais, Swedish Red, Swedish Holstein	Adult	ND	ND	ND	ND	0.5-1.6	LU/ha	ND	ND	1.05	ND	Density: LSU_ha_T from median of range (1.5-1.6); 2.2 LU/ha recommended for 70% utilisation. Breeds: difference between pastures, with suckler cows with calves and dairy heifers of different breeds.	1
3	x	Pelve 2020	Pelve ME, Spörndly E, Olsson E, Glimskär A. Grazing and fouling behaviour of cattle on different vegetation types within heterogeneous semi-natural and naturalised pastures. Livest Sci. 2020;241:104253.	Journal article	2020	Pelve ME	eva.sporndly@slu.se	the Swedish Farmers' Foundation of Agricultural Research	to examine the grazing, resting, and fouling behaviour of cattle, especially the location of urine and faeces deposition (fouling), and of grazing, to see if there are indications that cattle grazing and fouling behaviour will create substantial nutrient transport when nutrient rich pasture areas are merged with biodiverse, nutrient poor semi-natural grazing areas.	0	2007	1	Summer	1	Sweden		east-central Sweden	NR, 17°E (approx)	NR, 60°N (approx)	Dfb	Lowland mixture	Semi-natural	Grazing	ND	14	ha	5.5	28	Heterogeneous Nordic	Moisture-dependent	Dry-wet	Heterogeneous Nordic	Heterogeneous Nordic	Semi-natural grasslands in south-central Sweden	cattle	Hereford, Charolais, Swedish Red, Swedish Holstein	Adult	ND	ND	ND	ND	0.5-1.6	LU/ha	ND	ND	1.05	ND	Density: LSU_ha_T from median of range (1.5-1.6); 2.2 LU/ha recommended for 70% utilisation. Breeds: difference between pastures, with suckler cows with calves and dairy heifers of different breeds.	1
3	x	Pelve 2020	Pelve ME, Spörndly E, Olsson E, Glimskär A. Grazing and fouling behaviour of cattle on different vegetation types within heterogeneous semi-natural and naturalised pastures. Livest Sci. 2020;241:104253.	Journal article	2020	Pelve ME	eva.sporndly@slu.se	the Swedish Farmers' Foundation of Agricultural Research	to examine the grazing, resting, and fouling behaviour of cattle, especially the location of urine and faeces deposition (fouling), and of grazing, to see if there are indications that cattle grazing and fouling behaviour will create substantial nutrient transport when nutrient rich pasture areas are merged with biodiverse, nutrient poor semi-natural grazing areas.	0	2008	2	Summer	1	Sweden		east-central Sweden	NR, 17°E (approx)	NR, 60°N (approx)	Dfb	Lowland mixture	Semi-natural	Grazing	ND	14	ha	5.5	28	Heterogeneous Nordic	Moisture-dependent	Dry-wet	Heterogeneous Nordic	Heterogeneous Nordic	Semi-natural grasslands in south-central Sweden	cattle	Hereford, Charolais, Swedish Red, Swedish Holstein	Adult	ND	ND	ND	ND	0.5-1.6	LU/ha	ND	ND	1.05	ND	Density: LSU_ha_T from median of range (1.5-1.6); 2.2 LU/ha recommended for 70% utilisation. Breeds: difference between pastures, with suckler cows with calves and dairy heifers of different breeds.	1
3	x	Pelve 2020	Pelve ME, Spörndly E, Olsson E, Glimskär A. Grazing and fouling behaviour of cattle on different vegetation types within heterogeneous semi-natural and naturalised pastures. Livest Sci. 2020;241:104253.	Journal article	2020	Pelve ME	eva.sporndly@slu.se	the Swedish Farmers' Foundation of Agricultural Research	to examine the grazing, resting, and fouling behaviour of cattle, especially the location of urine and faeces deposition (fouling), and of grazing, to see if there are indications that cattle grazing and fouling behaviour will create substantial nutrient transport when nutrient rich pasture areas are merged with biodiverse, nutrient poor semi-natural grazing areas.	0	2007	1	Summer	1	Sweden		east-central Sweden	NR, 17°E (approx)	NR, 60°N (approx)	Dfb	Lowland mixture	Semi-natural	Grazing	ND	14	ha	5.5	28	Heterogeneous Nordic	Moisture-dependent	Dry-wet	Heterogeneous Nordic	Heterogeneous Nordic	Semi-natural grasslands in south-central Sweden	cattle	Hereford, Charolais, Swedish Red, Swedish Holstein	Adult	ND	ND	ND	ND	0.5-1.6	LU/ha	ND	ND	1.05	ND	Density: LSU_ha_T from median of range (1.5-1.6); 2.2 LU/ha recommended for 70% utilisation. Breeds: difference between pastures, with suckler cows with calves and dairy heifers of different breeds.	1
3	x	Pelve 2020	Pelve ME, Spörndly E, Olsson E, Glimskär A. Grazing and fouling behaviour of cattle on different vegetation types within heterogeneous semi-natural and naturalised pastures. Livest Sci. 2020;241:104253.	Journal article	2020	Pelve ME	eva.sporndly@slu.se	the Swedish Farmers' Foundation of Agricultural Research	to examine the grazing, resting, and fouling behaviour of cattle, especially the location of urine and faeces deposition (fouling), and of grazing, to see if there are indications that cattle grazing and fouling behaviour will create substantial nutrient transport when nutrient rich pasture areas are merged with biodiverse, nutrient poor semi-natural grazing areas.	0	2008	2	Summer	1	Sweden		east-central Sweden	NR, 17°E (approx)	NR, 60°N (approx)	Dfb	Lowland mixture	Semi-natural	Grazing	ND	14	ha	5.5	28	Heterogeneous Nordic	Moisture-dependent	Dry-wet	Heterogeneous Nordic	Heterogeneous Nordic	Semi-natural grasslands in south-central Sweden	cattle	Hereford, Charolais, Swedish Red, Swedish Holstein	Adult	ND	ND	ND	ND	0.5-1.6	LU/ha	ND	ND	1.05	ND	Density: LSU_ha_T from median of range (1.5-1.6); 2.2 LU/ha recommended for 70% utilisation. Breeds: difference between pastures, with suckler cows with calves and dairy heifers of different breeds.	1
3	x	Pelve 2020	Pelve ME, Spörndly E, Olsson E, Glimskär A. Grazing and fouling behaviour of cattle on different vegetation types within heterogeneous semi-natural and naturalised pastures. Livest Sci. 2020;241:104253.	Journal article	2020	Pelve ME	eva.sporndly@slu.se	the Swedish Farmers' Foundation of Agricultural Research	to examine the grazing, resting, and fouling behaviour of cattle, especially the location of urine and faeces deposition (fouling), and of grazing, to see if there are indications that cattle grazing and fouling behaviour will create substantial nutrient transport when nutrient rich pasture areas are merged with biodiverse, nutrient poor semi-natural grazing areas.	0	2007	1	Summer	1	Sweden		east-central Sweden	NR, 17°E (approx)	NR, 60°N (approx)	Dfb	Lowland mixture	Semi-natural	Grazing	ND	14	ha	5.5	28	Heterogeneous Nordic	Moisture-dependent	Dry-wet	Heterogeneous Nordic	Heterogeneous Nordic	Semi-natural grasslands in south-central Sweden	cattle	Hereford, Charolais, Swedish Red, Swedish Holstein	Adult	ND	ND	ND	ND	0.5-1.6	LU/ha	ND	ND	1.05	ND	Density: LSU_ha_T from median of range (1.5-1.6); 2.2 LU/ha recommended for 70% utilisation. Breeds: difference between pastures, with suckler cows with calves and dairy heifers of different breeds.	1
3	x	Pelve 2020	Pelve ME, Spörndly E, Olsson E, Glimskär A. Grazing and fouling behaviour of cattle on different vegetation types within heterogeneous semi-natural and naturalised pastures. Livest Sci. 2020;241:104253.	Journal article	2020	Pelve ME	eva.sporndly@slu.se	the Swedish Farmers' Foundation of Agricultural Research	to examine the grazing, resting, and fouling behaviour of cattle, especially the location of urine and faeces deposition (fouling), and of grazing, to see if there are indications that cattle grazing and fouling behaviour will create substantial nutrient transport when nutrient rich pasture areas are merged with biodiverse, nutrient poor semi-natural grazing areas.	0	2008	2	Summer	1	Sweden		east-central Sweden	NR, 17°E (approx)	NR, 60°N (approx)	Dfb	Lowland mixture	Semi-natural	Grazing	ND	14	ha	5.5	28	Heterogeneous Nordic	Moisture-dependent	Dry-wet	Heterogeneous Nordic	Heterogeneous Nordic	Semi-natural grasslands in south-central Sweden	cattle	Hereford, Charolais, Swedish Red, Swedish Holstein	Adult	ND	ND	ND	ND	0.5-1.6	LU/ha	ND	ND	1.05	ND	Density: LSU_ha_T from median of range (1.5-1.6); 2.2 LU/ha recommended for 70% utilisation. Breeds: difference between pastures, with suckler cows with calves and dairy heifers of different breeds.	1
3	x	Pelve 2020	Pelve ME, Spörndly E, Olsson E, Glimskär A. Grazing and fouling behaviour of cattle on different vegetation types within heterogeneous semi-natural and naturalised pastures. Livest Sci. 2020;241:104253.	Journal article	2020	Pelve ME	eva.sporndly@slu.se	the Swedish Farmers' Foundation of Agricultural Research	to examine the grazing, resting, and fouling behaviour of cattle, especially the location of urine and faeces deposition (fouling), and of grazing, to see if there are indications that cattle grazing and fouling behaviour will create substantial nutrient transport when nutrient rich pasture areas are merged with biodiverse, nutrient poor semi-natural grazing areas.	0	2008	2	Summer	1	Sweden		east-central Sweden	NR, 17°E (approx)	NR, 60°N (approx)	Dfb	Lowland mixture	Semi-natural	Grazing	ND	14	ha	5.5	28	Heterogeneous Nordic	Moisture-dependent	Dry-wet	Heterogeneous Nordic	Heterogeneous Nordic	Semi-natural grasslands in south-central Sweden	cattle	Hereford, Charolais, Swedish Red, Swedish Holstein	Adult	ND	ND	ND	ND	0.5-1.6	LU/ha	ND	ND	1.05	ND	Density: LSU_ha_T from median of range (1.5-1.6); 2.2 LU/ha recommended for 70% utilisation. Breeds: difference between pastures, with suckler cows with calves and dairy heifers of different breeds.	1
2	x	Andrée 2011	Andrée L, Pelve M, Back J, Wahlstedt E, Glimskär A, Spörndly A. Naturbetets näringsinnehåll och avkastning i relation till nötkreaturens val av plats vid bete, vila, gödsling och urinering. Uppsala: Department of Animal Nutrition and Management, Swedish University of Agricultural Sciences; 2011. Report 278.	Report from research institute/university	2011	Andreé L	ND	ND	to investigate if grazing animals on semi-natural pastures prefer certain types of vegetation, what nutrient statuse those vegetation types have and if the animals contribute to nutrient relocation within pastures	0	2006	1	Summer	1	Sweden	Uppsala county		NR, 18°E (approx)	NR, 60°N (approx)	Dfb	Lowland mixture	Semi-natural	Grazing	ND	18.05	ha	11.2	24.9	Heterogeneous Nordic	Moisture-dependent	Dry-wet	Heterogeneous Nordic	Heterogeneous Nordic	Semi-natural grasslands in south-central Sweden	cattle	Hereford	Mixed	Mixed	10-12	5-7	5	0.609418	Animals per hectare	22	0.609418	0.470914	0.33241	Individuals per area calculated as total numbers divided by total area (two sites). Animal and area information from Pelve 2007.	1
2	x	Andrée 2011	Andrée L, Pelve M, Back J, Wahlstedt E, Glimskär A, Spörndly A. Naturbetets näringsinnehåll och avkastning i relation till nötkreaturens val av plats vid bete, vila, gödsling och urinering. Uppsala: Department of Animal Nutrition and Management, Swedish University of Agricultural Sciences; 2011. Report 278.	Report from research institute/university	2011	Andreé L	ND	ND	to investigate if grazing animals on semi-natural pastures prefer certain types of vegetation, what nutrient statuse those vegetation types have and if the animals contribute to nutrient relocation within pastures	0	2007	2	Summer	1	Sweden	Uppsala county		NR, 18°E (approx)	NR, 60°N (approx)	Dfb	Lowland mixture	Semi-natural	Grazing	ND	ND	ND	ND	ND	Heterogeneous Nordic	Moisture-dependent	Dry-wet	Heterogeneous Nordic	Heterogeneous Nordic	Semi-natural grasslands in south-central Sweden	cattle	ND	ND	ND	ND	ND	ND	ND	ND	ND	ND	1.05	ND	LSU_ha_T from Pelve 2020 (median value from range)	1
2	x	Andrée 2011	Andrée L, Pelve M, Back J, Wahlstedt E, Glimskär A, Spörndly A. Naturbetets näringsinnehåll och avkastning i relation till nötkreaturens val av plats vid bete, vila, gödsling och urinering. Uppsala: Department of Animal Nutrition and Management, Swedish University of Agricultural Sciences; 2011. Report 278.	Report from research institute/university	2011	Andreé L	ND	ND	to investigate if grazing animals on semi-natural pastures prefer certain types of vegetation, what nutrient statuse those vegetation types have and if the animals contribute to nutrient relocation within pastures	0	2008	3	Summer	1	Sweden	Uppsala county		NR, 18°E (approx)	NR, 60°N (approx)	Dfb	Lowland mixture	Semi-natural	Grazing	ND	ND	ND	ND	ND	Heterogeneous Nordic	Moisture-dependent	Dry-wet	Heterogeneous Nordic	Heterogeneous Nordic	Semi-natural grasslands in south-central Sweden	cattle	ND	ND	ND	ND	ND	ND	ND	ND	ND	ND	1.05	ND	LSU_ha_T from Pelve 2020 (median value from range)	1
2	x	Andrée 2011	Andrée L, Pelve M, Back J, Wahlstedt E, Glimskär A, Spörndly A. Naturbetets näringsinnehåll och avkastning i relation till nötkreaturens val av plats vid bete, vila, gödsling och urinering. Uppsala: Department of Animal Nutrition and Management, Swedish University of Agricultural Sciences; 2011. Report 278.	Report from research institute/university	2011	Andreé L	ND	ND	to investigate if grazing animals on semi-natural pastures prefer certain types of vegetation, what nutrient statuse those vegetation types have and if the animals contribute to nutrient relocation within pastures	0	2010	4	Autumn	2	Sweden	Uppsala county		NR, 18°E (approx)	NR, 60°N (approx)	Dfb	Lowland mixture	Semi-natural	Grazing	ND	ND	ND	ND	ND	Heterogeneous Nordic	Moisture-dependent	Dry-wet	Heterogeneous Nordic	Heterogeneous Nordic	Semi-natural grasslands in south-central Sweden	cattle	ND	ND	ND	ND	ND	ND	ND	ND	ND	ND	ND	ND	NA	1
2	x	Andrée 2011	Andrée L, Pelve M, Back J, Wahlstedt E, Glimskär A, Spörndly A. Naturbetets näringsinnehåll och avkastning i relation till nötkreaturens val av plats vid bete, vila, gödsling och urinering. Uppsala: Department of Animal Nutrition and Management, Swedish University of Agricultural Sciences; 2011. Report 278.	Report from research institute/university	2011	Andreé L	ND	ND	to investigate if grazing animals on semi-natural pastures prefer certain types of vegetation, what nutrient statuse those vegetation types have and if the animals contribute to nutrient relocation within pastures	0	2007	2	Summer	1	Sweden	Uppsala county		NR, 18°E (approx)	NR, 60°N (approx)	Dfb	Lowland mixture	Semi-natural	Grazing	ND	ND	ND	ND	ND	Heterogeneous Nordic	Moisture-dependent	Dry-wet	Heterogeneous Nordic	Heterogeneous Nordic	Semi-natural grasslands in south-central Sweden	cattle	ND	ND	ND	ND	ND	ND	ND	ND	ND	ND	1.05	ND	LSU_ha_T from Pelve 2020 (median value from range)	1
2	x	Andrée 2011	Andrée L, Pelve M, Back J, Wahlstedt E, Glimskär A, Spörndly A. Naturbetets näringsinnehåll och avkastning i relation till nötkreaturens val av plats vid bete, vila, gödsling och urinering. Uppsala: Department of Animal Nutrition and Management, Swedish University of Agricultural Sciences; 2011. Report 278.	Report from research institute/university	2011	Andreé L	ND	ND	to investigate if grazing animals on semi-natural pastures prefer certain types of vegetation, what nutrient statuse those vegetation types have and if the animals contribute to nutrient relocation within pastures	0	2008	3	Summer	1	Sweden	Uppsala county		NR, 18°E (approx)	NR, 60°N (approx)	Dfb	Lowland mixture	Semi-natural	Grazing	ND	ND	ND	ND	ND	Heterogeneous Nordic	Moisture-dependent	Dry-wet	Heterogeneous Nordic	Heterogeneous Nordic	Semi-natural grasslands in south-central Sweden	cattle	ND	ND	ND	ND	ND	ND	ND	ND	ND	ND	1.05	ND	LSU_ha_T from Pelve 2020 (median value from range)	1
2	x	Andrée 2011	Andrée L, Pelve M, Back J, Wahlstedt E, Glimskär A, Spörndly A. Naturbetets näringsinnehåll och avkastning i relation till nötkreaturens val av plats vid bete, vila, gödsling och urinering. Uppsala: Department of Animal Nutrition and Management, Swedish University of Agricultural Sciences; 2011. Report 278.	Report from research institute/university	2011	Andreé L	ND	ND	to investigate if grazing animals on semi-natural pastures prefer certain types of vegetation, what nutrient statuse those vegetation types have and if the animals contribute to nutrient relocation within pastures	0	2010	4	Autumn	2	Sweden	Uppsala county		NR, 18°E (approx)	NR, 60°N (approx)	Dfb	Lowland mixture	Semi-natural	Grazing	ND	ND	ND	ND	ND	Heterogeneous Nordic	Moisture-dependent	Dry-wet	Heterogeneous Nordic	Heterogeneous Nordic	Semi-natural grasslands in south-central Sweden	cattle	ND	ND	ND	ND	ND	ND	ND	ND	ND	ND	ND	ND	NA	1
2	x	Andrée 2011	Andrée L, Pelve M, Back J, Wahlstedt E, Glimskär A, Spörndly A. Naturbetets näringsinnehåll och avkastning i relation till nötkreaturens val av plats vid bete, vila, gödsling och urinering. Uppsala: Department of Animal Nutrition and Management, Swedish University of Agricultural Sciences; 2011. Report 278.	Report from research institute/university	2011	Andreé L	ND	ND	to investigate if grazing animals on semi-natural pastures prefer certain types of vegetation, what nutrient statuse those vegetation types have and if the animals contribute to nutrient relocation within pastures	0	2007	2	Summer	1	Sweden	Uppsala county		NR, 18°E (approx)	NR, 60°N (approx)	Dfb	Lowland mixture	Semi-natural	Grazing	ND	ND	ND	ND	ND	Heterogeneous Nordic	Moisture-dependent	Dry-wet	Heterogeneous Nordic	Heterogeneous Nordic	Semi-natural grasslands in south-central Sweden	cattle	ND	ND	ND	ND	ND	ND	ND	ND	ND	ND	1.05	ND	LSU_ha_T from Pelve 2020 (median value from range)	1
2	x	Andrée 2011	Andrée L, Pelve M, Back J, Wahlstedt E, Glimskär A, Spörndly A. Naturbetets näringsinnehåll och avkastning i relation till nötkreaturens val av plats vid bete, vila, gödsling och urinering. Uppsala: Department of Animal Nutrition and Management, Swedish University of Agricultural Sciences; 2011. Report 278.	Report from research institute/university	2011	Andreé L	ND	ND	to investigate if grazing animals on semi-natural pastures prefer certain types of vegetation, what nutrient statuse those vegetation types have and if the animals contribute to nutrient relocation within pastures	0	2008	3	Summer	1	Sweden	Uppsala county		NR, 18°E (approx)	NR, 60°N (approx)	Dfb	Lowland mixture	Semi-natural	Grazing	ND	ND	ND	ND	ND	Heterogeneous Nordic	Moisture-dependent	Dry-wet	Heterogeneous Nordic	Heterogeneous Nordic	Semi-natural grasslands in south-central Sweden	cattle	ND	ND	ND	ND	ND	ND	ND	ND	ND	ND	1.05	ND	LSU_ha_T from Pelve 2020 (median value from range)	1
2	x	Andrée 2011	Andrée L, Pelve M, Back J, Wahlstedt E, Glimskär A, Spörndly A. Naturbetets näringsinnehåll och avkastning i relation till nötkreaturens val av plats vid bete, vila, gödsling och urinering. Uppsala: Department of Animal Nutrition and Management, Swedish University of Agricultural Sciences; 2011. Report 278.	Report from research institute/university	2011	Andreé L	ND	ND	to investigate if grazing animals on semi-natural pastures prefer certain types of vegetation, what nutrient statuse those vegetation types have and if the animals contribute to nutrient relocation within pastures	0	2010	4	Autumn	2	Sweden	Uppsala county		NR, 18°E (approx)	NR, 60°N (approx)	Dfb	Lowland mixture	Semi-natural	Grazing	ND	ND	ND	ND	ND	Heterogeneous Nordic	Moisture-dependent	Dry-wet	Heterogeneous Nordic	Heterogeneous Nordic	Semi-natural grasslands in south-central Sweden	cattle	ND	ND	ND	ND	ND	ND	ND	ND	ND	ND	ND	ND	NA	1
5	x	Andrée 2011	Andrée L, Pelve M, Back J, Wahlstedt E, Glimskär A, Spörndly A. Naturbetets näringsinnehåll och avkastning i relation till nötkreaturens val av plats vid bete, vila, gödsling och urinering. Uppsala: Department of Animal Nutrition and Management, Swedish University of Agricultural Sciences; 2011. Report 278.	Report from research institute/university	2011	Andreé L	ND	ND	to investigate if grazing animals on semi-natural pastures prefer certain types of vegetation, what nutrient statuse those vegetation types have and if the animals contribute to nutrient relocation within pastures	0	2006	1	Summer	1	Sweden	Uppsala county		NR, 18°E (approx)	NR, 60°N (approx)	Dfb	Lowland mixture	Semi-natural	Grazing	ND	18.05	ha	11.2	24.9	Heterogeneous Nordic	Moisture-dependent	Dry-wet	Heterogeneous Nordic	Heterogeneous Nordic	Semi-natural grasslands in south-central Sweden	cattle	Hereford	Mixed	Mixed	10-12	5-7	5	0.581717	Animals per hectare	10.5	0.581717	0.470914	0.33241	Individuals per area calculated as total numbers divided by total area (two sites). Animal and area information from Pelve 2007.	1
5	x	Andrée 2011	Andrée L, Pelve M, Back J, Wahlstedt E, Glimskär A, Spörndly A. Naturbetets näringsinnehåll och avkastning i relation till nötkreaturens val av plats vid bete, vila, gödsling och urinering. Uppsala: Department of Animal Nutrition and Management, Swedish University of Agricultural Sciences; 2011. Report 278.	Report from research institute/university	2011	Andreé L	ND	ND	to investigate if grazing animals on semi-natural pastures prefer certain types of vegetation, what nutrient statuse those vegetation types have and if the animals contribute to nutrient relocation within pastures	0	2007	2	Summer	1	Sweden	Uppsala county		NR, 18°E (approx)	NR, 60°N (approx)	Dfb	Lowland mixture	Semi-natural	Grazing	ND	ND	ND	ND	ND	Heterogeneous Nordic	Moisture-dependent	Dry-wet	Heterogeneous Nordic	Heterogeneous Nordic	Semi-natural grasslands in south-central Sweden	cattle	ND	ND	ND	ND	ND	ND	ND	ND	ND	ND	1.05	ND	LSU_ha_T from Pelve 2020 (median value from range)	1
5	x	Andrée 2011	Andrée L, Pelve M, Back J, Wahlstedt E, Glimskär A, Spörndly A. Naturbetets näringsinnehåll och avkastning i relation till nötkreaturens val av plats vid bete, vila, gödsling och urinering. Uppsala: Department of Animal Nutrition and Management, Swedish University of Agricultural Sciences; 2011. Report 278.	Report from research institute/university	2011	Andreé L	ND	ND	to investigate if grazing animals on semi-natural pastures prefer certain types of vegetation, what nutrient statuse those vegetation types have and if the animals contribute to nutrient relocation within pastures	0	2008	3	Summer	1	Sweden	Uppsala county		NR, 18°E (approx)	NR, 60°N (approx)	Dfb	Lowland mixture	Semi-natural	Grazing	ND	ND	ND	ND	ND	Heterogeneous Nordic	Moisture-dependent	Dry-wet	Heterogeneous Nordic	Heterogeneous Nordic	Semi-natural grasslands in south-central Sweden	cattle	ND	ND	ND	ND	ND	ND	ND	ND	ND	ND	1.05	ND	LSU_ha_T from Pelve 2020 (median value from range)	1
5	x	Andrée 2011	Andrée L, Pelve M, Back J, Wahlstedt E, Glimskär A, Spörndly A. Naturbetets näringsinnehåll och avkastning i relation till nötkreaturens val av plats vid bete, vila, gödsling och urinering. Uppsala: Department of Animal Nutrition and Management, Swedish University of Agricultural Sciences; 2011. Report 278.	Report from research institute/university	2011	Andreé L	ND	ND	to investigate if grazing animals on semi-natural pastures prefer certain types of vegetation, what nutrient statuse those vegetation types have and if the animals contribute to nutrient relocation within pastures	0	2010	4	Autumn	2	Sweden	Uppsala county		NR, 18°E (approx)	NR, 60°N (approx)	Dfb	Lowland mixture	Semi-natural	Grazing	ND	ND	ND	ND	ND	Heterogeneous Nordic	Moisture-dependent	Dry-wet	Heterogeneous Nordic	Heterogeneous Nordic	Semi-natural grasslands in south-central Sweden	cattle	ND	ND	ND	ND	ND	ND	ND	ND	ND	ND	ND	ND	NA	1
5	x	Andrée 2011	Andrée L, Pelve M, Back J, Wahlstedt E, Glimskär A, Spörndly A. Naturbetets näringsinnehåll och avkastning i relation till nötkreaturens val av plats vid bete, vila, gödsling och urinering. Uppsala: Department of Animal Nutrition and Management, Swedish University of Agricultural Sciences; 2011. Report 278.	Report from research institute/university	2011	Andreé L	ND	ND	to investigate if grazing animals on semi-natural pastures prefer certain types of vegetation, what nutrient statuse those vegetation types have and if the animals contribute to nutrient relocation within pastures	0	2007	2	Summer	1	Sweden	Uppsala county		NR, 18°E (approx)	NR, 60°N (approx)	Dfb	Lowland mixture	Semi-natural	Grazing	ND	ND	ND	ND	ND	Heterogeneous Nordic	Moisture-dependent	Dry-wet	Heterogeneous Nordic	Heterogeneous Nordic	Semi-natural grasslands in south-central Sweden	cattle	ND	ND	ND	ND	ND	ND	ND	ND	ND	ND	1.05	ND	LSU_ha_T from Pelve 2020 (median value from range)	1
5	x	Andrée 2011	Andrée L, Pelve M, Back J, Wahlstedt E, Glimskär A, Spörndly A. Naturbetets näringsinnehåll och avkastning i relation till nötkreaturens val av plats vid bete, vila, gödsling och urinering. Uppsala: Department of Animal Nutrition and Management, Swedish University of Agricultural Sciences; 2011. Report 278.	Report from research institute/university	2011	Andreé L	ND	ND	to investigate if grazing animals on semi-natural pastures prefer certain types of vegetation, what nutrient statuse those vegetation types have and if the animals contribute to nutrient relocation within pastures	0	2008	3	Summer	1	Sweden	Uppsala county		NR, 18°E (approx)	NR, 60°N (approx)	Dfb	Lowland mixture	Semi-natural	Grazing	ND	ND	ND	ND	ND	Heterogeneous Nordic	Moisture-dependent	Dry-wet	Heterogeneous Nordic	Heterogeneous Nordic	Semi-natural grasslands in south-central Sweden	cattle	ND	ND	ND	ND	ND	ND	ND	ND	ND	ND	1.05	ND	LSU_ha_T from Pelve 2020 (median value from range)	1
5	x	Andrée 2011	Andrée L, Pelve M, Back J, Wahlstedt E, Glimskär A, Spörndly A. Naturbetets näringsinnehåll och avkastning i relation till nötkreaturens val av plats vid bete, vila, gödsling och urinering. Uppsala: Department of Animal Nutrition and Management, Swedish University of Agricultural Sciences; 2011. Report 278.	Report from research institute/university	2011	Andreé L	ND	ND	to investigate if grazing animals on semi-natural pastures prefer certain types of vegetation, what nutrient statuse those vegetation types have and if the animals contribute to nutrient relocation within pastures	0	2010	4	Autumn	2	Sweden	Uppsala county		NR, 18°E (approx)	NR, 60°N (approx)	Dfb	Lowland mixture	Semi-natural	Grazing	ND	ND	ND	ND	ND	Heterogeneous Nordic	Moisture-dependent	Dry-wet	Heterogeneous Nordic	Heterogeneous Nordic	Semi-natural grasslands in south-central Sweden	cattle	ND	ND	ND	ND	ND	ND	ND	ND	ND	ND	ND	ND	NA	1
5	x	Andrée 2011	Andrée L, Pelve M, Back J, Wahlstedt E, Glimskär A, Spörndly A. Naturbetets näringsinnehåll och avkastning i relation till nötkreaturens val av plats vid bete, vila, gödsling och urinering. Uppsala: Department of Animal Nutrition and Management, Swedish University of Agricultural Sciences; 2011. Report 278.	Report from research institute/university	2011	Andreé L	ND	ND	to investigate if grazing animals on semi-natural pastures prefer certain types of vegetation, what nutrient statuse those vegetation types have and if the animals contribute to nutrient relocation within pastures	0	2007	2	Summer	1	Sweden	Uppsala county		NR, 18°E (approx)	NR, 60°N (approx)	Dfb	Lowland mixture	Semi-natural	Grazing	ND	ND	ND	ND	ND	Heterogeneous Nordic	Moisture-dependent	Dry-wet	Heterogeneous Nordic	Heterogeneous Nordic	Semi-natural grasslands in south-central Sweden	cattle	ND	ND	ND	ND	ND	ND	ND	ND	ND	ND	1.05	ND	LSU_ha_T from Pelve 2020 (median value from range)	1
5	x	Andrée 2011	Andrée L, Pelve M, Back J, Wahlstedt E, Glimskär A, Spörndly A. Naturbetets näringsinnehåll och avkastning i relation till nötkreaturens val av plats vid bete, vila, gödsling och urinering. Uppsala: Department of Animal Nutrition and Management, Swedish University of Agricultural Sciences; 2011. Report 278.	Report from research institute/university	2011	Andreé L	ND	ND	to investigate if grazing animals on semi-natural pastures prefer certain types of vegetation, what nutrient statuse those vegetation types have and if the animals contribute to nutrient relocation within pastures	0	2008	3	Summer	1	Sweden	Uppsala county		NR, 18°E (approx)	NR, 60°N (approx)	Dfb	Lowland mixture	Semi-natural	Grazing	ND	ND	ND	ND	ND	Heterogeneous Nordic	Moisture-dependent	Dry-wet	Heterogeneous Nordic	Heterogeneous Nordic	Semi-natural grasslands in south-central Sweden	cattle	ND	ND	ND	ND	ND	ND	ND	ND	ND	ND	1.05	ND	LSU_ha_T from Pelve 2020 (median value from range)	1
5	x	Andrée 2011	Andrée L, Pelve M, Back J, Wahlstedt E, Glimskär A, Spörndly A. Naturbetets näringsinnehåll och avkastning i relation till nötkreaturens val av plats vid bete, vila, gödsling och urinering. Uppsala: Department of Animal Nutrition and Management, Swedish University of Agricultural Sciences; 2011. Report 278.	Report from research institute/university	2011	Andreé L	ND	ND	to investigate if grazing animals on semi-natural pastures prefer certain types of vegetation, what nutrient statuse those vegetation types have and if the animals contribute to nutrient relocation within pastures	0	2010	4	Autumn	2	Sweden	Uppsala county		NR, 18°E (approx)	NR, 60°N (approx)	Dfb	Lowland mixture	Semi-natural	Grazing	ND	ND	ND	ND	ND	Heterogeneous Nordic	Moisture-dependent	Dry-wet	Heterogeneous Nordic	Heterogeneous Nordic	Semi-natural grasslands in south-central Sweden	cattle	ND	ND	ND	ND	ND	ND	ND	ND	ND	ND	ND	ND	NA	1
5	x	Andrée 2011	Andrée L, Pelve M, Back J, Wahlstedt E, Glimskär A, Spörndly A. Naturbetets näringsinnehåll och avkastning i relation till nötkreaturens val av plats vid bete, vila, gödsling och urinering. Uppsala: Department of Animal Nutrition and Management, Swedish University of Agricultural Sciences; 2011. Report 278.	Report from research institute/university	2011	Andreé L	ND	ND	to investigate if grazing animals on semi-natural pastures prefer certain types of vegetation, what nutrient statuse those vegetation types have and if the animals contribute to nutrient relocation within pastures	0	2006	1	Summer	1	Sweden	Uppsala county		NR, 18°E (approx)	NR, 60°N (approx)	Dfb	Lowland mixture	Semi-natural	Grazing	ND	18.05	ha	11.2	24.9	Heterogeneous Nordic	Moisture-dependent	Dry-wet	Heterogeneous Nordic	Heterogeneous Nordic	Semi-natural grasslands in south-central Sweden	cattle	Hereford	Mixed	Mixed	10-12	5-7	5	0.581717	Animals per hectare	10.5	0.581717	0.470914	0.33241	Individuals per area calculated as total numbers divided by total area (two sites). Animal and area information from Pelve 2007.	1
5	x	Andrée 2011	Andrée L, Pelve M, Back J, Wahlstedt E, Glimskär A, Spörndly A. Naturbetets näringsinnehåll och avkastning i relation till nötkreaturens val av plats vid bete, vila, gödsling och urinering. Uppsala: Department of Animal Nutrition and Management, Swedish University of Agricultural Sciences; 2011. Report 278.	Report from research institute/university	2011	Andreé L	ND	ND	to investigate if grazing animals on semi-natural pastures prefer certain types of vegetation, what nutrient statuse those vegetation types have and if the animals contribute to nutrient relocation within pastures	0	2007	2	Summer	1	Sweden	Uppsala county		NR, 18°E (approx)	NR, 60°N (approx)	Dfb	Lowland mixture	Semi-natural	Grazing	ND	ND	ND	ND	ND	Heterogeneous Nordic	Moisture-dependent	Dry-wet	Heterogeneous Nordic	Heterogeneous Nordic	Semi-natural grasslands in south-central Sweden	cattle	ND	ND	ND	ND	ND	ND	ND	ND	ND	ND	1.05	ND	LSU_ha_T from Pelve 2020 (median value from range)	1
5	x	Andrée 2011	Andrée L, Pelve M, Back J, Wahlstedt E, Glimskär A, Spörndly A. Naturbetets näringsinnehåll och avkastning i relation till nötkreaturens val av plats vid bete, vila, gödsling och urinering. Uppsala: Department of Animal Nutrition and Management, Swedish University of Agricultural Sciences; 2011. Report 278.	Report from research institute/university	2011	Andreé L	ND	ND	to investigate if grazing animals on semi-natural pastures prefer certain types of vegetation, what nutrient statuse those vegetation types have and if the animals contribute to nutrient relocation within pastures	0	2008	3	Summer	1	Sweden	Uppsala county		NR, 18°E (approx)	NR, 60°N (approx)	Dfb	Lowland mixture	Semi-natural	Grazing	ND	ND	ND	ND	ND	Heterogeneous Nordic	Moisture-dependent	Dry-wet	Heterogeneous Nordic	Heterogeneous Nordic	Semi-natural grasslands in south-central Sweden	cattle	ND	ND	ND	ND	ND	ND	ND	ND	ND	ND	1.05	ND	LSU_ha_T from Pelve 2020 (median value from range)	1
5	x	Andrée 2011	Andrée L, Pelve M, Back J, Wahlstedt E, Glimskär A, Spörndly A. Naturbetets näringsinnehåll och avkastning i relation till nötkreaturens val av plats vid bete, vila, gödsling och urinering. Uppsala: Department of Animal Nutrition and Management, Swedish University of Agricultural Sciences; 2011. Report 278.	Report from research institute/university	2011	Andreé L	ND	ND	to investigate if grazing animals on semi-natural pastures prefer certain types of vegetation, what nutrient statuse those vegetation types have and if the animals contribute to nutrient relocation within pastures	0	2010	4	Autumn	2	Sweden	Uppsala county		NR, 18°E (approx)	NR, 60°N (approx)	Dfb	Lowland mixture	Semi-natural	Grazing	ND	ND	ND	ND	ND	Heterogeneous Nordic	Moisture-dependent	Dry-wet	Heterogeneous Nordic	Heterogeneous Nordic	Semi-natural grasslands in south-central Sweden	cattle	ND	ND	ND	ND	ND	ND	ND	ND	ND	ND	ND	ND	NA	1
5	x	Andrée 2011	Andrée L, Pelve M, Back J, Wahlstedt E, Glimskär A, Spörndly A. Naturbetets näringsinnehåll och avkastning i relation till nötkreaturens val av plats vid bete, vila, gödsling och urinering. Uppsala: Department of Animal Nutrition and Management, Swedish University of Agricultural Sciences; 2011. Report 278.	Report from research institute/university	2011	Andreé L	ND	ND	to investigate if grazing animals on semi-natural pastures prefer certain types of vegetation, what nutrient statuse those vegetation types have and if the animals contribute to nutrient relocation within pastures	0	2007	2	Summer	1	Sweden	Uppsala county		NR, 18°E (approx)	NR, 60°N (approx)	Dfb	Lowland mixture	Semi-natural	Grazing	ND	ND	ND	ND	ND	Heterogeneous Nordic	Moisture-dependent	Dry-wet	Heterogeneous Nordic	Heterogeneous Nordic	Semi-natural grasslands in south-central Sweden	cattle	ND	ND	ND	ND	ND	ND	ND	ND	ND	ND	1.05	ND	LSU_ha_T from Pelve 2020 (median value from range)	1
5	x	Andrée 2011	Andrée L, Pelve M, Back J, Wahlstedt E, Glimskär A, Spörndly A. Naturbetets näringsinnehåll och avkastning i relation till nötkreaturens val av plats vid bete, vila, gödsling och urinering. Uppsala: Department of Animal Nutrition and Management, Swedish University of Agricultural Sciences; 2011. Report 278.	Report from research institute/university	2011	Andreé L	ND	ND	to investigate if grazing animals on semi-natural pastures prefer certain types of vegetation, what nutrient statuse those vegetation types have and if the animals contribute to nutrient relocation within pastures	0	2008	3	Summer	1	Sweden	Uppsala county		NR, 18°E (approx)	NR, 60°N (approx)	Dfb	Lowland mixture	Semi-natural	Grazing	ND	ND	ND	ND	ND	Heterogeneous Nordic	Moisture-dependent	Dry-wet	Heterogeneous Nordic	Heterogeneous Nordic	Semi-natural grasslands in south-central Sweden	cattle	ND	ND	ND	ND	ND	ND	ND	ND	ND	ND	1.05	ND	LSU_ha_T from Pelve 2020 (median value from range)	1
5	x	Andrée 2011	Andrée L, Pelve M, Back J, Wahlstedt E, Glimskär A, Spörndly A. Naturbetets näringsinnehåll och avkastning i relation till nötkreaturens val av plats vid bete, vila, gödsling och urinering. Uppsala: Department of Animal Nutrition and Management, Swedish University of Agricultural Sciences; 2011. Report 278.	Report from research institute/university	2011	Andreé L	ND	ND	to investigate if grazing animals on semi-natural pastures prefer certain types of vegetation, what nutrient statuse those vegetation types have and if the animals contribute to nutrient relocation within pastures	0	2010	4	Autumn	2	Sweden	Uppsala county		NR, 18°E (approx)	NR, 60°N (approx)	Dfb	Lowland mixture	Semi-natural	Grazing	ND	ND	ND	ND	ND	Heterogeneous Nordic	Moisture-dependent	Dry-wet	Heterogeneous Nordic	Heterogeneous Nordic	Semi-natural grasslands in south-central Sweden	cattle	ND	ND	ND	ND	ND	ND	ND	ND	ND	ND	ND	ND	NA	1
5	x	Andrée 2011	Andrée L, Pelve M, Back J, Wahlstedt E, Glimskär A, Spörndly A. Naturbetets näringsinnehåll och avkastning i relation till nötkreaturens val av plats vid bete, vila, gödsling och urinering. Uppsala: Department of Animal Nutrition and Management, Swedish University of Agricultural Sciences; 2011. Report 278.	Report from research institute/university	2011	Andreé L	ND	ND	to investigate if grazing animals on semi-natural pastures prefer certain types of vegetation, what nutrient statuse those vegetation types have and if the animals contribute to nutrient relocation within pastures	0	2007	2	Summer	1	Sweden	Uppsala county		NR, 18°E (approx)	NR, 60°N (approx)	Dfb	Lowland mixture	Semi-natural	Grazing	ND	ND	ND	ND	ND	Heterogeneous Nordic	Moisture-dependent	Dry-wet	Heterogeneous Nordic	Heterogeneous Nordic	Semi-natural grasslands in south-central Sweden	cattle	ND	ND	ND	ND	ND	ND	ND	ND	ND	ND	1.05	ND	LSU_ha_T from Pelve 2020 (median value from range)	1
5	x	Andrée 2011	Andrée L, Pelve M, Back J, Wahlstedt E, Glimskär A, Spörndly A. Naturbetets näringsinnehåll och avkastning i relation till nötkreaturens val av plats vid bete, vila, gödsling och urinering. Uppsala: Department of Animal Nutrition and Management, Swedish University of Agricultural Sciences; 2011. Report 278.	Report from research institute/university	2011	Andreé L	ND	ND	to investigate if grazing animals on semi-natural pastures prefer certain types of vegetation, what nutrient statuse those vegetation types have and if the animals contribute to nutrient relocation within pastures	0	2008	3	Summer	1	Sweden	Uppsala county		NR, 18°E (approx)	NR, 60°N (approx)	Dfb	Lowland mixture	Semi-natural	Grazing	ND	ND	ND	ND	ND	Heterogeneous Nordic	Moisture-dependent	Dry-wet	Heterogeneous Nordic	Heterogeneous Nordic	Semi-natural grasslands in south-central Sweden	cattle	ND	ND	ND	ND	ND	ND	ND	ND	ND	ND	1.05	ND	LSU_ha_T from Pelve 2020 (median value from range)	1
5	x	Andrée 2011	Andrée L, Pelve M, Back J, Wahlstedt E, Glimskär A, Spörndly A. Naturbetets näringsinnehåll och avkastning i relation till nötkreaturens val av plats vid bete, vila, gödsling och urinering. Uppsala: Department of Animal Nutrition and Management, Swedish University of Agricultural Sciences; 2011. Report 278.	Report from research institute/university	2011	Andreé L	ND	ND	to investigate if grazing animals on semi-natural pastures prefer certain types of vegetation, what nutrient statuse those vegetation types have and if the animals contribute to nutrient relocation within pastures	0	2010	4	Autumn	2	Sweden	Uppsala county		NR, 18°E (approx)	NR, 60°N (approx)	Dfb	Lowland mixture	Semi-natural	Grazing	ND	ND	ND	ND	ND	Heterogeneous Nordic	Moisture-dependent	Dry-wet	Heterogeneous Nordic	Heterogeneous Nordic	Semi-natural grasslands in south-central Sweden	cattle	ND	ND	ND	ND	ND	ND	ND	ND	ND	ND	ND	ND	NA	1
5	x	Andrée 2011	Andrée L, Pelve M, Back J, Wahlstedt E, Glimskär A, Spörndly A. Naturbetets näringsinnehåll och avkastning i relation till nötkreaturens val av plats vid bete, vila, gödsling och urinering. Uppsala: Department of Animal Nutrition and Management, Swedish University of Agricultural Sciences; 2011. Report 278.	Report from research institute/university	2011	Andreé L	ND	ND	to investigate if grazing animals on semi-natural pastures prefer certain types of vegetation, what nutrient statuse those vegetation types have and if the animals contribute to nutrient relocation within pastures	0	2006	1	Summer	1	Sweden	Uppsala county		NR, 18°E (approx)	NR, 60°N (approx)	Dfb	Lowland mixture	Semi-natural	Grazing	ND	18.05	ha	11.2	24.9	Heterogeneous Nordic	Moisture-dependent	Dry-wet	Heterogeneous Nordic	Heterogeneous Nordic	Semi-natural grasslands in south-central Sweden	cattle	Hereford	Mixed	Mixed	10-12	5-7	5	0.581717	Animals per hectare	10.5	0.581717	0.470914	0.33241	Individuals per area calculated as total numbers divided by total area (two sites). Animal and area information from Pelve 2007.	1
5	x	Andrée 2011	Andrée L, Pelve M, Back J, Wahlstedt E, Glimskär A, Spörndly A. Naturbetets näringsinnehåll och avkastning i relation till nötkreaturens val av plats vid bete, vila, gödsling och urinering. Uppsala: Department of Animal Nutrition and Management, Swedish University of Agricultural Sciences; 2011. Report 278.	Report from research institute/university	2011	Andreé L	ND	ND	to investigate if grazing animals on semi-natural pastures prefer certain types of vegetation, what nutrient statuse those vegetation types have and if the animals contribute to nutrient relocation within pastures	0	2007	2	Summer	1	Sweden	Uppsala county		NR, 18°E (approx)	NR, 60°N (approx)	Dfb	Lowland mixture	Semi-natural	Grazing	ND	ND	ND	ND	ND	Heterogeneous Nordic	Moisture-dependent	Dry-wet	Heterogeneous Nordic	Heterogeneous Nordic	Semi-natural grasslands in south-central Sweden	cattle	ND	ND	ND	ND	ND	ND	ND	ND	ND	ND	1.05	ND	LSU_ha_T from Pelve 2020 (median value from range)	1
5	x	Andrée 2011	Andrée L, Pelve M, Back J, Wahlstedt E, Glimskär A, Spörndly A. Naturbetets näringsinnehåll och avkastning i relation till nötkreaturens val av plats vid bete, vila, gödsling och urinering. Uppsala: Department of Animal Nutrition and Management, Swedish University of Agricultural Sciences; 2011. Report 278.	Report from research institute/university	2011	Andreé L	ND	ND	to investigate if grazing animals on semi-natural pastures prefer certain types of vegetation, what nutrient statuse those vegetation types have and if the animals contribute to nutrient relocation within pastures	0	2008	3	Summer	1	Sweden	Uppsala county		NR, 18°E (approx)	NR, 60°N (approx)	Dfb	Lowland mixture	Semi-natural	Grazing	ND	ND	ND	ND	ND	Heterogeneous Nordic	Moisture-dependent	Dry-wet	Heterogeneous Nordic	Heterogeneous Nordic	Semi-natural grasslands in south-central Sweden	cattle	ND	ND	ND	ND	ND	ND	ND	ND	ND	ND	1.05	ND	LSU_ha_T from Pelve 2020 (median value from range)	1
5	x	Andrée 2011	Andrée L, Pelve M, Back J, Wahlstedt E, Glimskär A, Spörndly A. Naturbetets näringsinnehåll och avkastning i relation till nötkreaturens val av plats vid bete, vila, gödsling och urinering. Uppsala: Department of Animal Nutrition and Management, Swedish University of Agricultural Sciences; 2011. Report 278.	Report from research institute/university	2011	Andreé L	ND	ND	to investigate if grazing animals on semi-natural pastures prefer certain types of vegetation, what nutrient statuse those vegetation types have and if the animals contribute to nutrient relocation within pastures	0	2010	4	Autumn	2	Sweden	Uppsala county		NR, 18°E (approx)	NR, 60°N (approx)	Dfb	Lowland mixture	Semi-natural	Grazing	ND	ND	ND	ND	ND	Heterogeneous Nordic	Moisture-dependent	Dry-wet	Heterogeneous Nordic	Heterogeneous Nordic	Semi-natural grasslands in south-central Sweden	cattle	ND	ND	ND	ND	ND	ND	ND	ND	ND	ND	ND	ND	NA	1
5	x	Andrée 2011	Andrée L, Pelve M, Back J, Wahlstedt E, Glimskär A, Spörndly A. Naturbetets näringsinnehåll och avkastning i relation till nötkreaturens val av plats vid bete, vila, gödsling och urinering. Uppsala: Department of Animal Nutrition and Management, Swedish University of Agricultural Sciences; 2011. Report 278.	Report from research institute/university	2011	Andreé L	ND	ND	to investigate if grazing animals on semi-natural pastures prefer certain types of vegetation, what nutrient statuse those vegetation types have and if the animals contribute to nutrient relocation within pastures	0	2007	2	Summer	1	Sweden	Uppsala county		NR, 18°E (approx)	NR, 60°N (approx)	Dfb	Lowland mixture	Semi-natural	Grazing	ND	ND	ND	ND	ND	Heterogeneous Nordic	Moisture-dependent	Dry-wet	Heterogeneous Nordic	Heterogeneous Nordic	Semi-natural grasslands in south-central Sweden	cattle	ND	ND	ND	ND	ND	ND	ND	ND	ND	ND	1.05	ND	LSU_ha_T from Pelve 2020 (median value from range)	1
5	x	Andrée 2011	Andrée L, Pelve M, Back J, Wahlstedt E, Glimskär A, Spörndly A. Naturbetets näringsinnehåll och avkastning i relation till nötkreaturens val av plats vid bete, vila, gödsling och urinering. Uppsala: Department of Animal Nutrition and Management, Swedish University of Agricultural Sciences; 2011. Report 278.	Report from research institute/university	2011	Andreé L	ND	ND	to investigate if grazing animals on semi-natural pastures prefer certain types of vegetation, what nutrient statuse those vegetation types have and if the animals contribute to nutrient relocation within pastures	0	2008	3	Summer	1	Sweden	Uppsala county		NR, 18°E (approx)	NR, 60°N (approx)	Dfb	Lowland mixture	Semi-natural	Grazing	ND	ND	ND	ND	ND	Heterogeneous Nordic	Moisture-dependent	Dry-wet	Heterogeneous Nordic	Heterogeneous Nordic	Semi-natural grasslands in south-central Sweden	cattle	ND	ND	ND	ND	ND	ND	ND	ND	ND	ND	1.05	ND	LSU_ha_T from Pelve 2020 (median value from range)	1
5	x	Andrée 2011	Andrée L, Pelve M, Back J, Wahlstedt E, Glimskär A, Spörndly A. Naturbetets näringsinnehåll och avkastning i relation till nötkreaturens val av plats vid bete, vila, gödsling och urinering. Uppsala: Department of Animal Nutrition and Management, Swedish University of Agricultural Sciences; 2011. Report 278.	Report from research institute/university	2011	Andreé L	ND	ND	to investigate if grazing animals on semi-natural pastures prefer certain types of vegetation, what nutrient statuse those vegetation types have and if the animals contribute to nutrient relocation within pastures	0	2010	4	Autumn	2	Sweden	Uppsala county		NR, 18°E (approx)	NR, 60°N (approx)	Dfb	Lowland mixture	Semi-natural	Grazing	ND	ND	ND	ND	ND	Heterogeneous Nordic	Moisture-dependent	Dry-wet	Heterogeneous Nordic	Heterogeneous Nordic	Semi-natural grasslands in south-central Sweden	cattle	ND	ND	ND	ND	ND	ND	ND	ND	ND	ND	ND	ND	NA	1
5	x	Andrée 2011	Andrée L, Pelve M, Back J, Wahlstedt E, Glimskär A, Spörndly A. Naturbetets näringsinnehåll och avkastning i relation till nötkreaturens val av plats vid bete, vila, gödsling och urinering. Uppsala: Department of Animal Nutrition and Management, Swedish University of Agricultural Sciences; 2011. Report 278.	Report from research institute/university	2011	Andreé L	ND	ND	to investigate if grazing animals on semi-natural pastures prefer certain types of vegetation, what nutrient statuse those vegetation types have and if the animals contribute to nutrient relocation within pastures	0	2007	2	Summer	1	Sweden	Uppsala county		NR, 18°E (approx)	NR, 60°N (approx)	Dfb	Lowland mixture	Semi-natural	Grazing	ND	ND	ND	ND	ND	Heterogeneous Nordic	Moisture-dependent	Dry-wet	Heterogeneous Nordic	Heterogeneous Nordic	Semi-natural grasslands in south-central Sweden	cattle	ND	ND	ND	ND	ND	ND	ND	ND	ND	ND	1.05	ND	LSU_ha_T from Pelve 2020 (median value from range)	1
5	x	Andrée 2011	Andrée L, Pelve M, Back J, Wahlstedt E, Glimskär A, Spörndly A. Naturbetets näringsinnehåll och avkastning i relation till nötkreaturens val av plats vid bete, vila, gödsling och urinering. Uppsala: Department of Animal Nutrition and Management, Swedish University of Agricultural Sciences; 2011. Report 278.	Report from research institute/university	2011	Andreé L	ND	ND	to investigate if grazing animals on semi-natural pastures prefer certain types of vegetation, what nutrient statuse those vegetation types have and if the animals contribute to nutrient relocation within pastures	0	2008	3	Summer	1	Sweden	Uppsala county		NR, 18°E (approx)	NR, 60°N (approx)	Dfb	Lowland mixture	Semi-natural	Grazing	ND	ND	ND	ND	ND	Heterogeneous Nordic	Moisture-dependent	Dry-wet	Heterogeneous Nordic	Heterogeneous Nordic	Semi-natural grasslands in south-central Sweden	cattle	ND	ND	ND	ND	ND	ND	ND	ND	ND	ND	1.05	ND	LSU_ha_T from Pelve 2020 (median value from range)	1
5	x	Andrée 2011	Andrée L, Pelve M, Back J, Wahlstedt E, Glimskär A, Spörndly A. Naturbetets näringsinnehåll och avkastning i relation till nötkreaturens val av plats vid bete, vila, gödsling och urinering. Uppsala: Department of Animal Nutrition and Management, Swedish University of Agricultural Sciences; 2011. Report 278.	Report from research institute/university	2011	Andreé L	ND	ND	to investigate if grazing animals on semi-natural pastures prefer certain types of vegetation, what nutrient statuse those vegetation types have and if the animals contribute to nutrient relocation within pastures	0	2010	4	Autumn	2	Sweden	Uppsala county		NR, 18°E (approx)	NR, 60°N (approx)	Dfb	Lowland mixture	Semi-natural	Grazing	ND	ND	ND	ND	ND	Heterogeneous Nordic	Moisture-dependent	Dry-wet	Heterogeneous Nordic	Heterogeneous Nordic	Semi-natural grasslands in south-central Sweden	cattle	ND	ND	ND	ND	ND	ND	ND	ND	ND	ND	ND	ND	NA	1
5	x	Andrée 2011	Andrée L, Pelve M, Back J, Wahlstedt E, Glimskär A, Spörndly A. Naturbetets näringsinnehåll och avkastning i relation till nötkreaturens val av plats vid bete, vila, gödsling och urinering. Uppsala: Department of Animal Nutrition and Management, Swedish University of Agricultural Sciences; 2011. Report 278.	Report from research institute/university	2011	Andreé L	ND	ND	to investigate if grazing animals on semi-natural pastures prefer certain types of vegetation, what nutrient statuse those vegetation types have and if the animals contribute to nutrient relocation within pastures	0	2006	1	Summer	1	Sweden	Uppsala county		NR, 18°E (approx)	NR, 60°N (approx)	Dfb	Lowland mixture	Semi-natural	Grazing	ND	18.05	ha	11.2	24.9	Heterogeneous Nordic	Moisture-dependent	Dry-wet	Heterogeneous Nordic	Heterogeneous Nordic	Semi-natural grasslands in south-central Sweden	cattle	Hereford	Mixed	Mixed	10-12	5-7	5	0.581717	Animals per hectare	10.5	0.581717	0.470914	0.33241	Individuals per area calculated as total numbers divided by total area (two sites). Animal and area information from Pelve 2007.	1
5	x	Andrée 2011	Andrée L, Pelve M, Back J, Wahlstedt E, Glimskär A, Spörndly A. Naturbetets näringsinnehåll och avkastning i relation till nötkreaturens val av plats vid bete, vila, gödsling och urinering. Uppsala: Department of Animal Nutrition and Management, Swedish University of Agricultural Sciences; 2011. Report 278.	Report from research institute/university	2011	Andreé L	ND	ND	to investigate if grazing animals on semi-natural pastures prefer certain types of vegetation, what nutrient statuse those vegetation types have and if the animals contribute to nutrient relocation within pastures	0	2007	2	Summer	1	Sweden	Uppsala county		NR, 18°E (approx)	NR, 60°N (approx)	Dfb	Lowland mixture	Semi-natural	Grazing	ND	ND	ND	ND	ND	Heterogeneous Nordic	Moisture-dependent	Dry-wet	Heterogeneous Nordic	Heterogeneous Nordic	Semi-natural grasslands in south-central Sweden	cattle	ND	ND	ND	ND	ND	ND	ND	ND	ND	ND	1.05	ND	LSU_ha_T from Pelve 2020 (median value from range)	1
5	x	Andrée 2011	Andrée L, Pelve M, Back J, Wahlstedt E, Glimskär A, Spörndly A. Naturbetets näringsinnehåll och avkastning i relation till nötkreaturens val av plats vid bete, vila, gödsling och urinering. Uppsala: Department of Animal Nutrition and Management, Swedish University of Agricultural Sciences; 2011. Report 278.	Report from research institute/university	2011	Andreé L	ND	ND	to investigate if grazing animals on semi-natural pastures prefer certain types of vegetation, what nutrient statuse those vegetation types have and if the animals contribute to nutrient relocation within pastures	0	2008	3	Summer	1	Sweden	Uppsala county		NR, 18°E (approx)	NR, 60°N (approx)	Dfb	Lowland mixture	Semi-natural	Grazing	ND	ND	ND	ND	ND	Heterogeneous Nordic	Moisture-dependent	Dry-wet	Heterogeneous Nordic	Heterogeneous Nordic	Semi-natural grasslands in south-central Sweden	cattle	ND	ND	ND	ND	ND	ND	ND	ND	ND	ND	1.05	ND	LSU_ha_T from Pelve 2020 (median value from range)	1
5	x	Andrée 2011	Andrée L, Pelve M, Back J, Wahlstedt E, Glimskär A, Spörndly A. Naturbetets näringsinnehåll och avkastning i relation till nötkreaturens val av plats vid bete, vila, gödsling och urinering. Uppsala: Department of Animal Nutrition and Management, Swedish University of Agricultural Sciences; 2011. Report 278.	Report from research institute/university	2011	Andreé L	ND	ND	to investigate if grazing animals on semi-natural pastures prefer certain types of vegetation, what nutrient statuse those vegetation types have and if the animals contribute to nutrient relocation within pastures	0	2010	4	Autumn	2	Sweden	Uppsala county		NR, 18°E (approx)	NR, 60°N (approx)	Dfb	Lowland mixture	Semi-natural	Grazing	ND	ND	ND	ND	ND	Heterogeneous Nordic	Moisture-dependent	Dry-wet	Heterogeneous Nordic	Heterogeneous Nordic	Semi-natural grasslands in south-central Sweden	cattle	ND	ND	ND	ND	ND	ND	ND	ND	ND	ND	ND	ND	NA	1
5	x	Andrée 2011	Andrée L, Pelve M, Back J, Wahlstedt E, Glimskär A, Spörndly A. Naturbetets näringsinnehåll och avkastning i relation till nötkreaturens val av plats vid bete, vila, gödsling och urinering. Uppsala: Department of Animal Nutrition and Management, Swedish University of Agricultural Sciences; 2011. Report 278.	Report from research institute/university	2011	Andreé L	ND	ND	to investigate if grazing animals on semi-natural pastures prefer certain types of vegetation, what nutrient statuse those vegetation types have and if the animals contribute to nutrient relocation within pastures	0	2007	2	Summer	1	Sweden	Uppsala county		NR, 18°E (approx)	NR, 60°N (approx)	Dfb	Lowland mixture	Semi-natural	Grazing	ND	ND	ND	ND	ND	Heterogeneous Nordic	Moisture-dependent	Dry-wet	Heterogeneous Nordic	Heterogeneous Nordic	Semi-natural grasslands in south-central Sweden	cattle	ND	ND	ND	ND	ND	ND	ND	ND	ND	ND	1.05	ND	LSU_ha_T from Pelve 2020 (median value from range)	1
5	x	Andrée 2011	Andrée L, Pelve M, Back J, Wahlstedt E, Glimskär A, Spörndly A. Naturbetets näringsinnehåll och avkastning i relation till nötkreaturens val av plats vid bete, vila, gödsling och urinering. Uppsala: Department of Animal Nutrition and Management, Swedish University of Agricultural Sciences; 2011. Report 278.	Report from research institute/university	2011	Andreé L	ND	ND	to investigate if grazing animals on semi-natural pastures prefer certain types of vegetation, what nutrient statuse those vegetation types have and if the animals contribute to nutrient relocation within pastures	0	2008	3	Summer	1	Sweden	Uppsala county		NR, 18°E (approx)	NR, 60°N (approx)	Dfb	Lowland mixture	Semi-natural	Grazing	ND	ND	ND	ND	ND	Heterogeneous Nordic	Moisture-dependent	Dry-wet	Heterogeneous Nordic	Heterogeneous Nordic	Semi-natural grasslands in south-central Sweden	cattle	ND	ND	ND	ND	ND	ND	ND	ND	ND	ND	1.05	ND	LSU_ha_T from Pelve 2020 (median value from range)	1
5	x	Andrée 2011	Andrée L, Pelve M, Back J, Wahlstedt E, Glimskär A, Spörndly A. Naturbetets näringsinnehåll och avkastning i relation till nötkreaturens val av plats vid bete, vila, gödsling och urinering. Uppsala: Department of Animal Nutrition and Management, Swedish University of Agricultural Sciences; 2011. Report 278.	Report from research institute/university	2011	Andreé L	ND	ND	to investigate if grazing animals on semi-natural pastures prefer certain types of vegetation, what nutrient statuse those vegetation types have and if the animals contribute to nutrient relocation within pastures	0	2010	4	Autumn	2	Sweden	Uppsala county		NR, 18°E (approx)	NR, 60°N (approx)	Dfb	Lowland mixture	Semi-natural	Grazing	ND	ND	ND	ND	ND	Heterogeneous Nordic	Moisture-dependent	Dry-wet	Heterogeneous Nordic	Heterogeneous Nordic	Semi-natural grasslands in south-central Sweden	cattle	ND	ND	ND	ND	ND	ND	ND	ND	ND	ND	ND	ND	NA	1
5	x	Andrée 2011	Andrée L, Pelve M, Back J, Wahlstedt E, Glimskär A, Spörndly A. Naturbetets näringsinnehåll och avkastning i relation till nötkreaturens val av plats vid bete, vila, gödsling och urinering. Uppsala: Department of Animal Nutrition and Management, Swedish University of Agricultural Sciences; 2011. Report 278.	Report from research institute/university	2011	Andreé L	ND	ND	to investigate if grazing animals on semi-natural pastures prefer certain types of vegetation, what nutrient statuse those vegetation types have and if the animals contribute to nutrient relocation within pastures	0	2007	2	Summer	1	Sweden	Uppsala county		NR, 18°E (approx)	NR, 60°N (approx)	Dfb	Lowland mixture	Semi-natural	Grazing	ND	ND	ND	ND	ND	Heterogeneous Nordic	Moisture-dependent	Dry-wet	Heterogeneous Nordic	Heterogeneous Nordic	Semi-natural grasslands in south-central Sweden	cattle	ND	ND	ND	ND	ND	ND	ND	ND	ND	ND	1.05	ND	LSU_ha_T from Pelve 2020 (median value from range)	1
5	x	Andrée 2011	Andrée L, Pelve M, Back J, Wahlstedt E, Glimskär A, Spörndly A. Naturbetets näringsinnehåll och avkastning i relation till nötkreaturens val av plats vid bete, vila, gödsling och urinering. Uppsala: Department of Animal Nutrition and Management, Swedish University of Agricultural Sciences; 2011. Report 278.	Report from research institute/university	2011	Andreé L	ND	ND	to investigate if grazing animals on semi-natural pastures prefer certain types of vegetation, what nutrient statuse those vegetation types have and if the animals contribute to nutrient relocation within pastures	0	2008	3	Summer	1	Sweden	Uppsala county		NR, 18°E (approx)	NR, 60°N (approx)	Dfb	Lowland mixture	Semi-natural	Grazing	ND	ND	ND	ND	ND	Heterogeneous Nordic	Moisture-dependent	Dry-wet	Heterogeneous Nordic	Heterogeneous Nordic	Semi-natural grasslands in south-central Sweden	cattle	ND	ND	ND	ND	ND	ND	ND	ND	ND	ND	1.05	ND	LSU_ha_T from Pelve 2020 (median value from range)	1
5	x	Andrée 2011	Andrée L, Pelve M, Back J, Wahlstedt E, Glimskär A, Spörndly A. Naturbetets näringsinnehåll och avkastning i relation till nötkreaturens val av plats vid bete, vila, gödsling och urinering. Uppsala: Department of Animal Nutrition and Management, Swedish University of Agricultural Sciences; 2011. Report 278.	Report from research institute/university	2011	Andreé L	ND	ND	to investigate if grazing animals on semi-natural pastures prefer certain types of vegetation, what nutrient statuse those vegetation types have and if the animals contribute to nutrient relocation within pastures	0	2010	4	Autumn	2	Sweden	Uppsala county		NR, 18°E (approx)	NR, 60°N (approx)	Dfb	Lowland mixture	Semi-natural	Grazing	ND	ND	ND	ND	ND	Heterogeneous Nordic	Moisture-dependent	Dry-wet	Heterogeneous Nordic	Heterogeneous Nordic	Semi-natural grasslands in south-central Sweden	cattle	ND	ND	ND	ND	ND	ND	ND	ND	ND	ND	ND	ND	NA	1
2	x	Benavides 2009	Benavides R, Celaya R, Ferreira LMM, Jáuregui BM, García U, Osoro, K. Grazing behaviour of domestic ruminants according to flock type and subsequent vegetation changes on partially improved heathlands. Span J Agric Res. 2009;7(2):417-430.	Journal article	2009	Benavides R	raquel_benavides@yahoo.com; rbenavides@serida.org	Instituto Nacional de Investigación y Tecnología Agraria y Alimentaria (INIA, project RTA-01-014-C2- 1) and the Ministerio de Educación y Ciencia (MEC, project AGL2003-05342)	to study different grazing managements (type of flock) on mechanically cleared heathland areas with one third of improved perennial ryegrass-white clover pasture, regarding aspects on grazing behaviour and subsequent vegetation changes in the heathland areas	1	2003	2	Spring-Autumn	1	Spain	Asturias	San Isidro mountain range,Illano	6°53'W	43°21'N	Cfb	Mountain	Semi-natural	Unclear; mechanically cleared prior to study.	Similar	1,8-2,7	ha	ND	ND	Highland heathland	Heather- and gorse dominated heathland with some grass (Halimio alyssoidis-Ulicetum gallii association)	ND	Shallow acidic	Nutrient deficient	Pasture ID's consist of two pastures each	cattle	Asturiana de los Valles	adults with youngs	female	2-3	2-3	ND	1.1	adult animals per ha	2.5	1.1	ND	1.1	NA	1
2	x	Benavides 2009	Benavides R, Celaya R, Ferreira LMM, Jáuregui BM, García U, Osoro, K. Grazing behaviour of domestic ruminants according to flock type and subsequent vegetation changes on partially improved heathlands. Span J Agric Res. 2009;7(2):417-430.	Journal article	2009	Benavides R	raquel_benavides@yahoo.com; rbenavides@serida.org	Instituto Nacional de Investigación y Tecnología Agraria y Alimentaria (INIA, project RTA-01-014-C2- 1) and the Ministerio de Educación y Ciencia (MEC, project AGL2003-05342)	to study different grazing managements (type of flock) on mechanically cleared heathland areas with one third of improved perennial ryegrass-white clover pasture, regarding aspects on grazing behaviour and subsequent vegetation changes in the heathland areas	1	2005	4	Spring-Autumn	1	Spain	Asturias	San Isidro mountain range,Illano	6°53'W	43°21'N	Cfb	Mountain	Semi-natural	Unclear; mechanically cleared prior to study.	Similar	1,8-2,7	ha	ND	ND	Highland heathland	Heather- and gorse dominated heathland with some grass (Halimio alyssoidis-Ulicetum gallii association)	ND	Shallow acidic	Nutrient deficient	Pasture ID's consist of two pastures each	cattle	Asturiana de los Valles	adults with youngs	female	2-3	2-3	ND	1.1	adult animals per ha	2.5	1.1	ND	1.1	NA	1
2	x	Benavides 2009	Benavides R, Celaya R, Ferreira LMM, Jáuregui BM, García U, Osoro, K. Grazing behaviour of domestic ruminants according to flock type and subsequent vegetation changes on partially improved heathlands. Span J Agric Res. 2009;7(2):417-430.	Journal article	2009	Benavides R	raquel_benavides@yahoo.com; rbenavides@serida.org	Instituto Nacional de Investigación y Tecnología Agraria y Alimentaria (INIA, project RTA-01-014-C2- 1) and the Ministerio de Educación y Ciencia (MEC, project AGL2003-05342)	to study different grazing managements (type of flock) on mechanically cleared heathland areas with one third of improved perennial ryegrass-white clover pasture, regarding aspects on grazing behaviour and subsequent vegetation changes in the heathland areas	1	2006	5	Spring-Autumn	1	Spain	Asturias	San Isidro mountain range,Illano	6°53'W	43°21'N	Cfb	Mountain	Semi-natural	Unclear; mechanically cleared prior to study.	Similar	1,8-2,7	ha	ND	ND	Highland heathland	Heather- and gorse dominated heathland with some grass (Halimio alyssoidis-Ulicetum gallii association)	ND	Shallow acidic	Nutrient deficient	Pasture ID's consist of two pastures each	cattle	Asturiana de los Valles	adults with youngs	female	2-3	2-3	ND	1.1	adult animals per ha	2.5	1.1	ND	1.1	NA	1
2	x	Benavides 2009	Benavides R, Celaya R, Ferreira LMM, Jáuregui BM, García U, Osoro, K. Grazing behaviour of domestic ruminants according to flock type and subsequent vegetation changes on partially improved heathlands. Span J Agric Res. 2009;7(2):417-430.	Journal article	2009	Benavides R	raquel_benavides@yahoo.com; rbenavides@serida.org	Instituto Nacional de Investigación y Tecnología Agraria y Alimentaria (INIA, project RTA-01-014-C2- 1) and the Ministerio de Educación y Ciencia (MEC, project AGL2003-05342)	to study different grazing managements (type of flock) on mechanically cleared heathland areas with one third of improved perennial ryegrass-white clover pasture, regarding aspects on grazing behaviour and subsequent vegetation changes in the heathland areas	1	2007	6	Spring-Autumn	1	Spain	Asturias	San Isidro mountain range,Illano	6°53'W	43°21'N	Cfb	Mountain	Semi-natural	Unclear; mechanically cleared prior to study.	Similar	1,8-2,7	ha	ND	ND	Highland heathland	Heather- and gorse dominated heathland with some grass (Halimio alyssoidis-Ulicetum gallii association)	ND	Shallow acidic	Nutrient deficient	Pasture ID's consist of two pastures each	cattle	Asturiana de los Valles	adults with youngs	female	2-3	2-3	ND	1.1	adult animals per ha	2.5	1.1	ND	1.1	NA	1
2	x	Benavides 2009	Benavides R, Celaya R, Ferreira LMM, Jáuregui BM, García U, Osoro, K. Grazing behaviour of domestic ruminants according to flock type and subsequent vegetation changes on partially improved heathlands. Span J Agric Res. 2009;7(2):417-430.	Journal article	2009	Benavides R	raquel_benavides@yahoo.com; rbenavides@serida.org	Instituto Nacional de Investigación y Tecnología Agraria y Alimentaria (INIA, project RTA-01-014-C2- 1) and the Ministerio de Educación y Ciencia (MEC, project AGL2003-05342)	to study different grazing managements (type of flock) on mechanically cleared heathland areas with one third of improved perennial ryegrass-white clover pasture, regarding aspects on grazing behaviour and subsequent vegetation changes in the heathland areas	2	2003	2	Spring-Autumn	1	Spain	Asturias	San Isidro mountain range,Illano	6°53'W	43°21'N	Cfb	Mountain	Semi-natural	Unclear; mechanically cleared prior to study.	Similar	2.7	ha	ND	ND	Highland heathland	Heather- and gorse dominated heathland with some grass (Halimio alyssoidis-Ulicetum gallii association)	ND	Shallow acidic	Nutrient deficient	Pasture ID's consist of two pastures each	cattle; goat	Asturiana de los Valles (cattle); Cashmere (goats)	adults with youngs	female	3;20	3;20	ND	1.1;7.4	adult animals per ha	23	8.51852	ND	1.85185	NA	1
2	x	Benavides 2009	Benavides R, Celaya R, Ferreira LMM, Jáuregui BM, García U, Osoro, K. Grazing behaviour of domestic ruminants according to flock type and subsequent vegetation changes on partially improved heathlands. Span J Agric Res. 2009;7(2):417-430.	Journal article	2009	Benavides R	raquel_benavides@yahoo.com; rbenavides@serida.org	Instituto Nacional de Investigación y Tecnología Agraria y Alimentaria (INIA, project RTA-01-014-C2- 1) and the Ministerio de Educación y Ciencia (MEC, project AGL2003-05342)	to study different grazing managements (type of flock) on mechanically cleared heathland areas with one third of improved perennial ryegrass-white clover pasture, regarding aspects on grazing behaviour and subsequent vegetation changes in the heathland areas	2	2005	4	Spring-Autumn	1	Spain	Asturias	San Isidro mountain range,Illano	6°53'W	43°21'N	Cfb	Mountain	Semi-natural	Unclear; mechanically cleared prior to study.	Similar	2.7	ha	ND	ND	Highland heathland	Heather- and gorse dominated heathland with some grass (Halimio alyssoidis-Ulicetum gallii association)	ND	Shallow acidic	Nutrient deficient	Pasture ID's consist of two pastures each	cattle; goat	Asturiana de los Valles (cattle); Cashmere (goats)	1 year; adults with youngs	male; female	4;16	4;16	ND	1.5;5.9	adult animals per ha	20	7.40741	ND	2.07407	NA	1
2	x	Benavides 2009	Benavides R, Celaya R, Ferreira LMM, Jáuregui BM, García U, Osoro, K. Grazing behaviour of domestic ruminants according to flock type and subsequent vegetation changes on partially improved heathlands. Span J Agric Res. 2009;7(2):417-430.	Journal article	2009	Benavides R	raquel_benavides@yahoo.com; rbenavides@serida.org	Instituto Nacional de Investigación y Tecnología Agraria y Alimentaria (INIA, project RTA-01-014-C2- 1) and the Ministerio de Educación y Ciencia (MEC, project AGL2003-05342)	to study different grazing managements (type of flock) on mechanically cleared heathland areas with one third of improved perennial ryegrass-white clover pasture, regarding aspects on grazing behaviour and subsequent vegetation changes in the heathland areas	2	2006	5	Spring-Autumn	1	Spain	Asturias	San Isidro mountain range,Illano	6°53'W	43°21'N	Cfb	Mountain	Semi-natural	Unclear; mechanically cleared prior to study.	Similar	2.7	ha	ND	ND	Highland heathland	Heather- and gorse dominated heathland with some grass (Halimio alyssoidis-Ulicetum gallii association)	ND	Shallow acidic	Nutrient deficient	Pasture ID's consist of two pastures each	cattle; goat	Asturiana de los Valles (cattle); Cashmere (goats)	adults with youngs	female	3;18	3;18	ND	1.1; 6.7	adult animals per ha	21	7.77778	ND	1.77778	NA	1
2	x	Benavides 2009	Benavides R, Celaya R, Ferreira LMM, Jáuregui BM, García U, Osoro, K. Grazing behaviour of domestic ruminants according to flock type and subsequent vegetation changes on partially improved heathlands. Span J Agric Res. 2009;7(2):417-430.	Journal article	2009	Benavides R	raquel_benavides@yahoo.com; rbenavides@serida.org	Instituto Nacional de Investigación y Tecnología Agraria y Alimentaria (INIA, project RTA-01-014-C2- 1) and the Ministerio de Educación y Ciencia (MEC, project AGL2003-05342)	to study different grazing managements (type of flock) on mechanically cleared heathland areas with one third of improved perennial ryegrass-white clover pasture, regarding aspects on grazing behaviour and subsequent vegetation changes in the heathland areas	2	2007	6	Spring-Autumn	1	Spain	Asturias	San Isidro mountain range,Illano	6°53'W	43°21'N	Cfb	Mountain	Semi-natural	Unclear; mechanically cleared prior to study.	Similar	2.7	ha	ND	ND	Highland heathland	Heather- and gorse dominated heathland with some grass (Halimio alyssoidis-Ulicetum gallii association)	ND	Shallow acidic	Nutrient deficient	Pasture ID's consist of two pastures each	cattle; goat	Asturiana de los Valles (cattle); Cashmere (goats)	adults with youngs	female	3;22	3;22	ND	1.1; 8.1	adult animals per ha	25	9.25926	ND	1.92593	NA	1
2	x	Benavides 2009	Benavides R, Celaya R, Ferreira LMM, Jáuregui BM, García U, Osoro, K. Grazing behaviour of domestic ruminants according to flock type and subsequent vegetation changes on partially improved heathlands. Span J Agric Res. 2009;7(2):417-430.	Journal article	2009	Benavides R	raquel_benavides@yahoo.com; rbenavides@serida.org	Instituto Nacional de Investigación y Tecnología Agraria y Alimentaria (INIA, project RTA-01-014-C2- 1) and the Ministerio de Educación y Ciencia (MEC, project AGL2003-05342)	to study different grazing managements (type of flock) on mechanically cleared heathland areas with one third of improved perennial ryegrass-white clover pasture, regarding aspects on grazing behaviour and subsequent vegetation changes in the heathland areas	2	2003	2	Spring-Autumn	1	Spain	Asturias	San Isidro mountain range,Illano	6°53'W	43°21'N	Cfb	Mountain	Semi-natural	Unclear; mechanically cleared prior to study.	Similar	2.7	ha	ND	ND	Highland heathland	Heather- and gorse dominated heathland with some grass (Halimio alyssoidis-Ulicetum gallii association)	ND	Shallow acidic	Nutrient deficient	Pasture ID's consist of two pastures each	goat; cattle	Cashmere (goats); Asturiana de los Valles (cattle)	adults with youngs	female	20;3	20;3	ND	7.4;1.1	adult animals per ha	23	8.51852	ND	1.85185	NA	1
2	x	Benavides 2009	Benavides R, Celaya R, Ferreira LMM, Jáuregui BM, García U, Osoro, K. Grazing behaviour of domestic ruminants according to flock type and subsequent vegetation changes on partially improved heathlands. Span J Agric Res. 2009;7(2):417-430.	Journal article	2009	Benavides R	raquel_benavides@yahoo.com; rbenavides@serida.org	Instituto Nacional de Investigación y Tecnología Agraria y Alimentaria (INIA, project RTA-01-014-C2- 1) and the Ministerio de Educación y Ciencia (MEC, project AGL2003-05342)	to study different grazing managements (type of flock) on mechanically cleared heathland areas with one third of improved perennial ryegrass-white clover pasture, regarding aspects on grazing behaviour and subsequent vegetation changes in the heathland areas	2	2005	4	Spring-Autumn	1	Spain	Asturias	San Isidro mountain range,Illano	6°53'W	43°21'N	Cfb	Mountain	Semi-natural	Unclear; mechanically cleared prior to study.	Similar	2.7	ha	ND	ND	Highland heathland	Heather- and gorse dominated heathland with some grass (Halimio alyssoidis-Ulicetum gallii association)	ND	Shallow acidic	Nutrient deficient	Pasture ID's consist of two pastures each	goat; cattle	Cashmere (goats); Asturiana de los Valles (cattle)	adults with youngs	female	16;4	16;4	ND	5.9;1.5	adult animals per ha	20	7.40741	ND	2.07407	NA	1
2	x	Benavides 2009	Benavides R, Celaya R, Ferreira LMM, Jáuregui BM, García U, Osoro, K. Grazing behaviour of domestic ruminants according to flock type and subsequent vegetation changes on partially improved heathlands. Span J Agric Res. 2009;7(2):417-430.	Journal article	2009	Benavides R	raquel_benavides@yahoo.com; rbenavides@serida.org	Instituto Nacional de Investigación y Tecnología Agraria y Alimentaria (INIA, project RTA-01-014-C2- 1) and the Ministerio de Educación y Ciencia (MEC, project AGL2003-05342)	to study different grazing managements (type of flock) on mechanically cleared heathland areas with one third of improved perennial ryegrass-white clover pasture, regarding aspects on grazing behaviour and subsequent vegetation changes in the heathland areas	2	2006	5	Spring-Autumn	1	Spain	Asturias	San Isidro mountain range,Illano	6°53'W	43°21'N	Cfb	Mountain	Semi-natural	Unclear; mechanically cleared prior to study.	Similar	2.7	ha	ND	ND	Highland heathland	Heather- and gorse dominated heathland with some grass (Halimio alyssoidis-Ulicetum gallii association)	ND	Shallow acidic	Nutrient deficient	Pasture ID's consist of two pastures each	goat; cattle	Cashmere (goats); Asturiana de los Valles (cattle)	adults with youngs	female	18;3	18;3	ND	6.7;1.1	adult animals per ha	21	7.77778	ND	1.77778	NA	1
2	x	Benavides 2009	Benavides R, Celaya R, Ferreira LMM, Jáuregui BM, García U, Osoro, K. Grazing behaviour of domestic ruminants according to flock type and subsequent vegetation changes on partially improved heathlands. Span J Agric Res. 2009;7(2):417-430.	Journal article	2009	Benavides R	raquel_benavides@yahoo.com; rbenavides@serida.org	Instituto Nacional de Investigación y Tecnología Agraria y Alimentaria (INIA, project RTA-01-014-C2- 1) and the Ministerio de Educación y Ciencia (MEC, project AGL2003-05342)	to study different grazing managements (type of flock) on mechanically cleared heathland areas with one third of improved perennial ryegrass-white clover pasture, regarding aspects on grazing behaviour and subsequent vegetation changes in the heathland areas	2	2007	6	Spring-Autumn	1	Spain	Asturias	San Isidro mountain range,Illano	6°53'W	43°21'N	Cfb	Mountain	Semi-natural	Unclear; mechanically cleared prior to study.	Similar	2.7	ha	ND	ND	Highland heathland	Heather- and gorse dominated heathland with some grass (Halimio alyssoidis-Ulicetum gallii association)	ND	Shallow acidic	Nutrient deficient	Pasture ID's consist of two pastures each	goat; cattle	Cashmere (goats); Asturiana de los Valles (cattle)	adults with youngs	female	22;3	22;3	ND	8.1;1.1	adult animals per ha	25	9.25926	ND	1.92593	NA	1
2	x	Benavides 2009	Benavides R, Celaya R, Ferreira LMM, Jáuregui BM, García U, Osoro, K. Grazing behaviour of domestic ruminants according to flock type and subsequent vegetation changes on partially improved heathlands. Span J Agric Res. 2009;7(2):417-430.	Journal article	2009	Benavides R	raquel_benavides@yahoo.com; rbenavides@serida.org	Instituto Nacional de Investigación y Tecnología Agraria y Alimentaria (INIA, project RTA-01-014-C2- 1) and the Ministerio de Educación y Ciencia (MEC, project AGL2003-05342)	to study different grazing managements (type of flock) on mechanically cleared heathland areas with one third of improved perennial ryegrass-white clover pasture, regarding aspects on grazing behaviour and subsequent vegetation changes in the heathland areas	3	2003	2	Spring-Autumn	1	Spain	Asturias	San Isidro mountain range,Illano	6°53'W	43°21'N	Cfb	Mountain	Semi-natural	Unclear; mechanically cleared prior to study.	Similar	0.9	ha	ND	ND	Highland heathland	Heather- and gorse dominated heathland with some grass (Halimio alyssoidis-Ulicetum gallii association)	ND	Shallow acidic	Nutrient deficient	Pasture ID's consist of two pastures each	sheep	Gallega (sheep)	adults with youngs	female	10	10	ND	11.1	adult animals per ha	10	11.1111	ND	1.11111	NA	1
2	x	Benavides 2009	Benavides R, Celaya R, Ferreira LMM, Jáuregui BM, García U, Osoro, K. Grazing behaviour of domestic ruminants according to flock type and subsequent vegetation changes on partially improved heathlands. Span J Agric Res. 2009;7(2):417-430.	Journal article	2009	Benavides R	raquel_benavides@yahoo.com; rbenavides@serida.org	Instituto Nacional de Investigación y Tecnología Agraria y Alimentaria (INIA, project RTA-01-014-C2- 1) and the Ministerio de Educación y Ciencia (MEC, project AGL2003-05342)	to study different grazing managements (type of flock) on mechanically cleared heathland areas with one third of improved perennial ryegrass-white clover pasture, regarding aspects on grazing behaviour and subsequent vegetation changes in the heathland areas	3	2005	4	Spring-Autumn	1	Spain	Asturias	San Isidro mountain range,Illano	6°53'W	43°21'N	Cfb	Mountain	Semi-natural	Unclear; mechanically cleared prior to study.	Similar	0.9	ha	ND	ND	Highland heathland	Heather- and gorse dominated heathland with some grass (Halimio alyssoidis-Ulicetum gallii association)	ND	Shallow acidic	Nutrient deficient	Pasture ID's consist of two pastures each	sheep	Gallega (sheep)	adults with youngs	female	10	10	ND	11.1	adult animals per ha	10	11.1111	ND	1.11111	NA	1
2	x	Benavides 2009	Benavides R, Celaya R, Ferreira LMM, Jáuregui BM, García U, Osoro, K. Grazing behaviour of domestic ruminants according to flock type and subsequent vegetation changes on partially improved heathlands. Span J Agric Res. 2009;7(2):417-430.	Journal article	2009	Benavides R	raquel_benavides@yahoo.com; rbenavides@serida.org	Instituto Nacional de Investigación y Tecnología Agraria y Alimentaria (INIA, project RTA-01-014-C2- 1) and the Ministerio de Educación y Ciencia (MEC, project AGL2003-05342)	to study different grazing managements (type of flock) on mechanically cleared heathland areas with one third of improved perennial ryegrass-white clover pasture, regarding aspects on grazing behaviour and subsequent vegetation changes in the heathland areas	3	2006	5	Spring-Autumn	1	Spain	Asturias	San Isidro mountain range,Illano	6°53'W	43°21'N	Cfb	Mountain	Semi-natural	Unclear; mechanically cleared prior to study.	Similar	0.9	ha	ND	ND	Highland heathland	Heather- and gorse dominated heathland with some grass (Halimio alyssoidis-Ulicetum gallii association)	ND	Shallow acidic	Nutrient deficient	Pasture ID's consist of two pastures each	sheep	Gallega (sheep)	adults with youngs	female	10	10	ND	11.1	adult animals per ha	10	11.1111	ND	1.11111	NA	1
2	x	Benavides 2009	Benavides R, Celaya R, Ferreira LMM, Jáuregui BM, García U, Osoro, K. Grazing behaviour of domestic ruminants according to flock type and subsequent vegetation changes on partially improved heathlands. Span J Agric Res. 2009;7(2):417-430.	Journal article	2009	Benavides R	raquel_benavides@yahoo.com; rbenavides@serida.org	Instituto Nacional de Investigación y Tecnología Agraria y Alimentaria (INIA, project RTA-01-014-C2- 1) and the Ministerio de Educación y Ciencia (MEC, project AGL2003-05342)	to study different grazing managements (type of flock) on mechanically cleared heathland areas with one third of improved perennial ryegrass-white clover pasture, regarding aspects on grazing behaviour and subsequent vegetation changes in the heathland areas	3	2007	6	Spring-Autumn	1	Spain	Asturias	San Isidro mountain range,Illano	6°53'W	43°21'N	Cfb	Mountain	Semi-natural	Unclear; mechanically cleared prior to study.	Similar	0.9	ha	ND	ND	Highland heathland	Heather- and gorse dominated heathland with some grass (Halimio alyssoidis-Ulicetum gallii association)	ND	Shallow acidic	Nutrient deficient	Pasture ID's consist of two pastures each	sheep	Gallega (sheep)	adults with youngs	female	12	12	ND	13.3	adult animals per ha	12	13.3333	ND	1.33333	NA	1
2	x	Benavides 2009	Benavides R, Celaya R, Ferreira LMM, Jáuregui BM, García U, Osoro, K. Grazing behaviour of domestic ruminants according to flock type and subsequent vegetation changes on partially improved heathlands. Span J Agric Res. 2009;7(2):417-430.	Journal article	2009	Benavides R	raquel_benavides@yahoo.com; rbenavides@serida.org	Instituto Nacional de Investigación y Tecnología Agraria y Alimentaria (INIA, project RTA-01-014-C2- 1) and the Ministerio de Educación y Ciencia (MEC, project AGL2003-05342)	to study different grazing managements (type of flock) on mechanically cleared heathland areas with one third of improved perennial ryegrass-white clover pasture, regarding aspects on grazing behaviour and subsequent vegetation changes in the heathland areas	4	2003	2	Spring-Autumn	1	Spain	Asturias	San Isidro mountain range,Illano	6°53'W	43°21'N	Cfb	Mountain	Semi-natural	Unclear; mechanically cleared prior to study.	Similar	1.8	ha	ND	ND	Highland heathland	Heather- and gorse dominated heathland with some grass (Halimio alyssoidis-Ulicetum gallii association)	ND	Shallow acidic	Nutrient deficient	Pasture ID's consist of two pastures each	sheep; goat	Gallega (sheep); Cashmere (goat)	adults with youngs	female	10;10	10;10	ND	5.6	adult animals per ha	20	11.1111	ND	1.11111	NA	1
2	x	Benavides 2009	Benavides R, Celaya R, Ferreira LMM, Jáuregui BM, García U, Osoro, K. Grazing behaviour of domestic ruminants according to flock type and subsequent vegetation changes on partially improved heathlands. Span J Agric Res. 2009;7(2):417-430.	Journal article	2009	Benavides R	raquel_benavides@yahoo.com; rbenavides@serida.org	Instituto Nacional de Investigación y Tecnología Agraria y Alimentaria (INIA, project RTA-01-014-C2- 1) and the Ministerio de Educación y Ciencia (MEC, project AGL2003-05342)	to study different grazing managements (type of flock) on mechanically cleared heathland areas with one third of improved perennial ryegrass-white clover pasture, regarding aspects on grazing behaviour and subsequent vegetation changes in the heathland areas	4	2005	4	Spring-Autumn	1	Spain	Asturias	San Isidro mountain range,Illano	6°53'W	43°21'N	Cfb	Mountain	Semi-natural	Unclear; mechanically cleared prior to study.	Similar	1.8	ha	ND	ND	Highland heathland	Heather- and gorse dominated heathland with some grass (Halimio alyssoidis-Ulicetum gallii association)	ND	Shallow acidic	Nutrient deficient	Pasture ID's consist of two pastures each	sheep; goat	Gallega (sheep); Cashmere (goat)	adults with youngs	female	10;10	10;10	ND	5.6	adult animals per ha	20	11.1111	ND	1.11111	NA	1
2	x	Benavides 2009	Benavides R, Celaya R, Ferreira LMM, Jáuregui BM, García U, Osoro, K. Grazing behaviour of domestic ruminants according to flock type and subsequent vegetation changes on partially improved heathlands. Span J Agric Res. 2009;7(2):417-430.	Journal article	2009	Benavides R	raquel_benavides@yahoo.com; rbenavides@serida.org	Instituto Nacional de Investigación y Tecnología Agraria y Alimentaria (INIA, project RTA-01-014-C2- 1) and the Ministerio de Educación y Ciencia (MEC, project AGL2003-05342)	to study different grazing managements (type of flock) on mechanically cleared heathland areas with one third of improved perennial ryegrass-white clover pasture, regarding aspects on grazing behaviour and subsequent vegetation changes in the heathland areas	4	2006	5	Spring-Autumn	1	Spain	Asturias	San Isidro mountain range,Illano	6°53'W	43°21'N	Cfb	Mountain	Semi-natural	Unclear; mechanically cleared prior to study.	Similar	1.8	ha	ND	ND	Highland heathland	Heather- and gorse dominated heathland with some grass (Halimio alyssoidis-Ulicetum gallii association)	ND	Shallow acidic	Nutrient deficient	Pasture ID's consist of two pastures each	sheep; goat	Gallega (sheep); Cashmere (goat)	adults with youngs	female	12;12	12;12	ND	6.7	adult animals per ha	24	13.3333	ND	1.33333	NA	1
2	x	Benavides 2009	Benavides R, Celaya R, Ferreira LMM, Jáuregui BM, García U, Osoro, K. Grazing behaviour of domestic ruminants according to flock type and subsequent vegetation changes on partially improved heathlands. Span J Agric Res. 2009;7(2):417-430.	Journal article	2009	Benavides R	raquel_benavides@yahoo.com; rbenavides@serida.org	Instituto Nacional de Investigación y Tecnología Agraria y Alimentaria (INIA, project RTA-01-014-C2- 1) and the Ministerio de Educación y Ciencia (MEC, project AGL2003-05342)	to study different grazing managements (type of flock) on mechanically cleared heathland areas with one third of improved perennial ryegrass-white clover pasture, regarding aspects on grazing behaviour and subsequent vegetation changes in the heathland areas	4	2007	6	Spring-Autumn	1	Spain	Asturias	San Isidro mountain range,Illano	6°53'W	43°21'N	Cfb	Mountain	Semi-natural	Unclear; mechanically cleared prior to study.	Similar	1.8	ha	ND	ND	Highland heathland	Heather- and gorse dominated heathland with some grass (Halimio alyssoidis-Ulicetum gallii association)	ND	Shallow acidic	Nutrient deficient	Pasture ID's consist of two pastures each	sheep; goat	Gallega (sheep); Cashmere (goat)	adults with youngs	female	18;18	18;18	ND	10	adult animals per ha	36	20	ND	2	NA	1
2	x	Benavides 2009	Benavides R, Celaya R, Ferreira LMM, Jáuregui BM, García U, Osoro, K. Grazing behaviour of domestic ruminants according to flock type and subsequent vegetation changes on partially improved heathlands. Span J Agric Res. 2009;7(2):417-430.	Journal article	2009	Benavides R	raquel_benavides@yahoo.com; rbenavides@serida.org	Instituto Nacional de Investigación y Tecnología Agraria y Alimentaria (INIA, project RTA-01-014-C2- 1) and the Ministerio de Educación y Ciencia (MEC, project AGL2003-05342)	to study different grazing managements (type of flock) on mechanically cleared heathland areas with one third of improved perennial ryegrass-white clover pasture, regarding aspects on grazing behaviour and subsequent vegetation changes in the heathland areas	4	2003	2	Spring-Autumn	1	Spain	Asturias	San Isidro mountain range,Illano	6°53'W	43°21'N	Cfb	Mountain	Semi-natural	Unclear; mechanically cleared prior to study.	Similar	1.8	ha	ND	ND	Highland heathland	Heather- and gorse dominated heathland with some grass (Halimio alyssoidis-Ulicetum gallii association)	ND	Shallow acidic	Nutrient deficient	Pasture ID's consist of two pastures each	goat; sheep	Cashmere (goat); Gallega (sheep)	adults with youngs	female	10;10	10;10	ND	5.6	adult animals per ha	20	11.1111	ND	1.11111	NA	1
2	x	Benavides 2009	Benavides R, Celaya R, Ferreira LMM, Jáuregui BM, García U, Osoro, K. Grazing behaviour of domestic ruminants according to flock type and subsequent vegetation changes on partially improved heathlands. Span J Agric Res. 2009;7(2):417-430.	Journal article	2009	Benavides R	raquel_benavides@yahoo.com; rbenavides@serida.org	Instituto Nacional de Investigación y Tecnología Agraria y Alimentaria (INIA, project RTA-01-014-C2- 1) and the Ministerio de Educación y Ciencia (MEC, project AGL2003-05342)	to study different grazing managements (type of flock) on mechanically cleared heathland areas with one third of improved perennial ryegrass-white clover pasture, regarding aspects on grazing behaviour and subsequent vegetation changes in the heathland areas	4	2005	4	Spring-Autumn	1	Spain	Asturias	San Isidro mountain range,Illano	6°53'W	43°21'N	Cfb	Mountain	Semi-natural	Unclear; mechanically cleared prior to study.	Similar	1.8	ha	ND	ND	Highland heathland	Heather- and gorse dominated heathland with some grass (Halimio alyssoidis-Ulicetum gallii association)	ND	Shallow acidic	Nutrient deficient	Pasture ID's consist of two pastures each	goat; sheep	Cashmere (goat); Gallega (sheep)	adults with youngs	female	10;10	10;10	ND	5.6	adult animals per ha	20	11.1111	ND	1.11111	NA	1
2	x	Benavides 2009	Benavides R, Celaya R, Ferreira LMM, Jáuregui BM, García U, Osoro, K. Grazing behaviour of domestic ruminants according to flock type and subsequent vegetation changes on partially improved heathlands. Span J Agric Res. 2009;7(2):417-430.	Journal article	2009	Benavides R	raquel_benavides@yahoo.com; rbenavides@serida.org	Instituto Nacional de Investigación y Tecnología Agraria y Alimentaria (INIA, project RTA-01-014-C2- 1) and the Ministerio de Educación y Ciencia (MEC, project AGL2003-05342)	to study different grazing managements (type of flock) on mechanically cleared heathland areas with one third of improved perennial ryegrass-white clover pasture, regarding aspects on grazing behaviour and subsequent vegetation changes in the heathland areas	4	2006	5	Spring-Autumn	1	Spain	Asturias	San Isidro mountain range,Illano	6°53'W	43°21'N	Cfb	Mountain	Semi-natural	Unclear; mechanically cleared prior to study.	Similar	1.8	ha	ND	ND	Highland heathland	Heather- and gorse dominated heathland with some grass (Halimio alyssoidis-Ulicetum gallii association)	ND	Shallow acidic	Nutrient deficient	Pasture ID's consist of two pastures each	goat; sheep	Cashmere (goat); Gallega (sheep)	adults with youngs	female	12;12	12;12	ND	6.7	adult animals per ha	24	13.3333	ND	1.33333	NA	1
2	x	Benavides 2009	Benavides R, Celaya R, Ferreira LMM, Jáuregui BM, García U, Osoro, K. Grazing behaviour of domestic ruminants according to flock type and subsequent vegetation changes on partially improved heathlands. Span J Agric Res. 2009;7(2):417-430.	Journal article	2009	Benavides R	raquel_benavides@yahoo.com; rbenavides@serida.org	Instituto Nacional de Investigación y Tecnología Agraria y Alimentaria (INIA, project RTA-01-014-C2- 1) and the Ministerio de Educación y Ciencia (MEC, project AGL2003-05342)	to study different grazing managements (type of flock) on mechanically cleared heathland areas with one third of improved perennial ryegrass-white clover pasture, regarding aspects on grazing behaviour and subsequent vegetation changes in the heathland areas	4	2007	6	Spring-Autumn	1	Spain	Asturias	San Isidro mountain range,Illano	6°53'W	43°21'N	Cfb	Mountain	Semi-natural	Unclear; mechanically cleared prior to study.	Similar	1.8	ha	ND	ND	Highland heathland	Heather- and gorse dominated heathland with some grass (Halimio alyssoidis-Ulicetum gallii association)	ND	Shallow acidic	Nutrient deficient	Pasture ID's consist of two pastures each	goat; sheep	Cashmere (goat); Gallega (sheep)	adults with youngs	female	18;18	18;18	ND	10	adult animals per ha	36	20	ND	2	NA	1
2	x	Benavides 2009	Benavides R, Celaya R, Ferreira LMM, Jáuregui BM, García U, Osoro, K. Grazing behaviour of domestic ruminants according to flock type and subsequent vegetation changes on partially improved heathlands. Span J Agric Res. 2009;7(2):417-430.	Journal article	2009	Benavides R	raquel_benavides@yahoo.com; rbenavides@serida.org	Instituto Nacional de Investigación y Tecnología Agraria y Alimentaria (INIA, project RTA-01-014-C2- 1) and the Ministerio de Educación y Ciencia (MEC, project AGL2003-05342)	to study different grazing managements (type of flock) on mechanically cleared heathland areas with one third of improved perennial ryegrass-white clover pasture, regarding aspects on grazing behaviour and subsequent vegetation changes in the heathland areas	3	2006	5	Spring-Autumn	1	Spain	Asturias	San Isidro mountain range,Illano	6°53'W	43°21'N	Cfb	Mountain	Semi-natural	Unclear; mechanically cleared prior to study.	Similar	0.9	ha	ND	ND	Highland heathland	Heather- and gorse dominated heathland with some grass (Halimio alyssoidis-Ulicetum gallii association)	ND	Shallow acidic	Nutrient deficient	Pasture ID's consist of two pastures each	goat	Cashmere (goat)	adults with youngs	female	10	10	ND	11.1	adult animals per ha	10	11.1111	ND	1.11111	NA	1
2	x	Benavides 2009	Benavides R, Celaya R, Ferreira LMM, Jáuregui BM, García U, Osoro, K. Grazing behaviour of domestic ruminants according to flock type and subsequent vegetation changes on partially improved heathlands. Span J Agric Res. 2009;7(2):417-430.	Journal article	2009	Benavides R	raquel_benavides@yahoo.com; rbenavides@serida.org	Instituto Nacional de Investigación y Tecnología Agraria y Alimentaria (INIA, project RTA-01-014-C2- 1) and the Ministerio de Educación y Ciencia (MEC, project AGL2003-05342)	to study different grazing managements (type of flock) on mechanically cleared heathland areas with one third of improved perennial ryegrass-white clover pasture, regarding aspects on grazing behaviour and subsequent vegetation changes in the heathland areas	3	2007	6	Spring-Autumn	1	Spain	Asturias	San Isidro mountain range,Illano	6°53'W	43°21'N	Cfb	Mountain	Semi-natural	Unclear; mechanically cleared prior to study.	Similar	0.9	ha	ND	ND	Highland heathland	Heather- and gorse dominated heathland with some grass (Halimio alyssoidis-Ulicetum gallii association)	ND	Shallow acidic	Nutrient deficient	Pasture ID's consist of two pastures each	goat	Cashmere (goat)	adults with youngs	female	12	12	ND	13.3	adult animals per ha	12	13.3333	ND	1.33333	NA	1
4	x	Mosley 2017	Mosley JC, Frost RA, Roeder BL, Kott RW. Targeted Sheep Grazing to Suppress Sulfur Cinquefoil (Potentilla recta) on Northwestern Montana Rangeland. Rangeland Ecol Manag. 2017;70(5):560-568.	Journal article	2017	Mosley JC	jmosley@montana.edu	ND	to assess whether targeted sheep grazing could suppress sulfur cinquefoil. Specifically, we examined whether prescriptively grazed sheep would readily consume sulfur cinquefoil during flowering or seedset, the phenotypic stages when this invasive plant is most vulnerable to defoliation. Furthermore, we examined whether protein-energy supplementation would increase sheep consumption of sulfur cinq…	0	2009-2010	0	late June	1	USA	Montana	adjacent to the Flathead River	114°17'W	47°40'N	Dfb	Highlands	Semi-natural	Grazing (first excessive grazing by sheep, then season-long cattle grazing)	Similar	0.5	ha	ND	ND	Highland rangeland	Bluebunch wheatgrass/Sandberg bluegrass habitat type	ND	Jocko gravelly loam	ND	NA	sheep	Rambouillet	yearlings	female	7	7	NA	14	animals per ha (yearlings)	7	14	1.4	1.4	NA	1
4	x	Mosley 2017	Mosley JC, Frost RA, Roeder BL, Kott RW. Targeted Sheep Grazing to Suppress Sulfur Cinquefoil (Potentilla recta) on Northwestern Montana Rangeland. Rangeland Ecol Manag. 2017;70(5):560-568.	Journal article	2017	Mosley JC	jmosley@montana.edu	ND	to assess whether targeted sheep grazing could suppress sulfur cinquefoil. Specifically, we examined whether prescriptively grazed sheep would readily consume sulfur cinquefoil during flowering or seedset, the phenotypic stages when this invasive plant is most vulnerable to defoliation. Furthermore, we examined whether protein-energy supplementation would increase sheep consumption of sulfur cinq…	0	2009-2010	0	late June	1	USA	Montana	adjacent to the Flathead River	114°17'W	47°40'N	Dfb	Highlands	Semi-natural	Grazing (first excessive grazing by sheep, then season-long cattle grazing)	Similar	0.5	ha	ND	ND	Highland rangeland	Bluebunch wheatgrass/Sandberg bluegrass habitat type	ND	Jocko gravelly loam	ND	NA	sheep	Rambouillet	yearlings	female	7	7	NA	14	animals per ha (yearlings)	7	14	1.4	1.4	NA	1
4	x	Mosley 2017	Mosley JC, Frost RA, Roeder BL, Kott RW. Targeted Sheep Grazing to Suppress Sulfur Cinquefoil (Potentilla recta) on Northwestern Montana Rangeland. Rangeland Ecol Manag. 2017;70(5):560-568.	Journal article	2017	Mosley JC	jmosley@montana.edu	ND	to assess whether targeted sheep grazing could suppress sulfur cinquefoil. Specifically, we examined whether prescriptively grazed sheep would readily consume sulfur cinquefoil during flowering or seedset, the phenotypic stages when this invasive plant is most vulnerable to defoliation. Furthermore, we examined whether protein-energy supplementation would increase sheep consumption of sulfur cinq…	0	2009-2010	0	late June	1	USA	Montana	adjacent to the Flathead River	114°17'W	47°40'N	Dfb	Highlands	Semi-natural	Grazing (first excessive grazing by sheep, then season-long cattle grazing)	Similar	0.5	ha	ND	ND	Highland rangeland	Bluebunch wheatgrass/Sandberg bluegrass habitat type	ND	Jocko gravelly loam	ND	NA	sheep	Rambouillet	yearlings	female	7	7	NA	14	animals per ha (yearlings)	7	14	1.4	1.4	NA	1
4	x	Mosley 2017	Mosley JC, Frost RA, Roeder BL, Kott RW. Targeted Sheep Grazing to Suppress Sulfur Cinquefoil (Potentilla recta) on Northwestern Montana Rangeland. Rangeland Ecol Manag. 2017;70(5):560-568.	Journal article	2017	Mosley JC	jmosley@montana.edu	ND	to assess whether targeted sheep grazing could suppress sulfur cinquefoil. Specifically, we examined whether prescriptively grazed sheep would readily consume sulfur cinquefoil during flowering or seedset, the phenotypic stages when this invasive plant is most vulnerable to defoliation. Furthermore, we examined whether protein-energy supplementation would increase sheep consumption of sulfur cinq…	0	2009-2010	0	mid-July	2	USA	Montana	adjacent to the Flathead River	114°17'W	47°40'N	Dfb	Highlands	Semi-natural	Grazing (first excessive grazing by sheep, then season-long cattle grazing)	Similar	0.5	ha	ND	ND	Highland rangeland	Bluebunch wheatgrass/Sandberg bluegrass habitat type	ND	Jocko gravelly loam	ND	NA	sheep	Rambouillet	yearlings	female	7	7	NA	14	animals per ha (yearlings)	7	14	1.4	1.4	NA	1
4	x	Mosley 2017	Mosley JC, Frost RA, Roeder BL, Kott RW. Targeted Sheep Grazing to Suppress Sulfur Cinquefoil (Potentilla recta) on Northwestern Montana Rangeland. Rangeland Ecol Manag. 2017;70(5):560-568.	Journal article	2017	Mosley JC	jmosley@montana.edu	ND	to assess whether targeted sheep grazing could suppress sulfur cinquefoil. Specifically, we examined whether prescriptively grazed sheep would readily consume sulfur cinquefoil during flowering or seedset, the phenotypic stages when this invasive plant is most vulnerable to defoliation. Furthermore, we examined whether protein-energy supplementation would increase sheep consumption of sulfur cinq…	0	2009-2010	0	mid-July	2	USA	Montana	adjacent to the Flathead River	114°17'W	47°40'N	Dfb	Highlands	Semi-natural	Grazing (first excessive grazing by sheep, then season-long cattle grazing)	Similar	0.5	ha	ND	ND	Highland rangeland	Bluebunch wheatgrass/Sandberg bluegrass habitat type	ND	Jocko gravelly loam	ND	NA	sheep	Rambouillet	yearlings	female	7	7	NA	14	animals per ha (yearlings)	7	14	1.4	1.4	NA	1
4	x	Mosley 2017	Mosley JC, Frost RA, Roeder BL, Kott RW. Targeted Sheep Grazing to Suppress Sulfur Cinquefoil (Potentilla recta) on Northwestern Montana Rangeland. Rangeland Ecol Manag. 2017;70(5):560-568.	Journal article	2017	Mosley JC	jmosley@montana.edu	ND	to assess whether targeted sheep grazing could suppress sulfur cinquefoil. Specifically, we examined whether prescriptively grazed sheep would readily consume sulfur cinquefoil during flowering or seedset, the phenotypic stages when this invasive plant is most vulnerable to defoliation. Furthermore, we examined whether protein-energy supplementation would increase sheep consumption of sulfur cinq…	0	2009-2010	0	mid-July	2	USA	Montana	adjacent to the Flathead River	114°17'W	47°40'N	Dfb	Highlands	Semi-natural	Grazing (first excessive grazing by sheep, then season-long cattle grazing)	Similar	0.5	ha	ND	ND	Highland rangeland	Bluebunch wheatgrass/Sandberg bluegrass habitat type	ND	Jocko gravelly loam	ND	NA	sheep	Rambouillet	yearlings	female	7	7	NA	14	animals per ha (yearlings)	7	14	1.4	1.4	NA	1
1	x	Mosley 2017	Mosley JC, Frost RA, Roeder BL, Kott RW. Targeted Sheep Grazing to Suppress Sulfur Cinquefoil (Potentilla recta) on Northwestern Montana Rangeland. Rangeland Ecol Manag. 2017;70(5):560-568.	Journal article	2017	Mosley JC	jmosley@montana.edu	ND	to assess whether targeted sheep grazing could suppress sulfur cinquefoil. Specifically, we examined whether prescriptively grazed sheep would readily consume sulfur cinquefoil during flowering or seedset, the phenotypic stages when this invasive plant is most vulnerable to defoliation. Furthermore, we examined whether protein-energy supplementation would increase sheep consumption of sulfur cinq…	0	2009-2010	0	late June	1	USA	Montana	adjacent to the Flathead River	114°17'W	47°40'N	Dfb	Highlands	Semi-natural	Grazing (first excessive grazing by sheep, then season-long cattle grazing)	Similar	0.5	ha	ND	ND	Highland rangeland	Bluebunch wheatgrass/Sandberg bluegrass habitat type	ND	Jocko gravelly loam	ND	NA	sheep	Rambouillet	yearlings	female	7	7	NA	14	animals per ha (yearlings)	7	14	1.4	1.4	NA	1
1	x	Mosley 2017	Mosley JC, Frost RA, Roeder BL, Kott RW. Targeted Sheep Grazing to Suppress Sulfur Cinquefoil (Potentilla recta) on Northwestern Montana Rangeland. Rangeland Ecol Manag. 2017;70(5):560-568.	Journal article	2017	Mosley JC	jmosley@montana.edu	ND	to assess whether targeted sheep grazing could suppress sulfur cinquefoil. Specifically, we examined whether prescriptively grazed sheep would readily consume sulfur cinquefoil during flowering or seedset, the phenotypic stages when this invasive plant is most vulnerable to defoliation. Furthermore, we examined whether protein-energy supplementation would increase sheep consumption of sulfur cinq…	0	2009-2010	0	mid-July	2	USA	Montana	adjacent to the Flathead River	114°17'W	47°40'N	Dfb	Highlands	Semi-natural	Grazing (first excessive grazing by sheep, then season-long cattle grazing)	Similar	0.5	ha	ND	ND	Highland rangeland	Bluebunch wheatgrass/Sandberg bluegrass habitat type	ND	Jocko gravelly loam	ND	NA	sheep	Rambouillet	yearlings	female	7	7	NA	14	animals per ha (yearlings)	7	14	1.4	1.4	NA	1
4	x	Mosley 2017	Mosley JC, Frost RA, Roeder BL, Kott RW. Targeted Sheep Grazing to Suppress Sulfur Cinquefoil (Potentilla recta) on Northwestern Montana Rangeland. Rangeland Ecol Manag. 2017;70(5):560-568.	Journal article	2017	Mosley JC	jmosley@montana.edu	ND	to assess whether targeted sheep grazing could suppress sulfur cinquefoil. Specifically, we examined whether prescriptively grazed sheep would readily consume sulfur cinquefoil during flowering or seedset, the phenotypic stages when this invasive plant is most vulnerable to defoliation. Furthermore, we examined whether protein-energy supplementation would increase sheep consumption of sulfur cinq…	0	2009-2010	0	late June	1	USA	Montana	adjacent to the Flathead River	114°17'W	47°40'N	Dfb	Highlands	Semi-natural	Grazing (first excessive grazing by sheep, then season-long cattle grazing)	Similar	0.5	ha	ND	ND	Highland rangeland	Bluebunch wheatgrass/Sandberg bluegrass habitat type	ND	Jocko gravelly loam	ND	NA	sheep	Rambouillet	yearlings	female	7	7	NA	14	animals per ha (yearlings)	7	14	1.4	1.4	NA	1
4	x	Mosley 2017	Mosley JC, Frost RA, Roeder BL, Kott RW. Targeted Sheep Grazing to Suppress Sulfur Cinquefoil (Potentilla recta) on Northwestern Montana Rangeland. Rangeland Ecol Manag. 2017;70(5):560-568.	Journal article	2017	Mosley JC	jmosley@montana.edu	ND	to assess whether targeted sheep grazing could suppress sulfur cinquefoil. Specifically, we examined whether prescriptively grazed sheep would readily consume sulfur cinquefoil during flowering or seedset, the phenotypic stages when this invasive plant is most vulnerable to defoliation. Furthermore, we examined whether protein-energy supplementation would increase sheep consumption of sulfur cinq…	0	2009-2010	0	late June	1	USA	Montana	adjacent to the Flathead River	114°17'W	47°40'N	Dfb	Highlands	Semi-natural	Grazing (first excessive grazing by sheep, then season-long cattle grazing)	Similar	0.5	ha	ND	ND	Highland rangeland	Bluebunch wheatgrass/Sandberg bluegrass habitat type	ND	Jocko gravelly loam	ND	NA	sheep	Rambouillet	yearlings	female	7	7	NA	14	animals per ha (yearlings)	7	14	1.4	1.4	NA	1
4	x	Mosley 2017	Mosley JC, Frost RA, Roeder BL, Kott RW. Targeted Sheep Grazing to Suppress Sulfur Cinquefoil (Potentilla recta) on Northwestern Montana Rangeland. Rangeland Ecol Manag. 2017;70(5):560-568.	Journal article	2017	Mosley JC	jmosley@montana.edu	ND	to assess whether targeted sheep grazing could suppress sulfur cinquefoil. Specifically, we examined whether prescriptively grazed sheep would readily consume sulfur cinquefoil during flowering or seedset, the phenotypic stages when this invasive plant is most vulnerable to defoliation. Furthermore, we examined whether protein-energy supplementation would increase sheep consumption of sulfur cinq…	0	2009-2010	0	late June	1	USA	Montana	adjacent to the Flathead River	114°17'W	47°40'N	Dfb	Highlands	Semi-natural	Grazing (first excessive grazing by sheep, then season-long cattle grazing)	Similar	0.5	ha	ND	ND	Highland rangeland	Bluebunch wheatgrass/Sandberg bluegrass habitat type	ND	Jocko gravelly loam	ND	NA	sheep	Rambouillet	yearlings	female	7	7	NA	14	animals per ha (yearlings)	7	14	1.4	1.4	NA	1
4	x	Mosley 2017	Mosley JC, Frost RA, Roeder BL, Kott RW. Targeted Sheep Grazing to Suppress Sulfur Cinquefoil (Potentilla recta) on Northwestern Montana Rangeland. Rangeland Ecol Manag. 2017;70(5):560-568.	Journal article	2017	Mosley JC	jmosley@montana.edu	ND	to assess whether targeted sheep grazing could suppress sulfur cinquefoil. Specifically, we examined whether prescriptively grazed sheep would readily consume sulfur cinquefoil during flowering or seedset, the phenotypic stages when this invasive plant is most vulnerable to defoliation. Furthermore, we examined whether protein-energy supplementation would increase sheep consumption of sulfur cinq…	0	2009-2010	0	late June	1	USA	Montana	adjacent to the Flathead River	114°17'W	47°40'N	Dfb	Highlands	Semi-natural	Grazing (first excessive grazing by sheep, then season-long cattle grazing)	Similar	0.5	ha	ND	ND	Highland rangeland	Bluebunch wheatgrass/Sandberg bluegrass habitat type	ND	Jocko gravelly loam	ND	NA	sheep	Rambouillet	yearlings	female	7	7	NA	14	animals per ha (yearlings)	7	14	1.4	1.4	NA	1
4	x	Mosley 2017	Mosley JC, Frost RA, Roeder BL, Kott RW. Targeted Sheep Grazing to Suppress Sulfur Cinquefoil (Potentilla recta) on Northwestern Montana Rangeland. Rangeland Ecol Manag. 2017;70(5):560-568.	Journal article	2017	Mosley JC	jmosley@montana.edu	ND	to assess whether targeted sheep grazing could suppress sulfur cinquefoil. Specifically, we examined whether prescriptively grazed sheep would readily consume sulfur cinquefoil during flowering or seedset, the phenotypic stages when this invasive plant is most vulnerable to defoliation. Furthermore, we examined whether protein-energy supplementation would increase sheep consumption of sulfur cinq…	0	2009-2010	0	late June	1	USA	Montana	adjacent to the Flathead River	114°17'W	47°40'N	Dfb	Highlands	Semi-natural	Grazing (first excessive grazing by sheep, then season-long cattle grazing)	Similar	0.5	ha	ND	ND	Highland rangeland	Bluebunch wheatgrass/Sandberg bluegrass habitat type	ND	Jocko gravelly loam	ND	NA	sheep	Rambouillet	yearlings	female	7	7	NA	14	animals per ha (yearlings)	7	14	1.4	1.4	NA	1
4	x	Mosley 2017	Mosley JC, Frost RA, Roeder BL, Kott RW. Targeted Sheep Grazing to Suppress Sulfur Cinquefoil (Potentilla recta) on Northwestern Montana Rangeland. Rangeland Ecol Manag. 2017;70(5):560-568.	Journal article	2017	Mosley JC	jmosley@montana.edu	ND	to assess whether targeted sheep grazing could suppress sulfur cinquefoil. Specifically, we examined whether prescriptively grazed sheep would readily consume sulfur cinquefoil during flowering or seedset, the phenotypic stages when this invasive plant is most vulnerable to defoliation. Furthermore, we examined whether protein-energy supplementation would increase sheep consumption of sulfur cinq…	0	2009-2010	0	late June	1	USA	Montana	adjacent to the Flathead River	114°17'W	47°40'N	Dfb	Highlands	Semi-natural	Grazing (first excessive grazing by sheep, then season-long cattle grazing)	Similar	0.5	ha	ND	ND	Highland rangeland	Bluebunch wheatgrass/Sandberg bluegrass habitat type	ND	Jocko gravelly loam	ND	NA	sheep	Rambouillet	yearlings	female	7	7	NA	14	animals per ha (yearlings)	7	14	1.4	1.4	NA	1
4	x	Mosley 2017	Mosley JC, Frost RA, Roeder BL, Kott RW. Targeted Sheep Grazing to Suppress Sulfur Cinquefoil (Potentilla recta) on Northwestern Montana Rangeland. Rangeland Ecol Manag. 2017;70(5):560-568.	Journal article	2017	Mosley JC	jmosley@montana.edu	ND	to assess whether targeted sheep grazing could suppress sulfur cinquefoil. Specifically, we examined whether prescriptively grazed sheep would readily consume sulfur cinquefoil during flowering or seedset, the phenotypic stages when this invasive plant is most vulnerable to defoliation. Furthermore, we examined whether protein-energy supplementation would increase sheep consumption of sulfur cinq…	0	2009-2010	0	mid-July	2	USA	Montana	adjacent to the Flathead River	114°17'W	47°40'N	Dfb	Highlands	Semi-natural	Grazing (first excessive grazing by sheep, then season-long cattle grazing)	Similar	0.5	ha	ND	ND	Highland rangeland	Bluebunch wheatgrass/Sandberg bluegrass habitat type	ND	Jocko gravelly loam	ND	NA	sheep	Rambouillet	yearlings	female	7	7	NA	14	animals per ha (yearlings)	7	14	1.4	1.4	NA	1
4	x	Mosley 2017	Mosley JC, Frost RA, Roeder BL, Kott RW. Targeted Sheep Grazing to Suppress Sulfur Cinquefoil (Potentilla recta) on Northwestern Montana Rangeland. Rangeland Ecol Manag. 2017;70(5):560-568.	Journal article	2017	Mosley JC	jmosley@montana.edu	ND	to assess whether targeted sheep grazing could suppress sulfur cinquefoil. Specifically, we examined whether prescriptively grazed sheep would readily consume sulfur cinquefoil during flowering or seedset, the phenotypic stages when this invasive plant is most vulnerable to defoliation. Furthermore, we examined whether protein-energy supplementation would increase sheep consumption of sulfur cinq…	0	2009-2010	0	mid-July	2	USA	Montana	adjacent to the Flathead River	114°17'W	47°40'N	Dfb	Highlands	Semi-natural	Grazing (first excessive grazing by sheep, then season-long cattle grazing)	Similar	0.5	ha	ND	ND	Highland rangeland	Bluebunch wheatgrass/Sandberg bluegrass habitat type	ND	Jocko gravelly loam	ND	NA	sheep	Rambouillet	yearlings	female	7	7	NA	14	animals per ha (yearlings)	7	14	1.4	1.4	NA	1
4	x	Mosley 2017	Mosley JC, Frost RA, Roeder BL, Kott RW. Targeted Sheep Grazing to Suppress Sulfur Cinquefoil (Potentilla recta) on Northwestern Montana Rangeland. Rangeland Ecol Manag. 2017;70(5):560-568.	Journal article	2017	Mosley JC	jmosley@montana.edu	ND	to assess whether targeted sheep grazing could suppress sulfur cinquefoil. Specifically, we examined whether prescriptively grazed sheep would readily consume sulfur cinquefoil during flowering or seedset, the phenotypic stages when this invasive plant is most vulnerable to defoliation. Furthermore, we examined whether protein-energy supplementation would increase sheep consumption of sulfur cinq…	0	2009-2010	0	mid-July	2	USA	Montana	adjacent to the Flathead River	114°17'W	47°40'N	Dfb	Highlands	Semi-natural	Grazing (first excessive grazing by sheep, then season-long cattle grazing)	Similar	0.5	ha	ND	ND	Highland rangeland	Bluebunch wheatgrass/Sandberg bluegrass habitat type	ND	Jocko gravelly loam	ND	NA	sheep	Rambouillet	yearlings	female	7	7	NA	14	animals per ha (yearlings)	7	14	1.4	1.4	NA	1
4	x	Mosley 2017	Mosley JC, Frost RA, Roeder BL, Kott RW. Targeted Sheep Grazing to Suppress Sulfur Cinquefoil (Potentilla recta) on Northwestern Montana Rangeland. Rangeland Ecol Manag. 2017;70(5):560-568.	Journal article	2017	Mosley JC	jmosley@montana.edu	ND	to assess whether targeted sheep grazing could suppress sulfur cinquefoil. Specifically, we examined whether prescriptively grazed sheep would readily consume sulfur cinquefoil during flowering or seedset, the phenotypic stages when this invasive plant is most vulnerable to defoliation. Furthermore, we examined whether protein-energy supplementation would increase sheep consumption of sulfur cinq…	0	2009-2010	0	mid-July	2	USA	Montana	adjacent to the Flathead River	114°17'W	47°40'N	Dfb	Highlands	Semi-natural	Grazing (first excessive grazing by sheep, then season-long cattle grazing)	Similar	0.5	ha	ND	ND	Highland rangeland	Bluebunch wheatgrass/Sandberg bluegrass habitat type	ND	Jocko gravelly loam	ND	NA	sheep	Rambouillet	yearlings	female	7	7	NA	14	animals per ha (yearlings)	7	14	1.4	1.4	NA	1
4	x	Mosley 2017	Mosley JC, Frost RA, Roeder BL, Kott RW. Targeted Sheep Grazing to Suppress Sulfur Cinquefoil (Potentilla recta) on Northwestern Montana Rangeland. Rangeland Ecol Manag. 2017;70(5):560-568.	Journal article	2017	Mosley JC	jmosley@montana.edu	ND	to assess whether targeted sheep grazing could suppress sulfur cinquefoil. Specifically, we examined whether prescriptively grazed sheep would readily consume sulfur cinquefoil during flowering or seedset, the phenotypic stages when this invasive plant is most vulnerable to defoliation. Furthermore, we examined whether protein-energy supplementation would increase sheep consumption of sulfur cinq…	0	2009-2010	0	mid-July	2	USA	Montana	adjacent to the Flathead River	114°17'W	47°40'N	Dfb	Highlands	Semi-natural	Grazing (first excessive grazing by sheep, then season-long cattle grazing)	Similar	0.5	ha	ND	ND	Highland rangeland	Bluebunch wheatgrass/Sandberg bluegrass habitat type	ND	Jocko gravelly loam	ND	NA	sheep	Rambouillet	yearlings	female	7	7	NA	14	animals per ha (yearlings)	7	14	1.4	1.4	NA	1
4	x	Mosley 2017	Mosley JC, Frost RA, Roeder BL, Kott RW. Targeted Sheep Grazing to Suppress Sulfur Cinquefoil (Potentilla recta) on Northwestern Montana Rangeland. Rangeland Ecol Manag. 2017;70(5):560-568.	Journal article	2017	Mosley JC	jmosley@montana.edu	ND	to assess whether targeted sheep grazing could suppress sulfur cinquefoil. Specifically, we examined whether prescriptively grazed sheep would readily consume sulfur cinquefoil during flowering or seedset, the phenotypic stages when this invasive plant is most vulnerable to defoliation. Furthermore, we examined whether protein-energy supplementation would increase sheep consumption of sulfur cinq…	0	2009-2010	0	mid-July	2	USA	Montana	adjacent to the Flathead River	114°17'W	47°40'N	Dfb	Highlands	Semi-natural	Grazing (first excessive grazing by sheep, then season-long cattle grazing)	Similar	0.5	ha	ND	ND	Highland rangeland	Bluebunch wheatgrass/Sandberg bluegrass habitat type	ND	Jocko gravelly loam	ND	NA	sheep	Rambouillet	yearlings	female	7	7	NA	14	animals per ha (yearlings)	7	14	1.4	1.4	NA	1
4	x	Da Ronch 2005	Da Ronch F, Rigori Stern G, Ziliotto U. Effects of different management methods on the floralcomposition of pastures on Asiago Plateau (NE Italy). In: Molina Alcaide E, Ben Salem H, Biala K, Morand-Fehr P, editors. Sustainable grazing, nutritional utilization and quality of sheep and goat products. Options Méditerranéennes: Série A. Séminaires Méditerranéens 67. Zaragoza: CIHEAM; 2005. p. 99-104.	Conference paper	2005	da Ronch F	ND	the University of Padova; Young Researchers Project	to learn more about the effects of supplementing the diet of grazing animals with food concentrates on the floral composition in mountain pastures	Campo + Corno	2002-2003	0	Summer	1	Italy	province of Vicenza; Veneto Pre-Alps	Lusiana	NR, 11.6°E (approx)	NR, 45.8°N (approx)	Cfa	Pre-Alps	Semi-natural	grazing at least 6 prior years	ND	43.25	ha (mean)	41.9	44.6	near-alpine grassland that would be beech wood without grazing	Grass-forbs with Leguminosae	ND	Cambisols	ND	also info on soil pH, organic matter % and soil depth	cattle	ND	ND	ND	60-65 (LU)	ND	ND	1.43-1.46	LU/ha	140	1.1236	1.1236	1.1236	Animal_Number_T, Animal_Density_T and LSU_ha_T are based on totals for the pasture pair. Assumed to be adults, hence equal to total.	1
4	x	Da Ronch 2005	Da Ronch F, Rigori Stern G, Ziliotto U. Effects of different management methods on the floralcomposition of pastures on Asiago Plateau (NE Italy). In: Molina Alcaide E, Ben Salem H, Biala K, Morand-Fehr P, editors. Sustainable grazing, nutritional utilization and quality of sheep and goat products. Options Méditerranéennes: Série A. Séminaires Méditerranéens 67. Zaragoza: CIHEAM; 2005. p. 99-104.	Conference paper	2005	da Ronch F	ND	the University of Padova; Young Researchers Project	to learn more about the effects of supplementing the diet of grazing animals with food concentrates on the floral composition in mountain pastures	Ronchetto + I lotto Marcesina	2002-2003	0	Summer	1	Italy	province of Vicenza; Veneto Pre-Alps	Foza	NR, 11.62°E (approx)	NR, 45.89°N (approx)	Cfa	Pre-Alps	Semi-natural	grazing at least 6 prior years	ND	60	ha (mean)	40	80	near-alpine grassland that would be xeric spruce wood without grazing	Grass-forbs with Leguminosae	ND	Leptosols	ND	also info on soil pH, organic matter % and soil depth	cattle	ND	ND	ND	25-75 (LU)	ND	ND	0.63-0.94	LU/ha	140	1.14848	1.14848	1.14848	Animal_Number_T, Animal_Density_T and LSU_ha_T are based on totals for the pasture pair. Assumed to be adults, hence equal to total.	1
4	x	Da Ronch 2005	Da Ronch F, Rigori Stern G, Ziliotto U. Effects of different management methods on the floralcomposition of pastures on Asiago Plateau (NE Italy). In: Molina Alcaide E, Ben Salem H, Biala K, Morand-Fehr P, editors. Sustainable grazing, nutritional utilization and quality of sheep and goat products. Options Méditerranéennes: Série A. Séminaires Méditerranéens 67. Zaragoza: CIHEAM; 2005. p. 99-104.	Conference paper	2005	da Ronch F	ND	the University of Padova; Young Researchers Project	to learn more about the effects of supplementing the diet of grazing animals with food concentrates on the floral composition in mountain pastures	IV lotto Marcesina + Marcesina di sopra	2002-2003	0	Summer	1	Italy	province of Vicenza; Veneto Pre-Alps	Enego	NR, 11.72°E (approx)	NR, 45.93°N (approx)	Cfa	Pre-Alps	Semi-natural	grazing at least 6 prior years	ND	105	ha (mean)	80	130	near-alpine grassland that would be xeric spruce wood without grazing	Grass-forbs with Leguminosae	ND	Leptosols	ND	also info on soil pH, organic matter % and soil depth	cattle	ND	ND	ND	80-125 (LU)	ND	ND	0.96-1.00	LU/ha	150	0.882353	0.882353	0.882353	Animal_Number_T, Animal_Density_T and LSU_ha_T are based on totals for the pasture pair. Assumed to be adults, hence equal to total.	1
4	x	Da Ronch 2005	Da Ronch F, Rigori Stern G, Ziliotto U. Effects of different management methods on the floralcomposition of pastures on Asiago Plateau (NE Italy). In: Molina Alcaide E, Ben Salem H, Biala K, Morand-Fehr P, editors. Sustainable grazing, nutritional utilization and quality of sheep and goat products. Options Méditerranéennes: Série A. Séminaires Méditerranéens 67. Zaragoza: CIHEAM; 2005. p. 99-104.	Conference paper	2005	da Ronch F	ND	the University of Padova; Young Researchers Project	to learn more about the effects of supplementing the diet of grazing animals with food concentrates on the floral composition in mountain pastures	0	2002-2003	0	Summer	1	Italy	province of Vicenza; Veneto Pre-Alps	pooled	see site specific data	see site specific data	Cfa	Pre-Alps	Semi-natural	grazing at least 6 prior years	ND	160	ha (mean)	40	130	near-alpine grassland that would be xeric spruce wood without grazing	Grass-forbs with Leguminosae	ND	Cambisols and Leptosols	ND	also info on soil pH, organic matter % and soil depth	cattle	ND	ND	ND	25-125 (LU)	ND	ND	0.63-1.46	LU/ha	430	1.03241	1.03241	1.03241	Animal_Number_T, Animal_Density_T and LSU_ha_T are based on totals for the pasture pair. Assumed to be adults, hence equal to total.	1
2	x	Ferreira 2013	Ferreira LMM, Celaya R, Benavides R, Jáuregui BM, García U, Santos AS, García RR, Rodrigues MAM, Osoro K. Foraging behaviour of domestic herbivore species grazing on heathlands associated with improved pasture areas. Livest Sci. 2013;155:373–3.	Journal article	2013	Ferreira LMM	lmf@utad.pt	Ministry of Education and Science of Spain, project AGL2003-05342	to compare the grazing behaviour, diet selection and diet overlap of equines with domestic ruminant species (cattle, sheep and goats) and to assess how these variables vary across the grazing season	1	2004	1	May	1	Spain	Asturias	Carbayal Research Station, Sierra de San Isidro, Illano, western Asturias	6°53'W	43°19'N	Cfb	Mountain	Semi-natural	Unclear; mechanically cleared prior to study.	Similar	22.3	ha	ND	ND	Highland heathland	Heather- and gorse dominated heathland with some grass	Varied	Shallow acidic	Nutrient deficient	NA	cattle; horse + sheep + goat	Asturiana de los Valles	adults, with youngs	female	5	5	ND	0.22	adult animals per ha	74	3.31839	ND	0.690583	Offspring numbers not given.	1
2	x	Ferreira 2013	Ferreira LMM, Celaya R, Benavides R, Jáuregui BM, García U, Santos AS, García RR, Rodrigues MAM, Osoro K. Foraging behaviour of domestic herbivore species grazing on heathlands associated with improved pasture areas. Livest Sci. 2013;155:373–3.	Journal article	2013	Ferreira LMM	lmf@utad.pt	Ministry of Education and Science of Spain, project AGL2003-05342	to compare the grazing behaviour, diet selection and diet overlap of equines with domestic ruminant species (cattle, sheep and goats) and to assess how these variables vary across the grazing season	1	2004	1	June	2	Spain	Asturias	Carbayal Research Station, Sierra de San Isidro, Illano, western Asturias	6°53'W	43°19'N	Cfb	Mountain	Semi-natural	Unclear; mechanically cleared prior to study.	Similar	22.3	ha	ND	ND	Highland heathland	Heather- and gorse dominated heathland with some grass	Varied	Shallow acidic	Nutrient deficient	NA	cattle; horse + sheep + goat	Asturiana de los Valles	adults, with youngs	female	5	5	ND	0.22	adult animals per ha	74	3.31839	ND	0.690583	Offspring numbers not given.	1
2	x	Ferreira 2013	Ferreira LMM, Celaya R, Benavides R, Jáuregui BM, García U, Santos AS, García RR, Rodrigues MAM, Osoro K. Foraging behaviour of domestic herbivore species grazing on heathlands associated with improved pasture areas. Livest Sci. 2013;155:373–3.	Journal article	2013	Ferreira LMM	lmf@utad.pt	Ministry of Education and Science of Spain, project AGL2003-05342	to compare the grazing behaviour, diet selection and diet overlap of equines with domestic ruminant species (cattle, sheep and goats) and to assess how these variables vary across the grazing season	1	2004	1	July	3	Spain	Asturias	Carbayal Research Station, Sierra de San Isidro, Illano, western Asturias	6°53'W	43°19'N	Cfb	Mountain	Semi-natural	Unclear; mechanically cleared prior to study.	Similar	22.3	ha	ND	ND	Highland heathland	Heather- and gorse dominated heathland with some grass	Varied	Shallow acidic	Nutrient deficient	NA	cattle; horse + sheep + goat	Asturiana de los Valles	adults, with youngs	female	5	5	ND	0.22	adult animals per ha	74	3.31839	ND	0.690583	Offspring numbers not given.	1
2	x	Ferreira 2013	Ferreira LMM, Celaya R, Benavides R, Jáuregui BM, García U, Santos AS, García RR, Rodrigues MAM, Osoro K. Foraging behaviour of domestic herbivore species grazing on heathlands associated with improved pasture areas. Livest Sci. 2013;155:373–3.	Journal article	2013	Ferreira LMM	lmf@utad.pt	Ministry of Education and Science of Spain, project AGL2003-05342	to compare the grazing behaviour, diet selection and diet overlap of equines with domestic ruminant species (cattle, sheep and goats) and to assess how these variables vary across the grazing season	1	2004	1	August	4	Spain	Asturias	Carbayal Research Station, Sierra de San Isidro, Illano, western Asturias	6°53'W	43°19'N	Cfb	Mountain	Semi-natural	Unclear; mechanically cleared prior to study.	Similar	22.3	ha	ND	ND	Highland heathland	Heather- and gorse dominated heathland with some grass	Varied	Shallow acidic	Nutrient deficient	NA	cattle; horse + sheep + goat	Asturiana de los Valles	adults, with youngs	female	5	5	ND	0.22	adult animals per ha	74	3.31839	ND	0.690583	Offspring numbers not given.	1
2	x	Ferreira 2013	Ferreira LMM, Celaya R, Benavides R, Jáuregui BM, García U, Santos AS, García RR, Rodrigues MAM, Osoro K. Foraging behaviour of domestic herbivore species grazing on heathlands associated with improved pasture areas. Livest Sci. 2013;155:373–3.	Journal article	2013	Ferreira LMM	lmf@utad.pt	Ministry of Education and Science of Spain, project AGL2003-05342	to compare the grazing behaviour, diet selection and diet overlap of equines with domestic ruminant species (cattle, sheep and goats) and to assess how these variables vary across the grazing season	1	2004	1	October	5	Spain	Asturias	Carbayal Research Station, Sierra de San Isidro, Illano, western Asturias	6°53'W	43°19'N	Cfb	Mountain	Semi-natural	Unclear; mechanically cleared prior to study.	Similar	22.3	ha	ND	ND	Highland heathland	Heather- and gorse dominated heathland with some grass	Varied	Shallow acidic	Nutrient deficient	NA	cattle; horse + sheep + goat	Asturiana de los Valles	adults, with youngs	female	5	5	ND	0.22	adult animals per ha	74	3.31839	ND	0.690583	Offspring numbers not given.	1
2	x	Ferreira 2013	Ferreira LMM, Celaya R, Benavides R, Jáuregui BM, García U, Santos AS, García RR, Rodrigues MAM, Osoro K. Foraging behaviour of domestic herbivore species grazing on heathlands associated with improved pasture areas. Livest Sci. 2013;155:373–3.	Journal article	2013	Ferreira LMM	lmf@utad.pt	Ministry of Education and Science of Spain, project AGL2003-05342	to compare the grazing behaviour, diet selection and diet overlap of equines with domestic ruminant species (cattle, sheep and goats) and to assess how these variables vary across the grazing season	1	2004	1	November	6	Spain	Asturias	Carbayal Research Station, Sierra de San Isidro, Illano, western Asturias	6°53'W	43°19'N	Cfb	Mountain	Semi-natural	Unclear; mechanically cleared prior to study.	Similar	22.3	ha	ND	ND	Highland heathland	Heather- and gorse dominated heathland with some grass	Varied	Shallow acidic	Nutrient deficient	NA	cattle; horse + sheep + goat	Asturiana de los Valles	adults, with youngs	female	5	5	ND	0.22	adult animals per ha	74	3.31839	ND	0.690583	Offspring numbers not given.	1
2	x	Ferreira 2013	Ferreira LMM, Celaya R, Benavides R, Jáuregui BM, García U, Santos AS, García RR, Rodrigues MAM, Osoro K. Foraging behaviour of domestic herbivore species grazing on heathlands associated with improved pasture areas. Livest Sci. 2013;155:373–3.	Journal article	2013	Ferreira LMM	lmf@utad.pt	Ministry of Education and Science of Spain, project AGL2003-05342	to compare the grazing behaviour, diet selection and diet overlap of equines with domestic ruminant species (cattle, sheep and goats) and to assess how these variables vary across the grazing season	1	2004	1	May	1	Spain	Asturias	Carbayal Research Station, Sierra de San Isidro, Illano, western Asturias	6°53'W	43°19'N	Cfb	Mountain	Semi-natural	Unclear; mechanically cleared prior to study.	Similar	22.3	ha	ND	ND	Highland heathland	Heather- and gorse dominated heathland with some grass	Varied	Shallow acidic	Nutrient deficient	NA	horse; cattle + sheep + goat	undefined	adults, with youngs	female	5	5	ND	0.22	adult animals per ha	74	3.31839	ND	0.690583	Offspring numbers not given.	1
2	x	Ferreira 2013	Ferreira LMM, Celaya R, Benavides R, Jáuregui BM, García U, Santos AS, García RR, Rodrigues MAM, Osoro K. Foraging behaviour of domestic herbivore species grazing on heathlands associated with improved pasture areas. Livest Sci. 2013;155:373–3.	Journal article	2013	Ferreira LMM	lmf@utad.pt	Ministry of Education and Science of Spain, project AGL2003-05342	to compare the grazing behaviour, diet selection and diet overlap of equines with domestic ruminant species (cattle, sheep and goats) and to assess how these variables vary across the grazing season	1	2004	1	June	2	Spain	Asturias	Carbayal Research Station, Sierra de San Isidro, Illano, western Asturias	6°53'W	43°19'N	Cfb	Mountain	Semi-natural	Unclear; mechanically cleared prior to study.	Similar	22.3	ha	ND	ND	Highland heathland	Heather- and gorse dominated heathland with some grass	Varied	Shallow acidic	Nutrient deficient	NA	horse; cattle + sheep + goat	undefined	adults, with youngs	female	5	5	ND	0.22	adult animals per ha	74	3.31839	ND	0.690583	Offspring numbers not given.	1
2	x	Ferreira 2013	Ferreira LMM, Celaya R, Benavides R, Jáuregui BM, García U, Santos AS, García RR, Rodrigues MAM, Osoro K. Foraging behaviour of domestic herbivore species grazing on heathlands associated with improved pasture areas. Livest Sci. 2013;155:373–3.	Journal article	2013	Ferreira LMM	lmf@utad.pt	Ministry of Education and Science of Spain, project AGL2003-05342	to compare the grazing behaviour, diet selection and diet overlap of equines with domestic ruminant species (cattle, sheep and goats) and to assess how these variables vary across the grazing season	1	2004	1	July	3	Spain	Asturias	Carbayal Research Station, Sierra de San Isidro, Illano, western Asturias	6°53'W	43°19'N	Cfb	Mountain	Semi-natural	Unclear; mechanically cleared prior to study.	Similar	22.3	ha	ND	ND	Highland heathland	Heather- and gorse dominated heathland with some grass	Varied	Shallow acidic	Nutrient deficient	NA	horse; cattle + sheep + goat	undefined	adults, with youngs	female	5	5	ND	0.22	adult animals per ha	74	3.31839	ND	0.690583	Offspring numbers not given.	1
2	x	Ferreira 2013	Ferreira LMM, Celaya R, Benavides R, Jáuregui BM, García U, Santos AS, García RR, Rodrigues MAM, Osoro K. Foraging behaviour of domestic herbivore species grazing on heathlands associated with improved pasture areas. Livest Sci. 2013;155:373–3.	Journal article	2013	Ferreira LMM	lmf@utad.pt	Ministry of Education and Science of Spain, project AGL2003-05342	to compare the grazing behaviour, diet selection and diet overlap of equines with domestic ruminant species (cattle, sheep and goats) and to assess how these variables vary across the grazing season	1	2004	1	August	4	Spain	Asturias	Carbayal Research Station, Sierra de San Isidro, Illano, western Asturias	6°53'W	43°19'N	Cfb	Mountain	Semi-natural	Unclear; mechanically cleared prior to study.	Similar	22.3	ha	ND	ND	Highland heathland	Heather- and gorse dominated heathland with some grass	Varied	Shallow acidic	Nutrient deficient	NA	horse; cattle + sheep + goat	undefined	adults, with youngs	female	5	5	ND	0.22	adult animals per ha	74	3.31839	ND	0.690583	Offspring numbers not given.	1
2	x	Ferreira 2013	Ferreira LMM, Celaya R, Benavides R, Jáuregui BM, García U, Santos AS, García RR, Rodrigues MAM, Osoro K. Foraging behaviour of domestic herbivore species grazing on heathlands associated with improved pasture areas. Livest Sci. 2013;155:373–3.	Journal article	2013	Ferreira LMM	lmf@utad.pt	Ministry of Education and Science of Spain, project AGL2003-05342	to compare the grazing behaviour, diet selection and diet overlap of equines with domestic ruminant species (cattle, sheep and goats) and to assess how these variables vary across the grazing season	1	2004	1	October	5	Spain	Asturias	Carbayal Research Station, Sierra de San Isidro, Illano, western Asturias	6°53'W	43°19'N	Cfb	Mountain	Semi-natural	Unclear; mechanically cleared prior to study.	Similar	22.3	ha	ND	ND	Highland heathland	Heather- and gorse dominated heathland with some grass	Varied	Shallow acidic	Nutrient deficient	NA	horse; cattle + sheep + goat	undefined	adults, with youngs	female	5	5	ND	0.22	adult animals per ha	74	3.31839	ND	0.690583	Offspring numbers not given.	1
2	x	Ferreira 2013	Ferreira LMM, Celaya R, Benavides R, Jáuregui BM, García U, Santos AS, García RR, Rodrigues MAM, Osoro K. Foraging behaviour of domestic herbivore species grazing on heathlands associated with improved pasture areas. Livest Sci. 2013;155:373–3.	Journal article	2013	Ferreira LMM	lmf@utad.pt	Ministry of Education and Science of Spain, project AGL2003-05342	to compare the grazing behaviour, diet selection and diet overlap of equines with domestic ruminant species (cattle, sheep and goats) and to assess how these variables vary across the grazing season	1	2004	1	November	6	Spain	Asturias	Carbayal Research Station, Sierra de San Isidro, Illano, western Asturias	6°53'W	43°19'N	Cfb	Mountain	Semi-natural	Unclear; mechanically cleared prior to study.	Similar	22.3	ha	ND	ND	Highland heathland	Heather- and gorse dominated heathland with some grass	Varied	Shallow acidic	Nutrient deficient	NA	horse; cattle + sheep + goat	undefined	adults, with youngs	female	5	5	ND	0.22	adult animals per ha	74	3.31839	ND	0.690583	Offspring numbers not given.	1
2	x	Ferreira 2013	Ferreira LMM, Celaya R, Benavides R, Jáuregui BM, García U, Santos AS, García RR, Rodrigues MAM, Osoro K. Foraging behaviour of domestic herbivore species grazing on heathlands associated with improved pasture areas. Livest Sci. 2013;155:373–3.	Journal article	2013	Ferreira LMM	lmf@utad.pt	Ministry of Education and Science of Spain, project AGL2003-05342	to compare the grazing behaviour, diet selection and diet overlap of equines with domestic ruminant species (cattle, sheep and goats) and to assess how these variables vary across the grazing season	1	2004	1	May	1	Spain	Asturias	Carbayal Research Station, Sierra de San Isidro, Illano, western Asturias	6°53'W	43°19'N	Cfb	Mountain	Semi-natural	Unclear; mechanically cleared prior to study.	Similar	22.3	ha	ND	ND	Highland heathland	Heather- and gorse dominated heathland with some grass	Varied	Shallow acidic	Nutrient deficient	NA	sheep; cattle + horse + goat	Gallega and Lacha cross-breed	adults, with youngs	female	32	32	ND	1.43	adult animals per ha	74	3.31839	ND	0.690583	Offspring numbers not given.	1
2	x	Ferreira 2013	Ferreira LMM, Celaya R, Benavides R, Jáuregui BM, García U, Santos AS, García RR, Rodrigues MAM, Osoro K. Foraging behaviour of domestic herbivore species grazing on heathlands associated with improved pasture areas. Livest Sci. 2013;155:373–3.	Journal article	2013	Ferreira LMM	lmf@utad.pt	Ministry of Education and Science of Spain, project AGL2003-05342	to compare the grazing behaviour, diet selection and diet overlap of equines with domestic ruminant species (cattle, sheep and goats) and to assess how these variables vary across the grazing season	1	2004	1	June	2	Spain	Asturias	Carbayal Research Station, Sierra de San Isidro, Illano, western Asturias	6°53'W	43°19'N	Cfb	Mountain	Semi-natural	Unclear; mechanically cleared prior to study.	Similar	22.3	ha	ND	ND	Highland heathland	Heather- and gorse dominated heathland with some grass	Varied	Shallow acidic	Nutrient deficient	NA	sheep; cattle + horse + goat	Gallega and Lacha cross-breed	adults, with youngs	female	32	32	ND	1.43	adult animals per ha	74	3.31839	ND	0.690583	Offspring numbers not given.	1
2	x	Ferreira 2013	Ferreira LMM, Celaya R, Benavides R, Jáuregui BM, García U, Santos AS, García RR, Rodrigues MAM, Osoro K. Foraging behaviour of domestic herbivore species grazing on heathlands associated with improved pasture areas. Livest Sci. 2013;155:373–3.	Journal article	2013	Ferreira LMM	lmf@utad.pt	Ministry of Education and Science of Spain, project AGL2003-05342	to compare the grazing behaviour, diet selection and diet overlap of equines with domestic ruminant species (cattle, sheep and goats) and to assess how these variables vary across the grazing season	1	2004	1	July	3	Spain	Asturias	Carbayal Research Station, Sierra de San Isidro, Illano, western Asturias	6°53'W	43°19'N	Cfb	Mountain	Semi-natural	Unclear; mechanically cleared prior to study.	Similar	22.3	ha	ND	ND	Highland heathland	Heather- and gorse dominated heathland with some grass	Varied	Shallow acidic	Nutrient deficient	NA	sheep; cattle + horse + goat	Gallega and Lacha cross-breed	adults, with youngs	female	32	32	ND	1.43	adult animals per ha	74	3.31839	ND	0.690583	Offspring numbers not given.	1
2	x	Ferreira 2013	Ferreira LMM, Celaya R, Benavides R, Jáuregui BM, García U, Santos AS, García RR, Rodrigues MAM, Osoro K. Foraging behaviour of domestic herbivore species grazing on heathlands associated with improved pasture areas. Livest Sci. 2013;155:373–3.	Journal article	2013	Ferreira LMM	lmf@utad.pt	Ministry of Education and Science of Spain, project AGL2003-05342	to compare the grazing behaviour, diet selection and diet overlap of equines with domestic ruminant species (cattle, sheep and goats) and to assess how these variables vary across the grazing season	1	2004	1	August	4	Spain	Asturias	Carbayal Research Station, Sierra de San Isidro, Illano, western Asturias	6°53'W	43°19'N	Cfb	Mountain	Semi-natural	Unclear; mechanically cleared prior to study.	Similar	22.3	ha	ND	ND	Highland heathland	Heather- and gorse dominated heathland with some grass	Varied	Shallow acidic	Nutrient deficient	NA	sheep; cattle + horse + goat	Gallega and Lacha cross-breed	adults, with youngs	female	32	32	ND	1.43	adult animals per ha	74	3.31839	ND	0.690583	Offspring numbers not given.	1
2	x	Ferreira 2013	Ferreira LMM, Celaya R, Benavides R, Jáuregui BM, García U, Santos AS, García RR, Rodrigues MAM, Osoro K. Foraging behaviour of domestic herbivore species grazing on heathlands associated with improved pasture areas. Livest Sci. 2013;155:373–3.	Journal article	2013	Ferreira LMM	lmf@utad.pt	Ministry of Education and Science of Spain, project AGL2003-05342	to compare the grazing behaviour, diet selection and diet overlap of equines with domestic ruminant species (cattle, sheep and goats) and to assess how these variables vary across the grazing season	1	2004	1	October	5	Spain	Asturias	Carbayal Research Station, Sierra de San Isidro, Illano, western Asturias	6°53'W	43°19'N	Cfb	Mountain	Semi-natural	Unclear; mechanically cleared prior to study.	Similar	22.3	ha	ND	ND	Highland heathland	Heather- and gorse dominated heathland with some grass	Varied	Shallow acidic	Nutrient deficient	NA	sheep; cattle + horse + goat	Gallega and Lacha cross-breed	adults, with youngs	female	32	32	ND	1.43	adult animals per ha	74	3.31839	ND	0.690583	Offspring numbers not given.	1
2	x	Ferreira 2013	Ferreira LMM, Celaya R, Benavides R, Jáuregui BM, García U, Santos AS, García RR, Rodrigues MAM, Osoro K. Foraging behaviour of domestic herbivore species grazing on heathlands associated with improved pasture areas. Livest Sci. 2013;155:373–3.	Journal article	2013	Ferreira LMM	lmf@utad.pt	Ministry of Education and Science of Spain, project AGL2003-05342	to compare the grazing behaviour, diet selection and diet overlap of equines with domestic ruminant species (cattle, sheep and goats) and to assess how these variables vary across the grazing season	1	2004	1	November	6	Spain	Asturias	Carbayal Research Station, Sierra de San Isidro, Illano, western Asturias	6°53'W	43°19'N	Cfb	Mountain	Semi-natural	Unclear; mechanically cleared prior to study.	Similar	22.3	ha	ND	ND	Highland heathland	Heather- and gorse dominated heathland with some grass	Varied	Shallow acidic	Nutrient deficient	NA	sheep; cattle + horse + goat	Gallega and Lacha cross-breed	adults, with youngs	female	32	32	ND	1.43	adult animals per ha	74	3.31839	ND	0.690583	Offspring numbers not given.	1
2	x	Ferreira 2013	Ferreira LMM, Celaya R, Benavides R, Jáuregui BM, García U, Santos AS, García RR, Rodrigues MAM, Osoro K. Foraging behaviour of domestic herbivore species grazing on heathlands associated with improved pasture areas. Livest Sci. 2013;155:373–3.	Journal article	2013	Ferreira LMM	lmf@utad.pt	Ministry of Education and Science of Spain, project AGL2003-05342	to compare the grazing behaviour, diet selection and diet overlap of equines with domestic ruminant species (cattle, sheep and goats) and to assess how these variables vary across the grazing season	1	2004	1	May	1	Spain	Asturias	Carbayal Research Station, Sierra de San Isidro, Illano, western Asturias	6°53'W	43°19'N	Cfb	Mountain	Semi-natural	Unclear; mechanically cleared prior to study.	Similar	22.3	ha	ND	ND	Highland heathland	Heather- and gorse dominated heathland with some grass	Varied	Shallow acidic	Nutrient deficient	NA	goat; cattle + horse + sheep	Cashmere	adults, with youngs	female	32	32	ND	1.43	adult animals per ha	74	3.31839	ND	0.690583	Offspring numbers not given.	1
2	x	Ferreira 2013	Ferreira LMM, Celaya R, Benavides R, Jáuregui BM, García U, Santos AS, García RR, Rodrigues MAM, Osoro K. Foraging behaviour of domestic herbivore species grazing on heathlands associated with improved pasture areas. Livest Sci. 2013;155:373–3.	Journal article	2013	Ferreira LMM	lmf@utad.pt	Ministry of Education and Science of Spain, project AGL2003-05342	to compare the grazing behaviour, diet selection and diet overlap of equines with domestic ruminant species (cattle, sheep and goats) and to assess how these variables vary across the grazing season	1	2004	1	June	2	Spain	Asturias	Carbayal Research Station, Sierra de San Isidro, Illano, western Asturias	6°53'W	43°19'N	Cfb	Mountain	Semi-natural	Unclear; mechanically cleared prior to study.	Similar	22.3	ha	ND	ND	Highland heathland	Heather- and gorse dominated heathland with some grass	Varied	Shallow acidic	Nutrient deficient	NA	goat; cattle + horse + sheep	Cashmere	adults, with youngs	female	32	32	ND	1.43	adult animals per ha	74	3.31839	ND	0.690583	Offspring numbers not given.	1
2	x	Ferreira 2013	Ferreira LMM, Celaya R, Benavides R, Jáuregui BM, García U, Santos AS, García RR, Rodrigues MAM, Osoro K. Foraging behaviour of domestic herbivore species grazing on heathlands associated with improved pasture areas. Livest Sci. 2013;155:373–3.	Journal article	2013	Ferreira LMM	lmf@utad.pt	Ministry of Education and Science of Spain, project AGL2003-05342	to compare the grazing behaviour, diet selection and diet overlap of equines with domestic ruminant species (cattle, sheep and goats) and to assess how these variables vary across the grazing season	1	2004	1	July	3	Spain	Asturias	Carbayal Research Station, Sierra de San Isidro, Illano, western Asturias	6°53'W	43°19'N	Cfb	Mountain	Semi-natural	Unclear; mechanically cleared prior to study.	Similar	22.3	ha	ND	ND	Highland heathland	Heather- and gorse dominated heathland with some grass	Varied	Shallow acidic	Nutrient deficient	NA	goat; cattle + horse + sheep	Cashmere	adults, with youngs	female	32	32	ND	1.43	adult animals per ha	74	3.31839	ND	0.690583	Offspring numbers not given.	1
2	x	Ferreira 2013	Ferreira LMM, Celaya R, Benavides R, Jáuregui BM, García U, Santos AS, García RR, Rodrigues MAM, Osoro K. Foraging behaviour of domestic herbivore species grazing on heathlands associated with improved pasture areas. Livest Sci. 2013;155:373–3.	Journal article	2013	Ferreira LMM	lmf@utad.pt	Ministry of Education and Science of Spain, project AGL2003-05342	to compare the grazing behaviour, diet selection and diet overlap of equines with domestic ruminant species (cattle, sheep and goats) and to assess how these variables vary across the grazing season	1	2004	1	August	4	Spain	Asturias	Carbayal Research Station, Sierra de San Isidro, Illano, western Asturias	6°53'W	43°19'N	Cfb	Mountain	Semi-natural	Unclear; mechanically cleared prior to study.	Similar	22.3	ha	ND	ND	Highland heathland	Heather- and gorse dominated heathland with some grass	Varied	Shallow acidic	Nutrient deficient	NA	goat; cattle + horse + sheep	Cashmere	adults, with youngs	female	32	32	ND	1.43	adult animals per ha	74	3.31839	ND	0.690583	Offspring numbers not given.	1
2	x	Ferreira 2013	Ferreira LMM, Celaya R, Benavides R, Jáuregui BM, García U, Santos AS, García RR, Rodrigues MAM, Osoro K. Foraging behaviour of domestic herbivore species grazing on heathlands associated with improved pasture areas. Livest Sci. 2013;155:373–3.	Journal article	2013	Ferreira LMM	lmf@utad.pt	Ministry of Education and Science of Spain, project AGL2003-05342	to compare the grazing behaviour, diet selection and diet overlap of equines with domestic ruminant species (cattle, sheep and goats) and to assess how these variables vary across the grazing season	1	2004	1	October	5	Spain	Asturias	Carbayal Research Station, Sierra de San Isidro, Illano, western Asturias	6°53'W	43°19'N	Cfb	Mountain	Semi-natural	Unclear; mechanically cleared prior to study.	Similar	22.3	ha	ND	ND	Highland heathland	Heather- and gorse dominated heathland with some grass	Varied	Shallow acidic	Nutrient deficient	NA	goat; cattle + horse + sheep	Cashmere	adults, with youngs	female	32	32	ND	1.43	adult animals per ha	74	3.31839	ND	0.690583	Offspring numbers not given.	1
2	x	Ferreira 2013	Ferreira LMM, Celaya R, Benavides R, Jáuregui BM, García U, Santos AS, García RR, Rodrigues MAM, Osoro K. Foraging behaviour of domestic herbivore species grazing on heathlands associated with improved pasture areas. Livest Sci. 2013;155:373–3.	Journal article	2013	Ferreira LMM	lmf@utad.pt	Ministry of Education and Science of Spain, project AGL2003-05342	to compare the grazing behaviour, diet selection and diet overlap of equines with domestic ruminant species (cattle, sheep and goats) and to assess how these variables vary across the grazing season	1	2004	1	November	6	Spain	Asturias	Carbayal Research Station, Sierra de San Isidro, Illano, western Asturias	6°53'W	43°19'N	Cfb	Mountain	Semi-natural	Unclear; mechanically cleared prior to study.	Similar	22.3	ha	ND	ND	Highland heathland	Heather- and gorse dominated heathland with some grass	Varied	Shallow acidic	Nutrient deficient	NA	goat; cattle + horse + sheep	Cashmere	adults, with youngs	female	32	32	ND	1.43	adult animals per ha	74	3.31839	ND	0.690583	Offspring numbers not given.	1
3	x	Pelve 2008	Pelve ME, Spörndly E. Vegetation type selected by cattle grazing heterogeneous semi-natural pastures. In: Hopkins A, Gustafsson T, Bertilsson J, Dalin G, Nilsotter-Linde N, Spörndly E, editors. Biodiversity and Animal Feed Future Challenges for Grassland Production. Grassland Science in Europe, Volume 13. Proceedings of the 22nd General Meeting of the European Grassland Federation. 9-12 June 2008…	Conference paper	2008	Pelve M	a02mape1@stud.slu.se	ND	to ascertain whether cattle grazing semi-natural pastures prefer certain types of vegetation, and if so, if this preference is related to the nutrient content of the forage	0	2006	1	June, July, August	0	Sweden	ND	ND	NR, 17 (approx)	NR, 60 (approx)	Dfb	Lowland mixture	Semi-natural	Grazing	ND	10-15	ha	ND	ND	Heterogeneous Nordic	Mixed	Mixed	Mixed	Mixed	NA	cattle	Hereford, Swedish Friesian, Swedish Red	adults (w. youngs)	females sampled (mixed)	ND	ND	ND	0.44-4.96	animals per ha	ND	(2,1)	(2,1)	unclear	Animal_Density = mean from 3 pastures, not including area and animal number parameters. Not clear whether or not the density estimate includes both adults and youngs.	1
3	x	Pelve 2008	Pelve ME, Spörndly E. Vegetation type selected by cattle grazing heterogeneous semi-natural pastures. In: Hopkins A, Gustafsson T, Bertilsson J, Dalin G, Nilsotter-Linde N, Spörndly E, editors. Biodiversity and Animal Feed Future Challenges for Grassland Production. Grassland Science in Europe, Volume 13. Proceedings of the 22nd General Meeting of the European Grassland Federation. 9-12 June 2008…	Conference paper	2008	Pelve M	a02mape1@stud.slu.se	ND	to ascertain whether cattle grazing semi-natural pastures prefer certain types of vegetation, and if so, if this preference is related to the nutrient content of the forage	0	2006	1	June, July, August	0	Sweden	ND	ND	NR, 17 (approx)	NR, 60 (approx)	Dfb	Lowland mixture	Semi-natural	Grazing	ND	10-15	ha	ND	ND	Heterogeneous Nordic	Mixed	Mixed	Mixed	Mixed	NA	cattle	Hereford, Swedish Friesian, Swedish Red	adults (w. youngs)	females sampled (mixed)	ND	ND	ND	0.44-4.96	animals per ha	ND	(2,1)	(2,1)	unclear	Animal_Density = mean from 3 pastures, not including area and animal number parameters. Not clear whether or not the density estimate includes both adults and youngs.	1
3	x	Pelve 2008	Pelve ME, Spörndly E. Vegetation type selected by cattle grazing heterogeneous semi-natural pastures. In: Hopkins A, Gustafsson T, Bertilsson J, Dalin G, Nilsotter-Linde N, Spörndly E, editors. Biodiversity and Animal Feed Future Challenges for Grassland Production. Grassland Science in Europe, Volume 13. Proceedings of the 22nd General Meeting of the European Grassland Federation. 9-12 June 2008…	Conference paper	2008	Pelve M	a02mape1@stud.slu.se	ND	to ascertain whether cattle grazing semi-natural pastures prefer certain types of vegetation, and if so, if this preference is related to the nutrient content of the forage	0	2006	1	June, July, August	0	Sweden	ND	ND	NR, 17 (approx)	NR, 60 (approx)	Dfb	Lowland mixture	Semi-natural	Grazing	ND	10-15	ha	ND	ND	Heterogeneous Nordic	Mixed	Mixed	Mixed	Mixed	NA	cattle	Hereford, Swedish Friesian, Swedish Red	adults (w. youngs)	females sampled (mixed)	ND	ND	ND	0.44-4.96	animals per ha	ND	(2,1)	(2,1)	unclear	Animal_Density = mean from 3 pastures, not including area and animal number parameters. Not clear whether or not the density estimate includes both adults and youngs.	1
3	x	Pelve 2008	Pelve ME, Spörndly E. Vegetation type selected by cattle grazing heterogeneous semi-natural pastures. In: Hopkins A, Gustafsson T, Bertilsson J, Dalin G, Nilsotter-Linde N, Spörndly E, editors. Biodiversity and Animal Feed Future Challenges for Grassland Production. Grassland Science in Europe, Volume 13. Proceedings of the 22nd General Meeting of the European Grassland Federation. 9-12 June 2008…	Conference paper	2008	Pelve M	a02mape1@stud.slu.se	ND	to ascertain whether cattle grazing semi-natural pastures prefer certain types of vegetation, and if so, if this preference is related to the nutrient content of the forage	0	2006	1	June, July, August	0	Sweden	ND	ND	NR, 17 (approx)	NR, 60 (approx)	Dfb	Lowland mixture	Semi-natural	Grazing	ND	10-15	ha	ND	ND	Heterogeneous Nordic	Mixed	Mixed	Mixed	Mixed	NA	cattle	Hereford, Swedish Friesian, Swedish Red	adults (w. youngs)	females sampled (mixed)	ND	ND	ND	0.44-4.96	animals per ha	ND	(2,1)	(2,1)	unclear	Animal_Density = mean from 3 pastures, not including area and animal number parameters. Not clear whether or not the density estimate includes both adults and youngs.	1
3	x	Pelve 2008	Pelve ME, Spörndly E. Vegetation type selected by cattle grazing heterogeneous semi-natural pastures. In: Hopkins A, Gustafsson T, Bertilsson J, Dalin G, Nilsotter-Linde N, Spörndly E, editors. Biodiversity and Animal Feed Future Challenges for Grassland Production. Grassland Science in Europe, Volume 13. Proceedings of the 22nd General Meeting of the European Grassland Federation. 9-12 June 2008…	Conference paper	2008	Pelve M	a02mape1@stud.slu.se	ND	to ascertain whether cattle grazing semi-natural pastures prefer certain types of vegetation, and if so, if this preference is related to the nutrient content of the forage	0	2006	1	June, July, August	0	Sweden	ND	ND	NR, 17 (approx)	NR, 60 (approx)	Dfb	Lowland mixture	Semi-natural	Grazing	ND	10-15	ha	ND	ND	Heterogeneous Nordic	Mixed	Mixed	Mixed	Mixed	NA	cattle	Hereford, Swedish Friesian, Swedish Red	adults (w. youngs)	females sampled (mixed)	ND	ND	ND	0.44-4.96	animals per ha	ND	(2,1)	(2,1)	unclear	Animal_Density = mean from 3 pastures, not including area and animal number parameters. Not clear whether or not the density estimate includes both adults and youngs.	1
3	x	Pelve 2008	Pelve ME, Spörndly E. Vegetation type selected by cattle grazing heterogeneous semi-natural pastures. In: Hopkins A, Gustafsson T, Bertilsson J, Dalin G, Nilsotter-Linde N, Spörndly E, editors. Biodiversity and Animal Feed Future Challenges for Grassland Production. Grassland Science in Europe, Volume 13. Proceedings of the 22nd General Meeting of the European Grassland Federation. 9-12 June 2008…	Conference paper	2008	Pelve M	a02mape1@stud.slu.se	ND	to ascertain whether cattle grazing semi-natural pastures prefer certain types of vegetation, and if so, if this preference is related to the nutrient content of the forage	0	2006	1	June, July, August	0	Sweden	ND	ND	NR, 17 (approx)	NR, 60 (approx)	Dfb	Lowland mixture	Semi-natural	Grazing	ND	10-15	ha	ND	ND	Heterogeneous Nordic	Mixed	Mixed	Mixed	Mixed	NA	cattle	Hereford, Swedish Friesian, Swedish Red	adults (w. youngs)	females sampled (mixed)	ND	ND	ND	0.44-4.96	animals per ha	ND	(2,1)	(2,1)	unclear	Animal_Density = mean from 3 pastures, not including area and animal number parameters. Not clear whether or not the density estimate includes both adults and youngs.	1
3	x	Pelve 2007	Pelve ME. Nötkreaturens val av betesvegetation på naturliga betesmarker [Master thesis]. Uppsala: Swedish University of Agricultural Sciences. Department of Animal Nutrition and Management; 2007. Master thesis 241. (In Swedish with English summary)	Master thesis	2007	Pelve M	ND	ND	to investigate the type of vegetation selected by cattle grazing on semi-natural pastures, and whether the selection depends on the nutrient content of the vegetation or on other factors.	1	2006	1	June, July, August	0	Sweden	Uppsala county	10 km southwest from Uppsala	NR, 17.4 (approx)	NR, 59.8 (approx)	Dfb	Lowland mixture	Semi-natural	Grazing	ND	24.9	ha	ND	ND	Heterogeneous Nordic	Mixed	Mixed	Mixed	Mixed	NA	cattle	Hereford, Swedish Friesian, Swedish Red	adults (w. youngs, one bull)	adult females sampled	12	7	5	0.481928	animals per ha	12	0.481928	0.381526	0.281124	NA	1
3	x	Pelve 2007	Pelve ME. Nötkreaturens val av betesvegetation på naturliga betesmarker [Master thesis]. Uppsala: Swedish University of Agricultural Sciences. Department of Animal Nutrition and Management; 2007. Master thesis 241. (In Swedish with English summary)	Master thesis	2007	Pelve M	ND	ND	to investigate the type of vegetation selected by cattle grazing on semi-natural pastures, and whether the selection depends on the nutrient content of the vegetation or on other factors.	1	2006	1	June, July, August	0	Sweden	Uppsala county	20 km east from Uppsala	NR, 18.1 (approx)	NR, 59.85 (approx)	Dfb	Lowland mixture	Semi-natural	Grazing	ND	24.9	ha	ND	ND	Heterogeneous Nordic	Mixed	Mixed	Mixed	Mixed	NA	cattle	Hereford, Swedish Friesian, Swedish Red	adults (w. youngs, one bull)	adult females sampled	12	7	5	0.481928	animals per ha	12	0.481928	0.381526	0.281124	NA	1
3	x	Pelve 2007	Pelve ME. Nötkreaturens val av betesvegetation på naturliga betesmarker [Master thesis]. Uppsala: Swedish University of Agricultural Sciences. Department of Animal Nutrition and Management; 2007. Master thesis 241. (In Swedish with English summary)	Master thesis	2007	Pelve M	ND	ND	to investigate the type of vegetation selected by cattle grazing on semi-natural pastures, and whether the selection depends on the nutrient content of the vegetation or on other factors.	1	2006	1	June, July, August	0	Sweden	Uppsala county	20 km southeast from Uppsala	NR, 17.9 (approx)	NR, 59.8 (approx)	Dfb	Lowland mixture	Semi-natural	Grazing	ND	24.9	ha	ND	ND	Heterogeneous Nordic	Mixed	Mixed	Mixed	Mixed	NA	cattle	Hereford, Swedish Friesian, Swedish Red	adults (w. youngs, one bull)	adult females sampled	12	7	5	0.481928	animals per ha	12	0.481928	0.381526	0.281124	NA	1
3	x	Pelve 2007	Pelve ME. Nötkreaturens val av betesvegetation på naturliga betesmarker [Master thesis]. Uppsala: Swedish University of Agricultural Sciences. Department of Animal Nutrition and Management; 2007. Master thesis 241. (In Swedish with English summary)	Master thesis	2007	Pelve M	ND	ND	to investigate the type of vegetation selected by cattle grazing on semi-natural pastures, and whether the selection depends on the nutrient content of the vegetation or on other factors.	1	2006	1	June, July, August	0	Sweden	Uppsala county	10 km southwest from Uppsala	NR, 17.4 (approx)	NR, 59.8 (approx)	Dfb	Lowland mixture	Semi-natural	Grazing	ND	24.9	ha	ND	ND	Heterogeneous Nordic	Mixed	Mixed	Mixed	Mixed	NA	cattle	Hereford, Swedish Friesian, Swedish Red	adults (w. youngs, one bull)	adult females sampled	12	7	5	0.481928	animals per ha	12	0.481928	0.381526	0.281124	NA	1
3	x	Pelve 2007	Pelve ME. Nötkreaturens val av betesvegetation på naturliga betesmarker [Master thesis]. Uppsala: Swedish University of Agricultural Sciences. Department of Animal Nutrition and Management; 2007. Master thesis 241. (In Swedish with English summary)	Master thesis	2007	Pelve M	ND	ND	to investigate the type of vegetation selected by cattle grazing on semi-natural pastures, and whether the selection depends on the nutrient content of the vegetation or on other factors.	1	2006	1	June, July, August	0	Sweden	Uppsala county	20 km east from Uppsala	NR, 18.1 (approx)	NR, 59.85 (approx)	Dfb	Lowland mixture	Semi-natural	Grazing	ND	24.9	ha	ND	ND	Heterogeneous Nordic	Mixed	Mixed	Mixed	Mixed	NA	cattle	Hereford, Swedish Friesian, Swedish Red	adults (w. youngs, one bull)	adult females sampled	12	7	5	0.481928	animals per ha	12	0.481928	0.381526	0.281124	NA	1
3	x	Pelve 2007	Pelve ME. Nötkreaturens val av betesvegetation på naturliga betesmarker [Master thesis]. Uppsala: Swedish University of Agricultural Sciences. Department of Animal Nutrition and Management; 2007. Master thesis 241. (In Swedish with English summary)	Master thesis	2007	Pelve M	ND	ND	to investigate the type of vegetation selected by cattle grazing on semi-natural pastures, and whether the selection depends on the nutrient content of the vegetation or on other factors.	1	2006	1	June, July, August	0	Sweden	Uppsala county	20 km southeast from Uppsala	NR, 17.9 (approx)	NR, 59.8 (approx)	Dfb	Lowland mixture	Semi-natural	Grazing	ND	24.9	ha	ND	ND	Heterogeneous Nordic	Mixed	Mixed	Mixed	Mixed	NA	cattle	Hereford, Swedish Friesian, Swedish Red	adults (w. youngs, one bull)	adult females sampled	12	7	5	0.481928	animals per ha	12	0.481928	0.381526	0.281124	NA	1
3	x	Pelve 2007	Pelve ME. Nötkreaturens val av betesvegetation på naturliga betesmarker [Master thesis]. Uppsala: Swedish University of Agricultural Sciences. Department of Animal Nutrition and Management; 2007. Master thesis 241. (In Swedish with English summary)	Master thesis	2007	Pelve M	ND	ND	to investigate the type of vegetation selected by cattle grazing on semi-natural pastures, and whether the selection depends on the nutrient content of the vegetation or on other factors.	3	2006	1	June, July, August	0	Sweden	Uppsala county	10 km southwest from Uppsala	NR, 17.4 (approx)	NR, 59.8 (approx)	Dfb	Lowland mixture	Semi-natural	Grazing	ND	11.2	ha	ND	ND	Heterogeneous Nordic	Mixed	Mixed	Mixed	Mixed	NA	cattle	Hereford, Swedish Friesian, Swedish Red	adults (w. youngs)	adults sampled	10	5	5	0.892857	animals per ha	10	0.892857	0.669643	0.446429	NA	1
3	x	Pelve 2007	Pelve ME. Nötkreaturens val av betesvegetation på naturliga betesmarker [Master thesis]. Uppsala: Swedish University of Agricultural Sciences. Department of Animal Nutrition and Management; 2007. Master thesis 241. (In Swedish with English summary)	Master thesis	2007	Pelve M	ND	ND	to investigate the type of vegetation selected by cattle grazing on semi-natural pastures, and whether the selection depends on the nutrient content of the vegetation or on other factors.	3	2006	1	June, July, August	0	Sweden	Uppsala county	20 km east from Uppsala	NR, 18.1 (approx)	NR, 59.85 (approx)	Dfb	Lowland mixture	Semi-natural	Grazing	ND	11.2	ha	ND	ND	Heterogeneous Nordic	Mixed	Mixed	Mixed	Mixed	NA	cattle	Hereford, Swedish Friesian, Swedish Red	adults (w. youngs)	adults sampled	10	5	5	0.892857	animals per ha	10	0.892857	0.669643	0.446429	NA	1
3	x	Pelve 2007	Pelve ME. Nötkreaturens val av betesvegetation på naturliga betesmarker [Master thesis]. Uppsala: Swedish University of Agricultural Sciences. Department of Animal Nutrition and Management; 2007. Master thesis 241. (In Swedish with English summary)	Master thesis	2007	Pelve M	ND	ND	to investigate the type of vegetation selected by cattle grazing on semi-natural pastures, and whether the selection depends on the nutrient content of the vegetation or on other factors.	3	2006	1	June, July, August	0	Sweden	Uppsala county	20 km southeast from Uppsala	NR, 17.9 (approx)	NR, 59.8 (approx)	Dfb	Lowland mixture	Semi-natural	Grazing	ND	11.2	ha	ND	ND	Heterogeneous Nordic	Mixed	Mixed	Mixed	Mixed	NA	cattle	Hereford, Swedish Friesian, Swedish Red	adults (w. youngs)	adults sampled	10	5	5	0.892857	animals per ha	10	0.892857	0.669643	0.446429	NA	1
3	x	Pelve 2007	Pelve ME. Nötkreaturens val av betesvegetation på naturliga betesmarker [Master thesis]. Uppsala: Swedish University of Agricultural Sciences. Department of Animal Nutrition and Management; 2007. Master thesis 241. (In Swedish with English summary)	Master thesis	2007	Pelve M	ND	ND	to investigate the type of vegetation selected by cattle grazing on semi-natural pastures, and whether the selection depends on the nutrient content of the vegetation or on other factors.	3	2006	1	June, July, August	0	Sweden	Uppsala county	10 km southwest from Uppsala	NR, 17.4 (approx)	NR, 59.8 (approx)	Dfb	Lowland mixture	Semi-natural	Grazing	ND	11.2	ha	ND	ND	Heterogeneous Nordic	Mixed	Mixed	Mixed	Mixed	NA	cattle	Hereford, Swedish Friesian, Swedish Red	adults (w. youngs)	adults sampled	10	5	5	0.892857	animals per ha	10	0.892857	0.669643	0.446429	NA	1
3	x	Pelve 2007	Pelve ME. Nötkreaturens val av betesvegetation på naturliga betesmarker [Master thesis]. Uppsala: Swedish University of Agricultural Sciences. Department of Animal Nutrition and Management; 2007. Master thesis 241. (In Swedish with English summary)	Master thesis	2007	Pelve M	ND	ND	to investigate the type of vegetation selected by cattle grazing on semi-natural pastures, and whether the selection depends on the nutrient content of the vegetation or on other factors.	3	2006	1	June, July, August	0	Sweden	Uppsala county	20 km east from Uppsala	NR, 18.1 (approx)	NR, 59.85 (approx)	Dfb	Lowland mixture	Semi-natural	Grazing	ND	11.2	ha	ND	ND	Heterogeneous Nordic	Mixed	Mixed	Mixed	Mixed	NA	cattle	Hereford, Swedish Friesian, Swedish Red	adults (w. youngs)	adults sampled	10	5	5	0.892857	animals per ha	10	0.892857	0.669643	0.446429	NA	1
3	x	Pelve 2007	Pelve ME. Nötkreaturens val av betesvegetation på naturliga betesmarker [Master thesis]. Uppsala: Swedish University of Agricultural Sciences. Department of Animal Nutrition and Management; 2007. Master thesis 241. (In Swedish with English summary)	Master thesis	2007	Pelve M	ND	ND	to investigate the type of vegetation selected by cattle grazing on semi-natural pastures, and whether the selection depends on the nutrient content of the vegetation or on other factors.	3	2006	1	June, July, August	0	Sweden	Uppsala county	20 km southeast from Uppsala	NR, 17.9 (approx)	NR, 59.8 (approx)	Dfb	Lowland mixture	Semi-natural	Grazing	ND	11.2	ha	ND	ND	Heterogeneous Nordic	Mixed	Mixed	Mixed	Mixed	NA	cattle	Hereford, Swedish Friesian, Swedish Red	adults (w. youngs)	adults sampled	10	5	5	0.892857	animals per ha	10	0.892857	0.669643	0.446429	NA	1
2	x	Hester 1996	Hester AJ, Mitcell FJG, Gordon IJ, Baill GJ. Activity patterns and resource use by sheep and red deer grazing across a grass/heather boundary. J. Zool. 1996;240:609-620.	Journal article	1996	Hester AJ	ND	Scottish Office Agriculture and Fisheries Department (SOAFD)	to test if diet selection by red deer is influenced by the presence of sheep, predicting that deer spend more time on less preferred vegetation than when sheep are absent from their range.	1	1990	1	July	1	Scotland	ND	Macaulay Land Use Research Institute Glensaugh Research Station, National Grid Reference N0664792	-2.553	56.902	Cfb	Uplands	Semi-natural (moorland)	grazing	Similar and converted grass-dominated vegetation	0.5	ha	ND	ND	Upland heather moorland	Heather	ND	ND	ND	NA	sheep	Scottish blackface sheep	2 year	ewes	12	12	NA	24	sheep/ha	12	24	2.4	2.4	NA	1
2	x	Hester 1996	Hester AJ, Mitcell FJG, Gordon IJ, Baill GJ. Activity patterns and resource use by sheep and red deer grazing across a grass/heather boundary. J. Zool. 1996;240:609-620.	Journal article	1996	Hester AJ	ND	Scottish Office Agriculture and Fisheries Department (SOAFD)	to test if diet selection by red deer is influenced by the presence of sheep, predicting that deer spend more time on less preferred vegetation than when sheep are absent from their range.	1	1990	1	August	2	Scotland	ND	Macaulay Land Use Research Institute Glensaugh Research Station, National Grid Reference N0664792	-2.553	56.902	Cfb	Uplands	Semi-natural (moorland)	grazing	Similar and converted grass-dominated vegetation	0.5	ha	ND	ND	Upland heather moorland	Heather	ND	ND	ND	NA	sheep	Scottish blackface sheep	2 year	ewes	12	12	NA	24	sheep/ha	12	24	2.4	2.4	NA	1
2	x	Hester 1996	Hester AJ, Mitcell FJG, Gordon IJ, Baill GJ. Activity patterns and resource use by sheep and red deer grazing across a grass/heather boundary. J. Zool. 1996;240:609-620.	Journal article	1996	Hester AJ	ND	Scottish Office Agriculture and Fisheries Department (SOAFD)	to test if diet selection by red deer is influenced by the presence of sheep, predicting that deer spend more time on less preferred vegetation than when sheep are absent from their range.	1	1990	1	September	3	Scotland	ND	Macaulay Land Use Research Institute Glensaugh Research Station, National Grid Reference N0664792	-2.553	56.902	Cfb	Uplands	Semi-natural (moorland)	grazing	Similar and converted grass-dominated vegetation	0.5	ha	ND	ND	Upland heather moorland	Heather	ND	ND	ND	NA	sheep	Scottish blackface sheep	2 year	ewes	12	12	NA	24	sheep/ha	12	24	2.4	2.4	NA	1
2	x	Hester 1996	Hester AJ, Mitcell FJG, Gordon IJ, Baill GJ. Activity patterns and resource use by sheep and red deer grazing across a grass/heather boundary. J. Zool. 1996;240:609-620.	Journal article	1996	Hester AJ	ND	Scottish Office Agriculture and Fisheries Department (SOAFD)	to test if diet selection by red deer is influenced by the presence of sheep, predicting that deer spend more time on less preferred vegetation than when sheep are absent from their range.	1	1990	1	October	4	Scotland	ND	Macaulay Land Use Research Institute Glensaugh Research Station, National Grid Reference N0664792	-2.553	56.902	Cfb	Uplands	Semi-natural (moorland)	grazing	Similar and converted grass-dominated vegetation	0.5	ha	ND	ND	Upland heather moorland	Heather	ND	ND	ND	NA	sheep	Scottish blackface sheep	2 year	ewes	12	12	NA	24	sheep/ha	12	24	2.4	2.4	NA	1
2	x	Hester 1996	Hester AJ, Mitcell FJG, Gordon IJ, Baill GJ. Activity patterns and resource use by sheep and red deer grazing across a grass/heather boundary. J. Zool. 1996;240:609-620.	Journal article	1996	Hester AJ	ND	Scottish Office Agriculture and Fisheries Department (SOAFD)	to test if diet selection by red deer is influenced by the presence of sheep, predicting that deer spend more time on less preferred vegetation than when sheep are absent from their range.	1	1990	1	July	1	Scotland	ND	Macaulay Land Use Research Institute Glensaugh Research Station, National Grid Reference N0664792	-2.553	56.902	Cfb	Uplands	Semi-natural (moorland)	grazing	Similar and converted grass-dominated vegetation	0.5	ha	ND	ND	Upland heather moorland	Heather	ND	ND	ND	NA	sheep; deer	Scottish blackface sheep	2 year	ewes	4	4	NA	8	sheep/ha	8	16	2.4	2.4	Deer counted as 0,2 LSU (by review team)	1
2	x	Hester 1996	Hester AJ, Mitcell FJG, Gordon IJ, Baill GJ. Activity patterns and resource use by sheep and red deer grazing across a grass/heather boundary. J. Zool. 1996;240:609-620.	Journal article	1996	Hester AJ	ND	Scottish Office Agriculture and Fisheries Department (SOAFD)	to test if diet selection by red deer is influenced by the presence of sheep, predicting that deer spend more time on less preferred vegetation than when sheep are absent from their range.	1	1990	1	August	2	Scotland	ND	Macaulay Land Use Research Institute Glensaugh Research Station, National Grid Reference N0664792	-2.553	56.902	Cfb	Uplands	Semi-natural (moorland)	grazing	Similar and converted grass-dominated vegetation	0.5	ha	ND	ND	Upland heather moorland	Heather	ND	ND	ND	NA	sheep; deer	Scottish blackface sheep	2 year	ewes	4	4	NA	8	sheep/ha	8	16	2.4	2.4	Deer counted as 0,2 LSU (by review team)	1
2	x	Hester 1996	Hester AJ, Mitcell FJG, Gordon IJ, Baill GJ. Activity patterns and resource use by sheep and red deer grazing across a grass/heather boundary. J. Zool. 1996;240:609-620.	Journal article	1996	Hester AJ	ND	Scottish Office Agriculture and Fisheries Department (SOAFD)	to test if diet selection by red deer is influenced by the presence of sheep, predicting that deer spend more time on less preferred vegetation than when sheep are absent from their range.	1	1990	1	September	3	Scotland	ND	Macaulay Land Use Research Institute Glensaugh Research Station, National Grid Reference N0664792	-2.553	56.902	Cfb	Uplands	Semi-natural (moorland)	grazing	Similar and converted grass-dominated vegetation	0.5	ha	ND	ND	Upland heather moorland	Heather	ND	ND	ND	NA	sheep; deer	Scottish blackface sheep	2 year	ewes	4	4	NA	8	sheep/ha	8	16	2.4	2.4	Deer counted as 0,2 LSU (by review team)	1
2	x	Hester 1996	Hester AJ, Mitcell FJG, Gordon IJ, Baill GJ. Activity patterns and resource use by sheep and red deer grazing across a grass/heather boundary. J. Zool. 1996;240:609-620.	Journal article	1996	Hester AJ	ND	Scottish Office Agriculture and Fisheries Department (SOAFD)	to test if diet selection by red deer is influenced by the presence of sheep, predicting that deer spend more time on less preferred vegetation than when sheep are absent from their range.	1	1990	1	October	4	Scotland	ND	Macaulay Land Use Research Institute Glensaugh Research Station, National Grid Reference N0664792	-2.553	56.902	Cfb	Uplands	Semi-natural (moorland)	grazing	Similar and converted grass-dominated vegetation	0.5	ha	ND	ND	Upland heather moorland	Heather	ND	ND	ND	NA	sheep; deer	Scottish blackface sheep	2 year	ewes	4	4	NA	8	sheep/ha	8	16	2.4	2.4	Deer counted as 0,2 LSU (by review team)	1
4	x	Niemelä 2008	Niemelä M, Huuskonena A, Jaakolaa S, Erkki J-T, Hyvärinen M. Coastal meadows as pastures for beef cattle. Agr Ecosyst Environ. 2008;124:179-186.	Journal article	2008	Niemelä M	marika.niemela@mtt.fi	the Finnish Ministry of Agriculture and Forestry, the Finnish Ministry of the Environment, the Thule Institute of the University of Ouluand, the Maj and Tor Nessling Foundation	to investigate livestock and forage production on coastal meadows of the Bothnian Bay and discuss the compatibility of livestock production and biodiversity management on semi-natural grasslands.	0	2003	1	Summer	1	Finland	ND	the south coast of Hailuoto Island	25° 16'E	64° 53'N	Dfc	Coast	Costal meadows	hay making followed by grazing historically, now only grazing	ND	160	ha (mean)	53	270	grazed costal meadow	Calamagrostis stricta, Agrostis stolonifera, Carex species, Juncus gerardii and Phragmites australis are the most typical dominant species. As an exception, farm D’s pasture consisted mainly of grassy wooded pasture, only 10 ha was costal meadow.	ND	Very acidic (pH 4.9 0.64 S.D.).	Low amounts of P (3.9 3.9 S.D. mg l1), potassium (K) (67 29 S.D. mg l1), calcium (Ca) (273 105 S.D. mg l1) and copper (Cu) (1.3 0.8 S.D. mg l1). High amounts of sulphur (S) (360 185 S.D. mg l1) and sodium (Na) (557 245 S.D. mg l1) 1). Average contents of magnesium (Mg) (211 71 S.D. mg l1), zinc (Zn) (3.8 2.8 S.D. mg l1) and manganese (Mn) (60 76 S.D. mg l1) of the coastal meadows were more compar…	Study from 2003 to 2005, but data reported only for 2003	cattle	Simmental, Limousin and Charolais	variable (cows, calves, heifers, bulls)	females and males	131 (mean)	86 (mean)	45 (mean)	0.540386	animals/ha	NA	0.540386	0.667796	0.527879	Animal_Density_T and LSU_ha_T are based on totals for all pastures.	1
4	x	Niemelä 2008	Niemelä M, Huuskonena A, Jaakolaa S, Erkki J-T, Hyvärinen M. Coastal meadows as pastures for beef cattle. Agr Ecosyst Environ. 2008;124:179-186.	Journal article	2008	Niemelä M	marika.niemela@mtt.fi	the Finnish Ministry of Agriculture and Forestry, the Finnish Ministry of the Environment, the Thule Institute of the University of Ouluand, the Maj and Tor Nessling Foundation	to investigate livestock and forage production on coastal meadows of the Bothnian Bay and discuss the compatibility of livestock production and biodiversity management on semi-natural grasslands.	0	2003	1	Summer	1	Finland	ND	the south coast of Hailuoto Island	25° 16'E	64° 53'N	Dfc	Coast	Costal meadows	hay making followed by grazing historically, now only grazing	ND	160	ha (mean)	53	270	grazed costal meadow	Calamagrostis stricta, Agrostis stolonifera, Carex species, Juncus gerardii and Phragmites australis are the most typical dominant species. As an exception, farm D’s pasture consisted mainly of grassy wooded pasture, only 10 ha was costal meadow.	ND	Very acidic (pH 4.9 0.64 S.D.).	Low amounts of P (3.9 3.9 S.D. mg l1), potassium (K) (67 29 S.D. mg l1), calcium (Ca) (273 105 S.D. mg l1) and copper (Cu) (1.3 0.8 S.D. mg l1). High amounts of sulphur (S) (360 185 S.D. mg l1) and sodium (Na) (557 245 S.D. mg l1) 1). Average contents of magnesium (Mg) (211 71 S.D. mg l1), zinc (Zn) (3.8 2.8 S.D. mg l1) and manganese (Mn) (60 76 S.D. mg l1) of the coastal meadows were more compar…	Study from 2003 to 2005, but data reported only for 2003	cattle	Simmental, Limousin and Charolais	variable (cows, calves, heifers, bulls)	females and males	131 (mean)	86 (mean)	45 (mean)	0.540386	animals/ha	NA	0.540386	0.667796	0.527879	Animal_Density_T and LSU_ha_T are based on totals for all pastures.	1
4	x	Niemelä 2008	Niemelä M, Huuskonena A, Jaakolaa S, Erkki J-T, Hyvärinen M. Coastal meadows as pastures for beef cattle. Agr Ecosyst Environ. 2008;124:179-186.	Journal article	2008	Niemelä M	marika.niemela@mtt.fi	the Finnish Ministry of Agriculture and Forestry, the Finnish Ministry of the Environment, the Thule Institute of the University of Ouluand, the Maj and Tor Nessling Foundation	to investigate livestock and forage production on coastal meadows of the Bothnian Bay and discuss the compatibility of livestock production and biodiversity management on semi-natural grasslands.	0	2003	1	Summer	1	Finland	ND	the south coast of Hailuoto Island	25° 16'E	64° 53'N	Dfc	Coast	Costal meadows	hay making followed by grazing historically, now only grazing	ND	160	ha (mean)	53	270	grazed costal meadow	Calamagrostis stricta, Agrostis stolonifera, Carex species, Juncus gerardii and Phragmites australis are the most typical dominant species. As an exception, farm D’s pasture consisted mainly of grassy wooded pasture, only 10 ha was costal meadow.	ND	Very acidic (pH 4.9 0.64 S.D.).	Low amounts of P (3.9 3.9 S.D. mg l1), potassium (K) (67 29 S.D. mg l1), calcium (Ca) (273 105 S.D. mg l1) and copper (Cu) (1.3 0.8 S.D. mg l1). High amounts of sulphur (S) (360 185 S.D. mg l1) and sodium (Na) (557 245 S.D. mg l1) 1). Average contents of magnesium (Mg) (211 71 S.D. mg l1), zinc (Zn) (3.8 2.8 S.D. mg l1) and manganese (Mn) (60 76 S.D. mg l1) of the coastal meadows were more compar…	Study from 2003 to 2005, but data reported only for 2003	cattle	Simmental, Limousin and Charolais	variable (cows, calves, heifers, bulls)	females and males	131 (mean)	86 (mean)	45 (mean)	0.540386	animals/ha	NA	0.540386	0.667796	0.527879	Animal_Density_T and LSU_ha_T are based on totals for all pastures.	1
4	x	Niemelä 2008	Niemelä M, Huuskonena A, Jaakolaa S, Erkki J-T, Hyvärinen M. Coastal meadows as pastures for beef cattle. Agr Ecosyst Environ. 2008;124:179-186.	Journal article	2008	Niemelä M	marika.niemela@mtt.fi	the Finnish Ministry of Agriculture and Forestry, the Finnish Ministry of the Environment, the Thule Institute of the University of Ouluand, the Maj and Tor Nessling Foundation	to investigate livestock and forage production on coastal meadows of the Bothnian Bay and discuss the compatibility of livestock production and biodiversity management on semi-natural grasslands.	0	2003	1	Summer	1	Finland	ND	the south coast of Hailuoto Island	25° 16'E	64° 53'N	Dfc	Coast	Costal meadows	hay making followed by grazing historically, now only grazing	ND	160	ha (mean)	53	270	grazed costal meadow	Calamagrostis stricta, Agrostis stolonifera, Carex species, Juncus gerardii and Phragmites australis are the most typical dominant species. As an exception, farm D’s pasture consisted mainly of grassy wooded pasture, only 10 ha was costal meadow.	ND	Very acidic (pH 4.9 0.64 S.D.).	Low amounts of P (3.9 3.9 S.D. mg l1), potassium (K) (67 29 S.D. mg l1), calcium (Ca) (273 105 S.D. mg l1) and copper (Cu) (1.3 0.8 S.D. mg l1). High amounts of sulphur (S) (360 185 S.D. mg l1) and sodium (Na) (557 245 S.D. mg l1) 1). Average contents of magnesium (Mg) (211 71 S.D. mg l1), zinc (Zn) (3.8 2.8 S.D. mg l1) and manganese (Mn) (60 76 S.D. mg l1) of the coastal meadows were more compar…	Study from 2003 to 2005, but data reported only for 2003	cattle	Simmental, Limousin and Charolais	variable (cows, calves, heifers, bulls)	females and males	131 (mean)	86 (mean)	45 (mean)	0.540386	animals/ha	NA	0.540386	0.667796	0.527879	Animal_Density_T and LSU_ha_T are based on totals for all pastures.	1
4	x	Niemelä 2008	Niemelä M, Huuskonena A, Jaakolaa S, Erkki J-T, Hyvärinen M. Coastal meadows as pastures for beef cattle. Agr Ecosyst Environ. 2008;124:179-186.	Journal article	2008	Niemelä M	marika.niemela@mtt.fi	the Finnish Ministry of Agriculture and Forestry, the Finnish Ministry of the Environment, the Thule Institute of the University of Ouluand, the Maj and Tor Nessling Foundation	to investigate livestock and forage production on coastal meadows of the Bothnian Bay and discuss the compatibility of livestock production and biodiversity management on semi-natural grasslands.	0	2003	1	Summer	1	Finland	ND	the south coast of Hailuoto Island	25° 16'E	64° 53'N	Dfc	Coast	Costal meadows	hay making followed by grazing historically, now only grazing	ND	160	ha (mean)	53	270	grazed costal meadow	Calamagrostis stricta, Agrostis stolonifera, Carex species, Juncus gerardii and Phragmites australis are the most typical dominant species. As an exception, farm D’s pasture consisted mainly of grassy wooded pasture, only 10 ha was costal meadow.	ND	Very acidic (pH 4.9 0.64 S.D.).	Low amounts of P (3.9 3.9 S.D. mg l1), potassium (K) (67 29 S.D. mg l1), calcium (Ca) (273 105 S.D. mg l1) and copper (Cu) (1.3 0.8 S.D. mg l1). High amounts of sulphur (S) (360 185 S.D. mg l1) and sodium (Na) (557 245 S.D. mg l1) 1). Average contents of magnesium (Mg) (211 71 S.D. mg l1), zinc (Zn) (3.8 2.8 S.D. mg l1) and manganese (Mn) (60 76 S.D. mg l1) of the coastal meadows were more compar…	Study from 2003 to 2005, but data reported only for 2003	cattle	Simmental, Limousin and Charolais	variable (cows, calves, heifers, bulls)	females and males	131 (mean)	86 (mean)	45 (mean)	0.540386	animals/ha	NA	0.540386	0.667796	0.527879	Animal_Density_T and LSU_ha_T are based on totals for all pastures.	1
4	x	Niemelä 2008	Niemelä M, Huuskonena A, Jaakolaa S, Erkki J-T, Hyvärinen M. Coastal meadows as pastures for beef cattle. Agr Ecosyst Environ. 2008;124:179-186.	Journal article	2008	Niemelä M	marika.niemela@mtt.fi	the Finnish Ministry of Agriculture and Forestry, the Finnish Ministry of the Environment, the Thule Institute of the University of Ouluand, the Maj and Tor Nessling Foundation	to investigate livestock and forage production on coastal meadows of the Bothnian Bay and discuss the compatibility of livestock production and biodiversity management on semi-natural grasslands.	0	2003	1	Summer	1	Finland	ND	the south coast of Hailuoto Island	25° 16'E	64° 53'N	Dfc	Coast	Costal meadows	hay making followed by grazing historically, now only grazing	ND	160	ha (mean)	53	270	grazed costal meadow	Calamagrostis stricta, Agrostis stolonifera, Carex species, Juncus gerardii and Phragmites australis are the most typical dominant species. As an exception, farm D’s pasture consisted mainly of grassy wooded pasture, only 10 ha was costal meadow.	ND	Very acidic (pH 4.9 0.64 S.D.).	Low amounts of P (3.9 3.9 S.D. mg l1), potassium (K) (67 29 S.D. mg l1), calcium (Ca) (273 105 S.D. mg l1) and copper (Cu) (1.3 0.8 S.D. mg l1). High amounts of sulphur (S) (360 185 S.D. mg l1) and sodium (Na) (557 245 S.D. mg l1) 1). Average contents of magnesium (Mg) (211 71 S.D. mg l1), zinc (Zn) (3.8 2.8 S.D. mg l1) and manganese (Mn) (60 76 S.D. mg l1) of the coastal meadows were more compar…	Study from 2003 to 2005, but data reported only for 2003	cattle	Simmental, Limousin and Charolais	variable (cows, calves, heifers, bulls)	females and males	131 (mean)	86 (mean)	45 (mean)	0.540386	animals/ha	NA	0.540386	0.667796	0.527879	Animal_Density_T and LSU_ha_T are based on totals for all pastures.	1
4	x	Niemelä 2008	Niemelä M, Huuskonena A, Jaakolaa S, Erkki J-T, Hyvärinen M. Coastal meadows as pastures for beef cattle. Agr Ecosyst Environ. 2008;124:179-186.	Journal article	2008	Niemelä M	marika.niemela@mtt.fi	the Finnish Ministry of Agriculture and Forestry, the Finnish Ministry of the Environment, the Thule Institute of the University of Ouluand, the Maj and Tor Nessling Foundation	to investigate livestock and forage production on coastal meadows of the Bothnian Bay and discuss the compatibility of livestock production and biodiversity management on semi-natural grasslands.	0	2003	1	Summer	1	Finland	ND	the south coast of Hailuoto Island	25° 16'E	64° 53'N	Dfc	Coast	Costal meadows	hay making followed by grazing historically, now only grazing	ND	160	ha (mean)	53	270	grazed costal meadow	Calamagrostis stricta, Agrostis stolonifera, Carex species, Juncus gerardii and Phragmites australis are the most typical dominant species. As an exception, farm D’s pasture consisted mainly of grassy wooded pasture, only 10 ha was costal meadow.	ND	Very acidic (pH 4.9 0.64 S.D.).	Low amounts of P (3.9 3.9 S.D. mg l1), potassium (K) (67 29 S.D. mg l1), calcium (Ca) (273 105 S.D. mg l1) and copper (Cu) (1.3 0.8 S.D. mg l1). High amounts of sulphur (S) (360 185 S.D. mg l1) and sodium (Na) (557 245 S.D. mg l1) 1). Average contents of magnesium (Mg) (211 71 S.D. mg l1), zinc (Zn) (3.8 2.8 S.D. mg l1) and manganese (Mn) (60 76 S.D. mg l1) of the coastal meadows were more compar…	Study from 2003 to 2005, but data reported only for 2003	cattle	Simmental, Limousin and Charolais	variable (cows, calves, heifers, bulls)	females and males	131 (mean)	86 (mean)	45 (mean)	0.540386	animals/ha	NA	0.540386	0.667796	0.527879	Animal_Density_T and LSU_ha_T are based on totals for all pastures.	1
4	x	Niemelä 2008	Niemelä M, Huuskonena A, Jaakolaa S, Erkki J-T, Hyvärinen M. Coastal meadows as pastures for beef cattle. Agr Ecosyst Environ. 2008;124:179-186.	Journal article	2008	Niemelä M	marika.niemela@mtt.fi	the Finnish Ministry of Agriculture and Forestry, the Finnish Ministry of the Environment, the Thule Institute of the University of Ouluand, the Maj and Tor Nessling Foundation	to investigate livestock and forage production on coastal meadows of the Bothnian Bay and discuss the compatibility of livestock production and biodiversity management on semi-natural grasslands.	0	2003	1	Summer	1	Finland	ND	the south coast of Hailuoto Island	25° 16'E	64° 53'N	Dfc	Coast	Costal meadows	hay making followed by grazing historically, now only grazing	ND	160	ha (mean)	53	270	grazed costal meadow	Calamagrostis stricta, Agrostis stolonifera, Carex species, Juncus gerardii and Phragmites australis are the most typical dominant species. As an exception, farm D’s pasture consisted mainly of grassy wooded pasture, only 10 ha was costal meadow.	ND	Very acidic (pH 4.9 0.64 S.D.).	Low amounts of P (3.9 3.9 S.D. mg l1), potassium (K) (67 29 S.D. mg l1), calcium (Ca) (273 105 S.D. mg l1) and copper (Cu) (1.3 0.8 S.D. mg l1). High amounts of sulphur (S) (360 185 S.D. mg l1) and sodium (Na) (557 245 S.D. mg l1) 1). Average contents of magnesium (Mg) (211 71 S.D. mg l1), zinc (Zn) (3.8 2.8 S.D. mg l1) and manganese (Mn) (60 76 S.D. mg l1) of the coastal meadows were more compar…	Study from 2003 to 2005, but data reported only for 2003	cattle	Simmental, Limousin and Charolais	variable (cows, calves, heifers, bulls)	females and males	131 (mean)	86 (mean)	45 (mean)	0.540386	animals/ha	NA	0.540386	0.667796	0.527879	Animal_Density_T and LSU_ha_T are based on totals for all pastures.	1
4	x	Niemelä 2008	Niemelä M, Huuskonena A, Jaakolaa S, Erkki J-T, Hyvärinen M. Coastal meadows as pastures for beef cattle. Agr Ecosyst Environ. 2008;124:179-186.	Journal article	2008	Niemelä M	marika.niemela@mtt.fi	the Finnish Ministry of Agriculture and Forestry, the Finnish Ministry of the Environment, the Thule Institute of the University of Ouluand, the Maj and Tor Nessling Foundation	to investigate livestock and forage production on coastal meadows of the Bothnian Bay and discuss the compatibility of livestock production and biodiversity management on semi-natural grasslands.	0	2003	1	Summer	1	Finland	ND	the south coast of Hailuoto Island	25° 16'E	64° 53'N	Dfc	Coast	Costal meadows	hay making followed by grazing historically, now only grazing	ND	160	ha (mean)	53	270	grazed costal meadow	Calamagrostis stricta, Agrostis stolonifera, Carex species, Juncus gerardii and Phragmites australis are the most typical dominant species. As an exception, farm D’s pasture consisted mainly of grassy wooded pasture, only 10 ha was costal meadow.	ND	Very acidic (pH 4.9 0.64 S.D.).	Low amounts of P (3.9 3.9 S.D. mg l1), potassium (K) (67 29 S.D. mg l1), calcium (Ca) (273 105 S.D. mg l1) and copper (Cu) (1.3 0.8 S.D. mg l1). High amounts of sulphur (S) (360 185 S.D. mg l1) and sodium (Na) (557 245 S.D. mg l1) 1). Average contents of magnesium (Mg) (211 71 S.D. mg l1), zinc (Zn) (3.8 2.8 S.D. mg l1) and manganese (Mn) (60 76 S.D. mg l1) of the coastal meadows were more compar…	Study from 2003 to 2005, but data reported only for 2003	cattle	Simmental, Limousin and Charolais	variable (cows, calves, heifers, bulls)	females and males	131 (mean)	86 (mean)	45 (mean)	0.540386	animals/ha	NA	0.540386	0.667796	0.527879	Animal_Density_T and LSU_ha_T are based on totals for all pastures.	1
4	x	Niemelä 2008	Niemelä M, Huuskonena A, Jaakolaa S, Erkki J-T, Hyvärinen M. Coastal meadows as pastures for beef cattle. Agr Ecosyst Environ. 2008;124:179-186.	Journal article	2008	Niemelä M	marika.niemela@mtt.fi	the Finnish Ministry of Agriculture and Forestry, the Finnish Ministry of the Environment, the Thule Institute of the University of Ouluand, the Maj and Tor Nessling Foundation	to investigate livestock and forage production on coastal meadows of the Bothnian Bay and discuss the compatibility of livestock production and biodiversity management on semi-natural grasslands.	0	2003	1	Summer	1	Finland	ND	the south coast of Hailuoto Island	25° 16'E	64° 53'N	Dfc	Coast	Costal meadows	hay making followed by grazing historically, now only grazing	ND	160	ha (mean)	53	270	grazed costal meadow	Calamagrostis stricta, Agrostis stolonifera, Carex species, Juncus gerardii and Phragmites australis are the most typical dominant species. As an exception, farm D’s pasture consisted mainly of grassy wooded pasture, only 10 ha was costal meadow.	ND	Very acidic (pH 4.9 0.64 S.D.).	Low amounts of P (3.9 3.9 S.D. mg l1), potassium (K) (67 29 S.D. mg l1), calcium (Ca) (273 105 S.D. mg l1) and copper (Cu) (1.3 0.8 S.D. mg l1). High amounts of sulphur (S) (360 185 S.D. mg l1) and sodium (Na) (557 245 S.D. mg l1) 1). Average contents of magnesium (Mg) (211 71 S.D. mg l1), zinc (Zn) (3.8 2.8 S.D. mg l1) and manganese (Mn) (60 76 S.D. mg l1) of the coastal meadows were more compar…	Study from 2003 to 2005, but data reported only for 2003	cattle	Simmental, Limousin and Charolais	variable (cows, calves, heifers, bulls)	females and males	131 (mean)	86 (mean)	45 (mean)	0.540386	animals/ha	NA	0.540386	0.667796	0.527879	Animal_Density_T and LSU_ha_T are based on totals for all pastures.	1
4	x	Takala et al. 2015	Takala T, Haverinen J, Kuusela E, Tahvanainen T, Kouki J. Does cattle movement between forest pastures and fertilized grasslands affect the bryophyte and vascular plant communities in vulnerable forest pasture biotopes? Agr Ecosyst Environ. 2015;201:26-42.	Journal article	2015	Takala T	tuomot@student.uef.fi; jasmiina.haverinen@gmail.com	Jenny and Antti Wihuri Foundation and Pellottuottamaan-project	to investigate whether fencing forest pastures within the same enclosures as fertilized grassland pastures leads to eutrophication and the consequent decline of bryophyte and vascular plant diversity	0	2010-2012	0	Summer	1	Finland	north Karelia	ND	28.5-31.5E	61.9-63.8N	Dfc	boreral vegetation zone	forest pasture	grazing	similar	ND	ND	ND	ND	semi-open grazed forest	Vaccinium myrtillus-type or richer	ND	Morain (mostly sandy)	nutrient poor	NA	cattle	Heifer, dairy and beef mixed	ND	ND	ND	ND	ND	ND	ND	ND	ND	ND	ND	Different types, breeds and numbers were mixed and not analysed separately.	1
4	x	Takala et al. 2015	Takala T, Haverinen J, Kuusela E, Tahvanainen T, Kouki J. Does cattle movement between forest pastures and fertilized grasslands affect the bryophyte and vascular plant communities in vulnerable forest pasture biotopes? Agr Ecosyst Environ. 2015;201:26-42.	Journal article	2015	Takala T	tuomot@student.uef.fi; jasmiina.haverinen@gmail.com	Jenny and Antti Wihuri Foundation and Pellottuottamaan-project	to investigate whether fencing forest pastures within the same enclosures as fertilized grassland pastures leads to eutrophication and the consequent decline of bryophyte and vascular plant diversity	0	2010-2012	0	Summer	1	Finland	north Karelia	ND	28.5-31.5E	61.9-63.8N	Dfc	boreral vegetation zone	forest pasture	grazing	similar	ND	ND	ND	ND	semi-open grazed forest	Vaccinium myrtillus-type or richer	ND	Morain (mostly sandy)	nutrient poor	NA	cattle	Heifer, dairy and beef mixed	ND	ND	ND	ND	ND	ND	ND	ND	ND	ND	ND	Different types, breeds and numbers were mixed and not analysed separately.	1
4	x	Takala et al. 2015	Takala T, Haverinen J, Kuusela E, Tahvanainen T, Kouki J. Does cattle movement between forest pastures and fertilized grasslands affect the bryophyte and vascular plant communities in vulnerable forest pasture biotopes? Agr Ecosyst Environ. 2015;201:26-42.	Journal article	2015	Takala T	tuomot@student.uef.fi; jasmiina.haverinen@gmail.com	Jenny and Antti Wihuri Foundation and Pellottuottamaan-project	to investigate whether fencing forest pastures within the same enclosures as fertilized grassland pastures leads to eutrophication and the consequent decline of bryophyte and vascular plant diversity	0	2010-2012	0	Summer	1	Finland	north Karelia	ND	28.5-31.5E	61.9-63.8N	Dfc	boreral vegetation zone	forest pasture	grazing	similar	ND	ND	ND	ND	semi-open grazed forest	Vaccinium myrtillus-type or richer	ND	Morain (mostly sandy)	nutrient poor	NA	cattle	Heifer, dairy and beef mixed	ND	ND	ND	ND	ND	ND	ND	ND	ND	ND	ND	Different types, breeds and numbers were mixed and not analysed separately.	1
4	x	Takala et al. 2015	Takala T, Haverinen J, Kuusela E, Tahvanainen T, Kouki J. Does cattle movement between forest pastures and fertilized grasslands affect the bryophyte and vascular plant communities in vulnerable forest pasture biotopes? Agr Ecosyst Environ. 2015;201:26-42.	Journal article	2015	Takala T	tuomot@student.uef.fi; jasmiina.haverinen@gmail.com	Jenny and Antti Wihuri Foundation and Pellottuottamaan-project	to investigate whether fencing forest pastures within the same enclosures as fertilized grassland pastures leads to eutrophication and the consequent decline of bryophyte and vascular plant diversity	0	2010-2012	0	Summer	1	Finland	north Karelia	ND	28.5-31.5E	61.9-63.8N	Dfc	boreral vegetation zone	forest pasture	grazing	similar	ND	ND	ND	ND	semi-open grazed forest	Vaccinium myrtillus-type or richer	ND	Morain (mostly sandy)	nutrient poor	NA	cattle	Heifer, dairy and beef mixed	ND	ND	ND	ND	ND	ND	ND	ND	ND	ND	ND	Different types, breeds and numbers were mixed and not analysed separately.	1
4	x	Takala et al. 2015	Takala T, Haverinen J, Kuusela E, Tahvanainen T, Kouki J. Does cattle movement between forest pastures and fertilized grasslands affect the bryophyte and vascular plant communities in vulnerable forest pasture biotopes? Agr Ecosyst Environ. 2015;201:26-42.	Journal article	2015	Takala T	tuomot@student.uef.fi; jasmiina.haverinen@gmail.com	Jenny and Antti Wihuri Foundation and Pellottuottamaan-project	to investigate whether fencing forest pastures within the same enclosures as fertilized grassland pastures leads to eutrophication and the consequent decline of bryophyte and vascular plant diversity	0	2010-2012	0	Summer	1	Finland	north Karelia	ND	28.5-31.5E	61.9-63.8N	Dfc	boreral vegetation zone	forest pasture	grazing	similar	ND	ND	ND	ND	semi-open grazed forest	Vaccinium myrtillus-type or richer	ND	Morain (mostly sandy)	nutrient poor	NA	cattle	Heifer, dairy and beef mixed	ND	ND	ND	ND	ND	ND	ND	ND	ND	ND	ND	Different types, breeds and numbers were mixed and not analysed separately.	1
4	x	Takala et al. 2015	Takala T, Haverinen J, Kuusela E, Tahvanainen T, Kouki J. Does cattle movement between forest pastures and fertilized grasslands affect the bryophyte and vascular plant communities in vulnerable forest pasture biotopes? Agr Ecosyst Environ. 2015;201:26-42.	Journal article	2015	Takala T	tuomot@student.uef.fi; jasmiina.haverinen@gmail.com	Jenny and Antti Wihuri Foundation and Pellottuottamaan-project	to investigate whether fencing forest pastures within the same enclosures as fertilized grassland pastures leads to eutrophication and the consequent decline of bryophyte and vascular plant diversity	0	2010-2012	0	Summer	1	Finland	north Karelia	ND	28.5-31.5E	61.9-63.8N	Dfc	boreral vegetation zone	forest pasture	grazing	similar	ND	ND	ND	ND	semi-open grazed forest	Vaccinium myrtillus-type or richer	ND	Morain (mostly sandy)	nutrient poor	NA	cattle	Heifer, dairy and beef mixed	ND	ND	ND	ND	ND	ND	ND	ND	ND	ND	ND	Different types, breeds and numbers were mixed and not analysed separately.	1
2	x	Uytvanck 2010	van Uytvanck J, Milotic T, Hoffmann M. Nitrogen depletion and redistribution by free-ranging cattle in the restoration process of mosaic landscapes: the role of foraging strategy and habitat proportion. Restor Ecol. 2010;18(S1):205–216.	Journal article	2010	van Uytvanck J	jan.vanuytvanck@inbo.be	ND	to test the hypothesis that a net nitrogen transport occurs from preferred grazing habitat (grassland) to less preferred habitats (forest and wooded pasture), having lower nutritional value, but showing a relatively higher occupancy. Second, we simulate the impact of different habitatproportion scenarios (equal proportion, grassland dominance,forest dominance, and wooded pasture dominance) on nit…	1	2005-2006	0	spring, summer, autumn, winter	pooled	Belgium	ND	the nature reserve Bos t’ Ename in N-Belgium	3.65 E	50.86N	Cfb	mosaic of forest, grassland, and developing wooded pasture	forest pasture	grazing	ND	62.24	ha	ND	ND	grazed forest pasture	species-rich ground flora (with abundant Anemone nemorosa, Hyacinthoides nonscripta, Primula elatior, and Vinca minor) + forests mainly consist of Carpinion and smaller parts of Alno-Padion vegetation	moist	sandy loam soils	nutrient-poor conditions	NA	cattle	white-red cattle breed of East-Flanders	one bull, five cows, two heifers, and three calves	one bull, five cows, two heifers, and three calves	11	8	3	0.176735	animals/ha	11	0.176735	0.146208	0.122108	NA	1
2	x	Uytvanck 2010	van Uytvanck J, Milotic T, Hoffmann M. Nitrogen depletion and redistribution by free-ranging cattle in the restoration process of mosaic landscapes: the role of foraging strategy and habitat proportion. Restor Ecol. 2010;18(S1):205–216.	Journal article	2010	van Uytvanck J	jan.vanuytvanck@inbo.be	ND	to test the hypothesis that a net nitrogen transport occurs from preferred grazing habitat (grassland) to less preferred habitats (forest and wooded pasture), having lower nutritional value, but showing a relatively higher occupancy. Second, we simulate the impact of different habitatproportion scenarios (equal proportion, grassland dominance,forest dominance, and wooded pasture dominance) on nit…	1	2005-2006	0	spring, summer, autumn, winter	pooled	Belgium	ND	the nature reserve Bos t’ Ename in N-Belgium	3.65 E	50.86N	Cfb	mosaic of forest, grassland, and developing wooded pasture	forest pasture	grazing	ND	62.24	ha	ND	ND	grazed forest pasture	species-rich ground flora (with abundant Anemone nemorosa, Hyacinthoides nonscripta, Primula elatior, and Vinca minor) + forests mainly consist of Carpinion and smaller parts of Alno-Padion vegetation	moist	sandy loam soils	nutrient-poor conditions	NA	cattle	white-red cattle breed of East-Flanders	one bull, five cows, two heifers, and three calves	one bull, five cows, two heifers, and three calves	11	8	3	0.176735	animals/ha	11	0.176735	0.146208	0.122108	NA	1
4	x	Yang 2020	Yang C, Hou F, Sun Y, Yuan H, Liu Y, Zhang Y, Chang S. Oats hay supplementation to yak grazing alpine meadow improves carbon return to the soil of grassland ecosystem on the Qinghai-Tibet Plateau, China. Global Ecol Cons. 2020;23:e01158.	Journal article	2020	Yang C	cyhoufj@lzu.edu.cn	the Strategic Priority Research Program of Chinese Academy of Sciences (XDA2010010203), National Natural Science Foundation of China (31172249), and Program for Changjiang Scholars and Innovative ResearchTeam in University (IRT17R50).	to investigate the effects of supplementing yak feed with oats hay during the cold season on growth performance, forage biomass ofpastures, and C return from litter and dung to soil. We also assessed the influence of supplementation on the SOC stock basedon an analysis of aboveground links (i.e., forage, litter, dung) using structural equation modeling (SEM).	0	2010-2013	0	ND	ND	China	Gansu Province	Lanzhou University in Maqu County	100° 46'-102° 29'E	33° 06'-34° 33'N	ET	Mountain (elevation 3500 m) with alpine meadows	Alpine pasture	grazing	similar	ND	ND	ND	ND	typical alpine meadows	perennial herbaceous foliage including Kobresia spp. (e.g., K. graminifolia, K. capillifolia, K. humilis, K. Tibetica), Elymus sp. (e.g., E. nutans), Potentilla L. sp. (e.g., P. anserina), Stipa spp. (e.g., S. aliena), and Festuca spp. (e.g., F. ovina)	ND	Mat-Cryic Cambisols soil	ND	NA	yak	ND	2-4 years	ND	200	200	NA	3.3	animals/ha	200	3.3	3.3	3.3	Yak LSU counted as 1 (by review team)	1
4	x	Yang 2020	Yang C, Hou F, Sun Y, Yuan H, Liu Y, Zhang Y, Chang S. Oats hay supplementation to yak grazing alpine meadow improves carbon return to the soil of grassland ecosystem on the Qinghai-Tibet Plateau, China. Global Ecol Cons. 2020;23:e01158.	Journal article	2020	Yang C	cyhoufj@lzu.edu.cn	the Strategic Priority Research Program of Chinese Academy of Sciences (XDA2010010203), National Natural Science Foundation of China (31172249), and Program for Changjiang Scholars and Innovative ResearchTeam in University (IRT17R50).	to investigate the effects of supplementing yak feed with oats hay during the cold season on growth performance, forage biomass ofpastures, and C return from litter and dung to soil. We also assessed the influence of supplementation on the SOC stock basedon an analysis of aboveground links (i.e., forage, litter, dung) using structural equation modeling (SEM).	0	2010	1	ND	ND	China	Gansu Province	Lanzhou University in Maqu County	100° 46'-102° 29'E	33° 06'-34° 33'N	ET	Mountain (elevation 3500 m) with alpine meadows	Alpine pasture	grazing	similar	ND	ND	ND	ND	typical alpine meadows	perennial herbaceous foliage including Kobresia spp. (e.g., K. graminifolia, K. capillifolia, K. humilis, K. Tibetica), Elymus sp. (e.g., E. nutans), Potentilla L. sp. (e.g., P. anserina), Stipa spp. (e.g., S. aliena), and Festuca spp. (e.g., F. ovina)	ND	Mat-Cryic Cambisols soil	ND	NA	yak	ND	2-4 years	ND	200	200	NA	3.3	animals/ha	200	3.3	3.3	3.3	Yak LSU counted as 1 (by review team)	1
4	x	Yang 2020	Yang C, Hou F, Sun Y, Yuan H, Liu Y, Zhang Y, Chang S. Oats hay supplementation to yak grazing alpine meadow improves carbon return to the soil of grassland ecosystem on the Qinghai-Tibet Plateau, China. Global Ecol Cons. 2020;23:e01158.	Journal article	2020	Yang C	cyhoufj@lzu.edu.cn	the Strategic Priority Research Program of Chinese Academy of Sciences (XDA2010010203), National Natural Science Foundation of China (31172249), and Program for Changjiang Scholars and Innovative ResearchTeam in University (IRT17R50).	to investigate the effects of supplementing yak feed with oats hay during the cold season on growth performance, forage biomass ofpastures, and C return from litter and dung to soil. We also assessed the influence of supplementation on the SOC stock basedon an analysis of aboveground links (i.e., forage, litter, dung) using structural equation modeling (SEM).	0	2011	2	ND	ND	China	Gansu Province	Lanzhou University in Maqu County	100° 46'-102° 29'E	33° 06'-34° 33'N	ET	Mountain (elevation 3500 m) with alpine meadows	Alpine pasture	grazing	similar	ND	ND	ND	ND	typical alpine meadows	perennial herbaceous foliage including Kobresia spp. (e.g., K. graminifolia, K. capillifolia, K. humilis, K. Tibetica), Elymus sp. (e.g., E. nutans), Potentilla L. sp. (e.g., P. anserina), Stipa spp. (e.g., S. aliena), and Festuca spp. (e.g., F. ovina)	ND	Mat-Cryic Cambisols soil	ND	NA	yak	ND	2-4 years	ND	200	200	NA	3.3	animals/ha	200	3.3	3.3	3.3	Yak LSU counted as 1 (by review team)	1
4	x	Yang 2020	Yang C, Hou F, Sun Y, Yuan H, Liu Y, Zhang Y, Chang S. Oats hay supplementation to yak grazing alpine meadow improves carbon return to the soil of grassland ecosystem on the Qinghai-Tibet Plateau, China. Global Ecol Cons. 2020;23:e01158.	Journal article	2020	Yang C	cyhoufj@lzu.edu.cn	the Strategic Priority Research Program of Chinese Academy of Sciences (XDA2010010203), National Natural Science Foundation of China (31172249), and Program for Changjiang Scholars and Innovative ResearchTeam in University (IRT17R50).	to investigate the effects of supplementing yak feed with oats hay during the cold season on growth performance, forage biomass ofpastures, and C return from litter and dung to soil. We also assessed the influence of supplementation on the SOC stock basedon an analysis of aboveground links (i.e., forage, litter, dung) using structural equation modeling (SEM).	0	2012	3	ND	ND	China	Gansu Province	Lanzhou University in Maqu County	100° 46'-102° 29'E	33° 06'-34° 33'N	ET	Mountain (elevation 3500 m) with alpine meadows	Alpine pasture	grazing	similar	ND	ND	ND	ND	typical alpine meadows	perennial herbaceous foliage including Kobresia spp. (e.g., K. graminifolia, K. capillifolia, K. humilis, K. Tibetica), Elymus sp. (e.g., E. nutans), Potentilla L. sp. (e.g., P. anserina), Stipa spp. (e.g., S. aliena), and Festuca spp. (e.g., F. ovina)	ND	Mat-Cryic Cambisols soil	ND	NA	yak	ND	2-4 years	ND	200	200	NA	3.3	animals/ha	200	3.3	3.3	3.3	Yak LSU counted as 1 (by review team)	1
4	x	Yang 2020	Yang C, Hou F, Sun Y, Yuan H, Liu Y, Zhang Y, Chang S. Oats hay supplementation to yak grazing alpine meadow improves carbon return to the soil of grassland ecosystem on the Qinghai-Tibet Plateau, China. Global Ecol Cons. 2020;23:e01158.	Journal article	2020	Yang C	cyhoufj@lzu.edu.cn	the Strategic Priority Research Program of Chinese Academy of Sciences (XDA2010010203), National Natural Science Foundation of China (31172249), and Program for Changjiang Scholars and Innovative ResearchTeam in University (IRT17R50).	to investigate the effects of supplementing yak feed with oats hay during the cold season on growth performance, forage biomass ofpastures, and C return from litter and dung to soil. We also assessed the influence of supplementation on the SOC stock basedon an analysis of aboveground links (i.e., forage, litter, dung) using structural equation modeling (SEM).	0	2013	4	ND	ND	China	Gansu Province	Lanzhou University in Maqu County	100° 46'-102° 29'E	33° 06'-34° 33'N	ET	Mountain (elevation 3500 m) with alpine meadows	Alpine pasture	grazing	similar	ND	ND	ND	ND	typical alpine meadows	perennial herbaceous foliage including Kobresia spp. (e.g., K. graminifolia, K. capillifolia, K. humilis, K. Tibetica), Elymus sp. (e.g., E. nutans), Potentilla L. sp. (e.g., P. anserina), Stipa spp. (e.g., S. aliena), and Festuca spp. (e.g., F. ovina)	ND	Mat-Cryic Cambisols soil	ND	NA	yak	ND	2-4 years	ND	200	200	NA	3.3	animals/ha	200	3.3	3.3	3.3	Yak LSU counted as 1 (by review team)	1
4	x	Yang 2020	Yang C, Hou F, Sun Y, Yuan H, Liu Y, Zhang Y, Chang S. Oats hay supplementation to yak grazing alpine meadow improves carbon return to the soil of grassland ecosystem on the Qinghai-Tibet Plateau, China. Global Ecol Cons. 2020;23:e01158.	Journal article	2020	Yang C	cyhoufj@lzu.edu.cn	the Strategic Priority Research Program of Chinese Academy of Sciences (XDA2010010203), National Natural Science Foundation of China (31172249), and Program for Changjiang Scholars and Innovative ResearchTeam in University (IRT17R50).	to investigate the effects of supplementing yak feed with oats hay during the cold season on growth performance, forage biomass ofpastures, and C return from litter and dung to soil. We also assessed the influence of supplementation on the SOC stock basedon an analysis of aboveground links (i.e., forage, litter, dung) using structural equation modeling (SEM).	0	2010-2013	0	ND	ND	China	Gansu Province	Lanzhou University in Maqu County	100° 46'-102° 29'E	33° 06'-34° 33'N	ET	Mountain (elevation 3500 m) with alpine meadows	Alpine pasture	grazing	similar	ND	ND	ND	ND	typical alpine meadows	perennial herbaceous foliage including Kobresia spp. (e.g., K. graminifolia, K. capillifolia, K. humilis, K. Tibetica), Elymus sp. (e.g., E. nutans), Potentilla L. sp. (e.g., P. anserina), Stipa spp. (e.g., S. aliena), and Festuca spp. (e.g., F. ovina)	ND	Mat-Cryic Cambisols soil	ND	NA	yak	ND	2-4 years	ND	200	200	NA	3.3	animals/ha	200	3.3	3.3	3.3	Yak LSU counted as 1 (by review team)	1
4	x	Yang 2020	Yang C, Hou F, Sun Y, Yuan H, Liu Y, Zhang Y, Chang S. Oats hay supplementation to yak grazing alpine meadow improves carbon return to the soil of grassland ecosystem on the Qinghai-Tibet Plateau, China. Global Ecol Cons. 2020;23:e01158.	Journal article	2020	Yang C	cyhoufj@lzu.edu.cn	the Strategic Priority Research Program of Chinese Academy of Sciences (XDA2010010203), National Natural Science Foundation of China (31172249), and Program for Changjiang Scholars and Innovative ResearchTeam in University (IRT17R50).	to investigate the effects of supplementing yak feed with oats hay during the cold season on growth performance, forage biomass ofpastures, and C return from litter and dung to soil. We also assessed the influence of supplementation on the SOC stock basedon an analysis of aboveground links (i.e., forage, litter, dung) using structural equation modeling (SEM).	0	2010	1	ND	ND	China	Gansu Province	Lanzhou University in Maqu County	100° 46'-102° 29'E	33° 06'-34° 33'N	ET	Mountain (elevation 3500 m) with alpine meadows	Alpine pasture	grazing	similar	ND	ND	ND	ND	typical alpine meadows	perennial herbaceous foliage including Kobresia spp. (e.g., K. graminifolia, K. capillifolia, K. humilis, K. Tibetica), Elymus sp. (e.g., E. nutans), Potentilla L. sp. (e.g., P. anserina), Stipa spp. (e.g., S. aliena), and Festuca spp. (e.g., F. ovina)	ND	Mat-Cryic Cambisols soil	ND	NA	yak	ND	2-4 years	ND	200	200	NA	3.3	animals/ha	200	3.3	3.3	3.3	Yak LSU counted as 1 (by review team)	1
4	x	Yang 2020	Yang C, Hou F, Sun Y, Yuan H, Liu Y, Zhang Y, Chang S. Oats hay supplementation to yak grazing alpine meadow improves carbon return to the soil of grassland ecosystem on the Qinghai-Tibet Plateau, China. Global Ecol Cons. 2020;23:e01158.	Journal article	2020	Yang C	cyhoufj@lzu.edu.cn	the Strategic Priority Research Program of Chinese Academy of Sciences (XDA2010010203), National Natural Science Foundation of China (31172249), and Program for Changjiang Scholars and Innovative ResearchTeam in University (IRT17R50).	to investigate the effects of supplementing yak feed with oats hay during the cold season on growth performance, forage biomass ofpastures, and C return from litter and dung to soil. We also assessed the influence of supplementation on the SOC stock basedon an analysis of aboveground links (i.e., forage, litter, dung) using structural equation modeling (SEM).	0	2011	2	ND	ND	China	Gansu Province	Lanzhou University in Maqu County	100° 46'-102° 29'E	33° 06'-34° 33'N	ET	Mountain (elevation 3500 m) with alpine meadows	Alpine pasture	grazing	similar	ND	ND	ND	ND	typical alpine meadows	perennial herbaceous foliage including Kobresia spp. (e.g., K. graminifolia, K. capillifolia, K. humilis, K. Tibetica), Elymus sp. (e.g., E. nutans), Potentilla L. sp. (e.g., P. anserina), Stipa spp. (e.g., S. aliena), and Festuca spp. (e.g., F. ovina)	ND	Mat-Cryic Cambisols soil	ND	NA	yak	ND	2-4 years	ND	200	200	NA	3.3	animals/ha	200	3.3	3.3	3.3	Yak LSU counted as 1 (by review team)	1
4	x	Yang 2020	Yang C, Hou F, Sun Y, Yuan H, Liu Y, Zhang Y, Chang S. Oats hay supplementation to yak grazing alpine meadow improves carbon return to the soil of grassland ecosystem on the Qinghai-Tibet Plateau, China. Global Ecol Cons. 2020;23:e01158.	Journal article	2020	Yang C	cyhoufj@lzu.edu.cn	the Strategic Priority Research Program of Chinese Academy of Sciences (XDA2010010203), National Natural Science Foundation of China (31172249), and Program for Changjiang Scholars and Innovative ResearchTeam in University (IRT17R50).	to investigate the effects of supplementing yak feed with oats hay during the cold season on growth performance, forage biomass ofpastures, and C return from litter and dung to soil. We also assessed the influence of supplementation on the SOC stock basedon an analysis of aboveground links (i.e., forage, litter, dung) using structural equation modeling (SEM).	0	2012	3	ND	ND	China	Gansu Province	Lanzhou University in Maqu County	100° 46'-102° 29'E	33° 06'-34° 33'N	ET	Mountain (elevation 3500 m) with alpine meadows	Alpine pasture	grazing	similar	ND	ND	ND	ND	typical alpine meadows	perennial herbaceous foliage including Kobresia spp. (e.g., K. graminifolia, K. capillifolia, K. humilis, K. Tibetica), Elymus sp. (e.g., E. nutans), Potentilla L. sp. (e.g., P. anserina), Stipa spp. (e.g., S. aliena), and Festuca spp. (e.g., F. ovina)	ND	Mat-Cryic Cambisols soil	ND	NA	yak	ND	2-4 years	ND	200	200	NA	3.3	animals/ha	200	3.3	3.3	3.3	Yak LSU counted as 1 (by review team)	1
4	x	Yang 2020	Yang C, Hou F, Sun Y, Yuan H, Liu Y, Zhang Y, Chang S. Oats hay supplementation to yak grazing alpine meadow improves carbon return to the soil of grassland ecosystem on the Qinghai-Tibet Plateau, China. Global Ecol Cons. 2020;23:e01158.	Journal article	2020	Yang C	cyhoufj@lzu.edu.cn	the Strategic Priority Research Program of Chinese Academy of Sciences (XDA2010010203), National Natural Science Foundation of China (31172249), and Program for Changjiang Scholars and Innovative ResearchTeam in University (IRT17R50).	to investigate the effects of supplementing yak feed with oats hay during the cold season on growth performance, forage biomass ofpastures, and C return from litter and dung to soil. We also assessed the influence of supplementation on the SOC stock basedon an analysis of aboveground links (i.e., forage, litter, dung) using structural equation modeling (SEM).	0	2013	4	ND	ND	China	Gansu Province	Lanzhou University in Maqu County	100° 46'-102° 29'E	33° 06'-34° 33'N	ET	Mountain (elevation 3500 m) with alpine meadows	Alpine pasture	grazing	similar	ND	ND	ND	ND	typical alpine meadows	perennial herbaceous foliage including Kobresia spp. (e.g., K. graminifolia, K. capillifolia, K. humilis, K. Tibetica), Elymus sp. (e.g., E. nutans), Potentilla L. sp. (e.g., P. anserina), Stipa spp. (e.g., S. aliena), and Festuca spp. (e.g., F. ovina)	ND	Mat-Cryic Cambisols soil	ND	NA	yak	ND	2-4 years	ND	200	200	NA	3.3	animals/ha	200	3.3	3.3	3.3	Yak LSU counted as 1 (by review team)	1
4	x	Yang 2020	Yang C, Hou F, Sun Y, Yuan H, Liu Y, Zhang Y, Chang S. Oats hay supplementation to yak grazing alpine meadow improves carbon return to the soil of grassland ecosystem on the Qinghai-Tibet Plateau, China. Global Ecol Cons. 2020;23:e01158.	Journal article	2020	Yang C	cyhoufj@lzu.edu.cn	the Strategic Priority Research Program of Chinese Academy of Sciences (XDA2010010203), National Natural Science Foundation of China (31172249), and Program for Changjiang Scholars and Innovative ResearchTeam in University (IRT17R50).	to investigate the effects of supplementing yak feed with oats hay during the cold season on growth performance, forage biomass ofpastures, and C return from litter and dung to soil. We also assessed the influence of supplementation on the SOC stock basedon an analysis of aboveground links (i.e., forage, litter, dung) using structural equation modeling (SEM).	0	2010-2013	0	ND	ND	China	Gansu Province	Lanzhou University in Maqu County	100° 46'-102° 29'E	33° 06'-34° 33'N	ET	Mountain (elevation 3500 m) with alpine meadows	Alpine pasture	grazing	similar	ND	ND	ND	ND	typical alpine meadows	perennial herbaceous foliage including Kobresia spp. (e.g., K. graminifolia, K. capillifolia, K. humilis, K. Tibetica), Elymus sp. (e.g., E. nutans), Potentilla L. sp. (e.g., P. anserina), Stipa spp. (e.g., S. aliena), and Festuca spp. (e.g., F. ovina)	ND	Mat-Cryic Cambisols soil	ND	NA	yak	ND	2-4 years	ND	200	200	NA	3.3	animals/ha	200	3.3	3.3	3.3	Yak LSU counted as 1 (by review team)	1
4	x	Yang 2020	Yang C, Hou F, Sun Y, Yuan H, Liu Y, Zhang Y, Chang S. Oats hay supplementation to yak grazing alpine meadow improves carbon return to the soil of grassland ecosystem on the Qinghai-Tibet Plateau, China. Global Ecol Cons. 2020;23:e01158.	Journal article	2020	Yang C	cyhoufj@lzu.edu.cn	the Strategic Priority Research Program of Chinese Academy of Sciences (XDA2010010203), National Natural Science Foundation of China (31172249), and Program for Changjiang Scholars and Innovative ResearchTeam in University (IRT17R50).	to investigate the effects of supplementing yak feed with oats hay during the cold season on growth performance, forage biomass ofpastures, and C return from litter and dung to soil. We also assessed the influence of supplementation on the SOC stock basedon an analysis of aboveground links (i.e., forage, litter, dung) using structural equation modeling (SEM).	0	2010	1	ND	ND	China	Gansu Province	Lanzhou University in Maqu County	100° 46'-102° 29'E	33° 06'-34° 33'N	ET	Mountain (elevation 3500 m) with alpine meadows	Alpine pasture	grazing	similar	ND	ND	ND	ND	typical alpine meadows	perennial herbaceous foliage including Kobresia spp. (e.g., K. graminifolia, K. capillifolia, K. humilis, K. Tibetica), Elymus sp. (e.g., E. nutans), Potentilla L. sp. (e.g., P. anserina), Stipa spp. (e.g., S. aliena), and Festuca spp. (e.g., F. ovina)	ND	Mat-Cryic Cambisols soil	ND	NA	yak	ND	2-4 years	ND	200	200	NA	3.3	animals/ha	200	3.3	3.3	3.3	Yak LSU counted as 1 (by review team)	1
4	x	Yang 2020	Yang C, Hou F, Sun Y, Yuan H, Liu Y, Zhang Y, Chang S. Oats hay supplementation to yak grazing alpine meadow improves carbon return to the soil of grassland ecosystem on the Qinghai-Tibet Plateau, China. Global Ecol Cons. 2020;23:e01158.	Journal article	2020	Yang C	cyhoufj@lzu.edu.cn	the Strategic Priority Research Program of Chinese Academy of Sciences (XDA2010010203), National Natural Science Foundation of China (31172249), and Program for Changjiang Scholars and Innovative ResearchTeam in University (IRT17R50).	to investigate the effects of supplementing yak feed with oats hay during the cold season on growth performance, forage biomass ofpastures, and C return from litter and dung to soil. We also assessed the influence of supplementation on the SOC stock basedon an analysis of aboveground links (i.e., forage, litter, dung) using structural equation modeling (SEM).	0	2011	2	ND	ND	China	Gansu Province	Lanzhou University in Maqu County	100° 46'-102° 29'E	33° 06'-34° 33'N	ET	Mountain (elevation 3500 m) with alpine meadows	Alpine pasture	grazing	similar	ND	ND	ND	ND	typical alpine meadows	perennial herbaceous foliage including Kobresia spp. (e.g., K. graminifolia, K. capillifolia, K. humilis, K. Tibetica), Elymus sp. (e.g., E. nutans), Potentilla L. sp. (e.g., P. anserina), Stipa spp. (e.g., S. aliena), and Festuca spp. (e.g., F. ovina)	ND	Mat-Cryic Cambisols soil	ND	NA	yak	ND	2-4 years	ND	200	200	NA	3.3	animals/ha	200	3.3	3.3	3.3	Yak LSU counted as 1 (by review team)	1
4	x	Yang 2020	Yang C, Hou F, Sun Y, Yuan H, Liu Y, Zhang Y, Chang S. Oats hay supplementation to yak grazing alpine meadow improves carbon return to the soil of grassland ecosystem on the Qinghai-Tibet Plateau, China. Global Ecol Cons. 2020;23:e01158.	Journal article	2020	Yang C	cyhoufj@lzu.edu.cn	the Strategic Priority Research Program of Chinese Academy of Sciences (XDA2010010203), National Natural Science Foundation of China (31172249), and Program for Changjiang Scholars and Innovative ResearchTeam in University (IRT17R50).	to investigate the effects of supplementing yak feed with oats hay during the cold season on growth performance, forage biomass ofpastures, and C return from litter and dung to soil. We also assessed the influence of supplementation on the SOC stock basedon an analysis of aboveground links (i.e., forage, litter, dung) using structural equation modeling (SEM).	0	2012	3	ND	ND	China	Gansu Province	Lanzhou University in Maqu County	100° 46'-102° 29'E	33° 06'-34° 33'N	ET	Mountain (elevation 3500 m) with alpine meadows	Alpine pasture	grazing	similar	ND	ND	ND	ND	typical alpine meadows	perennial herbaceous foliage including Kobresia spp. (e.g., K. graminifolia, K. capillifolia, K. humilis, K. Tibetica), Elymus sp. (e.g., E. nutans), Potentilla L. sp. (e.g., P. anserina), Stipa spp. (e.g., S. aliena), and Festuca spp. (e.g., F. ovina)	ND	Mat-Cryic Cambisols soil	ND	NA	yak	ND	2-4 years	ND	200	200	NA	3.3	animals/ha	200	3.3	3.3	3.3	Yak LSU counted as 1 (by review team)	1
4	x	Yang 2020	Yang C, Hou F, Sun Y, Yuan H, Liu Y, Zhang Y, Chang S. Oats hay supplementation to yak grazing alpine meadow improves carbon return to the soil of grassland ecosystem on the Qinghai-Tibet Plateau, China. Global Ecol Cons. 2020;23:e01158.	Journal article	2020	Yang C	cyhoufj@lzu.edu.cn	the Strategic Priority Research Program of Chinese Academy of Sciences (XDA2010010203), National Natural Science Foundation of China (31172249), and Program for Changjiang Scholars and Innovative ResearchTeam in University (IRT17R50).	to investigate the effects of supplementing yak feed with oats hay during the cold season on growth performance, forage biomass ofpastures, and C return from litter and dung to soil. We also assessed the influence of supplementation on the SOC stock basedon an analysis of aboveground links (i.e., forage, litter, dung) using structural equation modeling (SEM).	0	2013	4	ND	ND	China	Gansu Province	Lanzhou University in Maqu County	100° 46'-102° 29'E	33° 06'-34° 33'N	ET	Mountain (elevation 3500 m) with alpine meadows	Alpine pasture	grazing	similar	ND	ND	ND	ND	typical alpine meadows	perennial herbaceous foliage including Kobresia spp. (e.g., K. graminifolia, K. capillifolia, K. humilis, K. Tibetica), Elymus sp. (e.g., E. nutans), Potentilla L. sp. (e.g., P. anserina), Stipa spp. (e.g., S. aliena), and Festuca spp. (e.g., F. ovina)	ND	Mat-Cryic Cambisols soil	ND	NA	yak	ND	2-4 years	ND	200	200	NA	3.3	animals/ha	200	3.3	3.3	3.3	Yak LSU counted as 1 (by review team)	1
4	x	Yang 2020	Yang C, Hou F, Sun Y, Yuan H, Liu Y, Zhang Y, Chang S. Oats hay supplementation to yak grazing alpine meadow improves carbon return to the soil of grassland ecosystem on the Qinghai-Tibet Plateau, China. Global Ecol Cons. 2020;23:e01158.	Journal article	2020	Yang C	cyhoufj@lzu.edu.cn	the Strategic Priority Research Program of Chinese Academy of Sciences (XDA2010010203), National Natural Science Foundation of China (31172249), and Program for Changjiang Scholars and Innovative ResearchTeam in University (IRT17R50).	to investigate the effects of supplementing yak feed with oats hay during the cold season on growth performance, forage biomass ofpastures, and C return from litter and dung to soil. We also assessed the influence of supplementation on the SOC stock basedon an analysis of aboveground links (i.e., forage, litter, dung) using structural equation modeling (SEM).	0	2010-2013	0	ND	ND	China	Gansu Province	Lanzhou University in Maqu County	100° 46'-102° 29'E	33° 06'-34° 33'N	ET	Mountain (elevation 3500 m) with alpine meadows	Alpine pasture	grazing	similar	ND	ND	ND	ND	typical alpine meadows	perennial herbaceous foliage including Kobresia spp. (e.g., K. graminifolia, K. capillifolia, K. humilis, K. Tibetica), Elymus sp. (e.g., E. nutans), Potentilla L. sp. (e.g., P. anserina), Stipa spp. (e.g., S. aliena), and Festuca spp. (e.g., F. ovina)	ND	Mat-Cryic Cambisols soil	ND	NA	yak	ND	2-4 years	ND	200	200	NA	3.3	animals/ha	200	3.3	3.3	3.3	Yak LSU counted as 1 (by review team)	1
4	x	Yang 2020	Yang C, Hou F, Sun Y, Yuan H, Liu Y, Zhang Y, Chang S. Oats hay supplementation to yak grazing alpine meadow improves carbon return to the soil of grassland ecosystem on the Qinghai-Tibet Plateau, China. Global Ecol Cons. 2020;23:e01158.	Journal article	2020	Yang C	cyhoufj@lzu.edu.cn	the Strategic Priority Research Program of Chinese Academy of Sciences (XDA2010010203), National Natural Science Foundation of China (31172249), and Program for Changjiang Scholars and Innovative ResearchTeam in University (IRT17R50).	to investigate the effects of supplementing yak feed with oats hay during the cold season on growth performance, forage biomass ofpastures, and C return from litter and dung to soil. We also assessed the influence of supplementation on the SOC stock basedon an analysis of aboveground links (i.e., forage, litter, dung) using structural equation modeling (SEM).	0	2010	1	ND	ND	China	Gansu Province	Lanzhou University in Maqu County	100° 46'-102° 29'E	33° 06'-34° 33'N	ET	Mountain (elevation 3500 m) with alpine meadows	Alpine pasture	grazing	similar	ND	ND	ND	ND	typical alpine meadows	perennial herbaceous foliage including Kobresia spp. (e.g., K. graminifolia, K. capillifolia, K. humilis, K. Tibetica), Elymus sp. (e.g., E. nutans), Potentilla L. sp. (e.g., P. anserina), Stipa spp. (e.g., S. aliena), and Festuca spp. (e.g., F. ovina)	ND	Mat-Cryic Cambisols soil	ND	NA	yak	ND	2-4 years	ND	200	200	NA	3.3	animals/ha	200	3.3	3.3	3.3	Yak LSU counted as 1 (by review team)	1
4	x	Yang 2020	Yang C, Hou F, Sun Y, Yuan H, Liu Y, Zhang Y, Chang S. Oats hay supplementation to yak grazing alpine meadow improves carbon return to the soil of grassland ecosystem on the Qinghai-Tibet Plateau, China. Global Ecol Cons. 2020;23:e01158.	Journal article	2020	Yang C	cyhoufj@lzu.edu.cn	the Strategic Priority Research Program of Chinese Academy of Sciences (XDA2010010203), National Natural Science Foundation of China (31172249), and Program for Changjiang Scholars and Innovative ResearchTeam in University (IRT17R50).	to investigate the effects of supplementing yak feed with oats hay during the cold season on growth performance, forage biomass ofpastures, and C return from litter and dung to soil. We also assessed the influence of supplementation on the SOC stock basedon an analysis of aboveground links (i.e., forage, litter, dung) using structural equation modeling (SEM).	0	2011	2	ND	ND	China	Gansu Province	Lanzhou University in Maqu County	100° 46'-102° 29'E	33° 06'-34° 33'N	ET	Mountain (elevation 3500 m) with alpine meadows	Alpine pasture	grazing	similar	ND	ND	ND	ND	typical alpine meadows	perennial herbaceous foliage including Kobresia spp. (e.g., K. graminifolia, K. capillifolia, K. humilis, K. Tibetica), Elymus sp. (e.g., E. nutans), Potentilla L. sp. (e.g., P. anserina), Stipa spp. (e.g., S. aliena), and Festuca spp. (e.g., F. ovina)	ND	Mat-Cryic Cambisols soil	ND	NA	yak	ND	2-4 years	ND	200	200	NA	3.3	animals/ha	200	3.3	3.3	3.3	Yak LSU counted as 1 (by review team)	1
4	x	Yang 2020	Yang C, Hou F, Sun Y, Yuan H, Liu Y, Zhang Y, Chang S. Oats hay supplementation to yak grazing alpine meadow improves carbon return to the soil of grassland ecosystem on the Qinghai-Tibet Plateau, China. Global Ecol Cons. 2020;23:e01158.	Journal article	2020	Yang C	cyhoufj@lzu.edu.cn	the Strategic Priority Research Program of Chinese Academy of Sciences (XDA2010010203), National Natural Science Foundation of China (31172249), and Program for Changjiang Scholars and Innovative ResearchTeam in University (IRT17R50).	to investigate the effects of supplementing yak feed with oats hay during the cold season on growth performance, forage biomass ofpastures, and C return from litter and dung to soil. We also assessed the influence of supplementation on the SOC stock basedon an analysis of aboveground links (i.e., forage, litter, dung) using structural equation modeling (SEM).	0	2012	3	ND	ND	China	Gansu Province	Lanzhou University in Maqu County	100° 46'-102° 29'E	33° 06'-34° 33'N	ET	Mountain (elevation 3500 m) with alpine meadows	Alpine pasture	grazing	similar	ND	ND	ND	ND	typical alpine meadows	perennial herbaceous foliage including Kobresia spp. (e.g., K. graminifolia, K. capillifolia, K. humilis, K. Tibetica), Elymus sp. (e.g., E. nutans), Potentilla L. sp. (e.g., P. anserina), Stipa spp. (e.g., S. aliena), and Festuca spp. (e.g., F. ovina)	ND	Mat-Cryic Cambisols soil	ND	NA	yak	ND	2-4 years	ND	200	200	NA	3.3	animals/ha	200	3.3	3.3	3.3	Yak LSU counted as 1 (by review team)	1
4	x	Yang 2020	Yang C, Hou F, Sun Y, Yuan H, Liu Y, Zhang Y, Chang S. Oats hay supplementation to yak grazing alpine meadow improves carbon return to the soil of grassland ecosystem on the Qinghai-Tibet Plateau, China. Global Ecol Cons. 2020;23:e01158.	Journal article	2020	Yang C	cyhoufj@lzu.edu.cn	the Strategic Priority Research Program of Chinese Academy of Sciences (XDA2010010203), National Natural Science Foundation of China (31172249), and Program for Changjiang Scholars and Innovative ResearchTeam in University (IRT17R50).	to investigate the effects of supplementing yak feed with oats hay during the cold season on growth performance, forage biomass ofpastures, and C return from litter and dung to soil. We also assessed the influence of supplementation on the SOC stock basedon an analysis of aboveground links (i.e., forage, litter, dung) using structural equation modeling (SEM).	0	2013	4	ND	ND	China	Gansu Province	Lanzhou University in Maqu County	100° 46'-102° 29'E	33° 06'-34° 33'N	ET	Mountain (elevation 3500 m) with alpine meadows	Alpine pasture	grazing	similar	ND	ND	ND	ND	typical alpine meadows	perennial herbaceous foliage including Kobresia spp. (e.g., K. graminifolia, K. capillifolia, K. humilis, K. Tibetica), Elymus sp. (e.g., E. nutans), Potentilla L. sp. (e.g., P. anserina), Stipa spp. (e.g., S. aliena), and Festuca spp. (e.g., F. ovina)	ND	Mat-Cryic Cambisols soil	ND	NA	yak	ND	2-4 years	ND	200	200	NA	3.3	animals/ha	200	3.3	3.3	3.3	Yak LSU counted as 1 (by review team)	1
9	x	Avondo 2002	Avondo M, Bordonaro S, Marletta D, Guastella AM, D’Urso G. A simple model to predict the herbage intake of grazing dairy ewes in semi-extensive Mediterranean systems. Livest Prod Sci. 2002;73:275–283.	Journal article	2002	Avondo M	mavondo@mbox.fagr.unict.it	Ministero delle Politiche Agricole e Forestali (partly)	to identify the variables which mainly affect herbage intake of lactating dairy sheep in semi-extensive systems with the aim of defining a simple model for prediciting intake at pasture.	1	ND (8 years in total)	0	ND	ND	Italy	Sicily	ND	NR, 14E (approx)	NR, 37.5N	Csa		Semi-natural	Grazing	ND	ND	ND	ND	ND	ND	ND	ND	ND	ND	Poor description, pastures ad-hoc split up by a 16% CP content in DM limit.	sheep	Comisana and Pinzirita	Adult	Female	ND	ND	ND	ND	ND	ND	ND	ND	ND	NA	1
9	x	Avondo 2002	Avondo M, Bordonaro S, Marletta D, Guastella AM, D’Urso G. A simple model to predict the herbage intake of grazing dairy ewes in semi-extensive Mediterranean systems. Livest Prod Sci. 2002;73:275–283.	Journal article	2002	Avondo M	mavondo@mbox.fagr.unict.it	Ministero delle Politiche Agricole e Forestali (partly)	to identify the variables which mainly affect herbage intake of lactating dairy sheep in semi-extensive systems with the aim of defining a simple model for prediciting intake at pasture.	1	ND (8 years in total)	0	ND	ND	Italy	Sicily	ND	NR, 14E (approx)	NR, 37.5N	Csa		Semi-natural	Grazing	ND	ND	ND	ND	ND	ND	ND	ND	ND	ND	Poor description, pastures ad-hoc split up by a 16% CP content in DM limit.	sheep	Comisana and Pinzirita	Adult	Female	ND	ND	ND	ND	ND	ND	ND	ND	ND	NA	1
9	x	Avondo 2002	Avondo M, Bordonaro S, Marletta D, Guastella AM, D’Urso G. A simple model to predict the herbage intake of grazing dairy ewes in semi-extensive Mediterranean systems. Livest Prod Sci. 2002;73:275–283.	Journal article	2002	Avondo M	mavondo@mbox.fagr.unict.it	Ministero delle Politiche Agricole e Forestali (partly)	to identify the variables which mainly affect herbage intake of lactating dairy sheep in semi-extensive systems with the aim of defining a simple model for prediciting intake at pasture.	2	ND (8 years in total)	0	ND	ND	Italy	Sicily	ND	NR, 14E (approx)	NR, 37.5N	Csa		Semi-natural	Grazing	ND	ND	ND	ND	ND	ND	ND	ND	ND	ND	Poor description, pastures ad-hoc split up by a 16% CP content in DM limit.	sheep	Comisana and Pinzirita	Adult	Female	ND	ND	ND	ND	ND	ND	ND	ND	ND	NA	1
9	x	Avondo 2002	Avondo M, Bordonaro S, Marletta D, Guastella AM, D’Urso G. A simple model to predict the herbage intake of grazing dairy ewes in semi-extensive Mediterranean systems. Livest Prod Sci. 2002;73:275–283.	Journal article	2002	Avondo M	mavondo@mbox.fagr.unict.it	Ministero delle Politiche Agricole e Forestali (partly)	to identify the variables which mainly affect herbage intake of lactating dairy sheep in semi-extensive systems with the aim of defining a simple model for prediciting intake at pasture.	2	ND (8 years in total)	0	ND	ND	Italy	Sicily	ND	NR, 14E (approx)	NR, 37.5N	Csa		Semi-natural	Grazing	ND	ND	ND	ND	ND	ND	ND	ND	ND	ND	Poor description, pastures ad-hoc split up by a 16% CP content in DM limit.	sheep	Comisana and Pinzirita	Adult	Female	ND	ND	ND	ND	ND	ND	ND	ND	ND	NA	1
2	x	Kaufmann 2013	Kaufmann J, Bork EW, Blenis PV, Alexander MJ. Cattle habitat selection and associated habitat characteristics under free-range grazing within heterogeneous Montane rangelands of Alberta. Appl Anim Behav Sci. 2013;146.1–10.	Journal article	2013	Kaufmann J	Edward.bork@ualberta.ca	Alberta Environment and Sustainable Resource Development, the Alberta Beef Producers, the Rocky Mountain Forest Range Association, and a scholarship from the British Columbia Cattlemen’s Association to J. Kaufmann	to assess cattle selection of Montane habitats including conifer cut blocks, aspen, conifer and mixed wood forests, as well as lowland and upland grasslands. Additionally, the authors sought to evaluate the factors influencing forage use by cattle within their most frequented habitats.	0	2008-2009	0	July-September	pooled	Canada	Alberta	Sharples Creek and Skyline forest reserve grazing allotments	114°01'41''W	49°53'47''N	Dfc	Hilly mixed woodland and grassland valley landscape	Natural- and semi-natural	Grazing	similar	364, 836, 1065	ha	364	1035	mixed woodland and grassland	aspen woodland, coniferous woodland, open grassland	heterogeneous	heterogeneous	ND	NA	cattle	Black Angus	adult w. youngs (cow-calf pairs + 10 bulls)	ND	632	321	311	0,35-0,59	AUM/ha	632	0.848322	0.639597	0.430872	AUM/ha = 0.35-0.59. Three pastures, rotating scheme. LSU/ha calculated in separate sheet, based on that each adult = 1 LSU.	1
5	x	Kaufmann 2013	Kaufmann J, Bork EW, Blenis PV, Alexander MJ. Cattle habitat selection and associated habitat characteristics under free-range grazing within heterogeneous Montane rangelands of Alberta. Appl Anim Behav Sci. 2013;146.1–10.	Journal article	2013	Kaufmann J	Edward.bork@ualberta.ca	Alberta Environment and Sustainable Resource Development, the Alberta Beef Producers, the Rocky Mountain Forest Range Association, and a scholarship from the British Columbia Cattlemen’s Association to J. Kaufmann	to assess cattle selection of Montane habitats including conifer cut blocks, aspen, conifer and mixed wood forests, as well as lowland and upland grasslands. Additionally, the authors sought to evaluate the factors influencing forage use by cattle within their most frequented habitats.	0	2008-2009	0	July-September	pooled	Canada	Alberta	Sharples Creek and Skyline forest reserve grazing allotments	114°01'41''W	49°53'47''N	Dfc	Hilly mixed woodland and grassland valley landscape	Natural- and semi-natural	Grazing	similar	364, 836, 1065	ha	364	1035	mixed woodland and grassland	aspen woodland, coniferous woodland, open grassland	heterogeneous	heterogeneous	ND	NA	cattle	Black Angus	adult w. youngs (cow-calf pairs + 10 bulls)	ND	632	321	311	0,35-0,59	AUM/ha	632	0.848322	0.639597	0.430872	AUM/ha = 0.35-0.59. Three pastures, rotating scheme. LSU/ha calculated in separate sheet, based on that each adult = 1 LSU.	1
5	x	Kaufmann 2013	Kaufmann J, Bork EW, Blenis PV, Alexander MJ. Cattle habitat selection and associated habitat characteristics under free-range grazing within heterogeneous Montane rangelands of Alberta. Appl Anim Behav Sci. 2013;146.1–10.	Journal article	2013	Kaufmann J	Edward.bork@ualberta.ca	Alberta Environment and Sustainable Resource Development, the Alberta Beef Producers, the Rocky Mountain Forest Range Association, and a scholarship from the British Columbia Cattlemen’s Association to J. Kaufmann	to assess cattle selection of Montane habitats including conifer cut blocks, aspen, conifer and mixed wood forests, as well as lowland and upland grasslands. Additionally, the authors sought to evaluate the factors influencing forage use by cattle within their most frequented habitats.	0	2008-2009	0	July-September	pooled	Canada	Alberta	Sharples Creek and Skyline forest reserve grazing allotments	114°01'41''W	49°53'47''N	Dfc	Hilly mixed woodland and grassland valley landscape	Natural- and semi-natural	Grazing	similar	364, 836, 1065	ha	364	1035	mixed woodland and grassland	aspen woodland, coniferous woodland, open grassland	heterogeneous	heterogeneous	ND	NA	cattle	Black Angus	adult w. youngs (cow-calf pairs + 10 bulls)	ND	632	321	311	0,35-0,59	AUM/ha	632	0.848322	0.639597	0.430872	AUM/ha = 0.35-0.59. Three pastures, rotating scheme. LSU/ha calculated in separate sheet, based on that each adult = 1 LSU.	1
5	x	Kaufmann 2013	Kaufmann J, Bork EW, Blenis PV, Alexander MJ. Cattle habitat selection and associated habitat characteristics under free-range grazing within heterogeneous Montane rangelands of Alberta. Appl Anim Behav Sci. 2013;146.1–10.	Journal article	2013	Kaufmann J	Edward.bork@ualberta.ca	Alberta Environment and Sustainable Resource Development, the Alberta Beef Producers, the Rocky Mountain Forest Range Association, and a scholarship from the British Columbia Cattlemen’s Association to J. Kaufmann	to assess cattle selection of Montane habitats including conifer cut blocks, aspen, conifer and mixed wood forests, as well as lowland and upland grasslands. Additionally, the authors sought to evaluate the factors influencing forage use by cattle within their most frequented habitats.	0	2008-2009	0	July-September	pooled	Canada	Alberta	Sharples Creek and Skyline forest reserve grazing allotments	114°01'41''W	49°53'47''N	Dfc	Hilly mixed woodland and grassland valley landscape	Natural- and semi-natural	Grazing	similar	364, 836, 1065	ha	364	1035	mixed woodland and grassland	aspen woodland, coniferous woodland, open grassland	heterogeneous	heterogeneous	ND	NA	cattle	Black Angus	adult w. youngs (cow-calf pairs + 10 bulls)	ND	632	321	311	0,35-0,59	AUM/ha	632	0.848322	0.639597	0.430872	AUM/ha = 0.35-0.59. Three pastures, rotating scheme. LSU/ha calculated in separate sheet, based on that each adult = 1 LSU.	1
5	x	Kaufmann 2013	Kaufmann J, Bork EW, Blenis PV, Alexander MJ. Cattle habitat selection and associated habitat characteristics under free-range grazing within heterogeneous Montane rangelands of Alberta. Appl Anim Behav Sci. 2013;146.1–10.	Journal article	2013	Kaufmann J	Edward.bork@ualberta.ca	Alberta Environment and Sustainable Resource Development, the Alberta Beef Producers, the Rocky Mountain Forest Range Association, and a scholarship from the British Columbia Cattlemen’s Association to J. Kaufmann	to assess cattle selection of Montane habitats including conifer cut blocks, aspen, conifer and mixed wood forests, as well as lowland and upland grasslands. Additionally, the authors sought to evaluate the factors influencing forage use by cattle within their most frequented habitats.	0	2008-2009	0	July-September	pooled	Canada	Alberta	Sharples Creek and Skyline forest reserve grazing allotments	114°01'41''W	49°53'47''N	Dfc	Hilly mixed woodland and grassland valley landscape	Natural- and semi-natural	Grazing	similar	364, 836, 1065	ha	364	1035	mixed woodland and grassland	aspen woodland, coniferous woodland, open grassland	heterogeneous	heterogeneous	ND	NA	cattle	Black Angus	adult w. youngs (cow-calf pairs + 10 bulls)	ND	632	321	311	0,35-0,59	AUM/ha	632	0.848322	0.639597	0.430872	AUM/ha = 0.35-0.59. Three pastures, rotating scheme. LSU/ha calculated in separate sheet, based on that each adult = 1 LSU.	1
5	x	Kaufmann 2013	Kaufmann J, Bork EW, Blenis PV, Alexander MJ. Cattle habitat selection and associated habitat characteristics under free-range grazing within heterogeneous Montane rangelands of Alberta. Appl Anim Behav Sci. 2013;146.1–10.	Journal article	2013	Kaufmann J	Edward.bork@ualberta.ca	Alberta Environment and Sustainable Resource Development, the Alberta Beef Producers, the Rocky Mountain Forest Range Association, and a scholarship from the British Columbia Cattlemen’s Association to J. Kaufmann	to assess cattle selection of Montane habitats including conifer cut blocks, aspen, conifer and mixed wood forests, as well as lowland and upland grasslands. Additionally, the authors sought to evaluate the factors influencing forage use by cattle within their most frequented habitats.	0	2008-2009	0	July-September	pooled	Canada	Alberta	Sharples Creek and Skyline forest reserve grazing allotments	114°01'41''W	49°53'47''N	Dfc	Hilly mixed woodland and grassland valley landscape	Natural- and semi-natural	Grazing	similar	364, 836, 1065	ha	364	1035	mixed woodland and grassland	aspen woodland, coniferous woodland, open grassland	heterogeneous	heterogeneous	ND	NA	cattle	Black Angus	adult w. youngs (cow-calf pairs + 10 bulls)	ND	632	321	311	0,35-0,59	AUM/ha	632	0.848322	0.639597	0.430872	AUM/ha = 0.35-0.59. Three pastures, rotating scheme. LSU/ha calculated in separate sheet, based on that each adult = 1 LSU.	1
3	x	López-López 2015	López-López C, Celaya R, Ferreira LMM, García U, Martínez A, Osoro K. Pastoreo del Ganado Caballar en Comparación con el Vacuno en Brezales-Tojales Parcialmente Mejorados de los Montes Cantábricos. XVI Jornadas sobre Producción Animal. 2015;1:45-47.	Journal article	2015	López-López C	carlos.lopezlopez@serida.org	El Fondo Europeo de Desarrollo Regional (FEDER) and una beca FPI-INIA	to compare the grazing behaviour and performance of cattle and horses to assess their complementarity on heather-gorse communities with different area percentages of improved pasture.	1	ND	1	June	1	Spain	Asturias	"El Carbayal", in San Isidro, Illano, west Asturias.	NR, -6.3 (approx)	NR, 43.1 (approx)	Cfb	Highland	Semi-natural	Grazing	ND	ND	ND	ND	ND	heathland	heather-gorse	ND	ND	ND	Complete overlap with López-López 2019, confirmed by authors.	cattle; horse	Asturiana de los Valles	mixed; adults w. youngs	ND	10-12	10-12	ND	ND	ND	20-24	ND	ND	ND	Mixed with horses	1
3	x	López-López 2015	López-López C, Celaya R, Ferreira LMM, García U, Martínez A, Osoro K. Pastoreo del Ganado Caballar en Comparación con el Vacuno en Brezales-Tojales Parcialmente Mejorados de los Montes Cantábricos. XVI Jornadas sobre Producción Animal. 2015;1:45-47.	Journal article	2015	López-López C	carlos.lopezlopez@serida.org	El Fondo Europeo de Desarrollo Regional (FEDER) and una beca FPI-INIA	to compare the grazing behaviour and performance of cattle and horses to assess their complementarity on heather-gorse communities with different area percentages of improved pasture.	1	ND	1	August	2	Spain	Asturias	"El Carbayal", in San Isidro, Illano, west Asturias.	NR, -6.3 (approx)	NR, 43.1 (approx)	Cfb	Highland	Semi-natural	Grazing	ND	ND	ND	ND	ND	heathland	heather-gorse	ND	ND	ND	Complete overlap with López-López 2019, confirmed by authors.	cattle; horse	Asturiana de los Valles	mixed; adults w. youngs	ND	10-12	10-12	ND	ND	ND	20-24	ND	ND	ND	Mixed with horses	1
3	x	López-López 2015	López-López C, Celaya R, Ferreira LMM, García U, Martínez A, Osoro K. Pastoreo del Ganado Caballar en Comparación con el Vacuno en Brezales-Tojales Parcialmente Mejorados de los Montes Cantábricos. XVI Jornadas sobre Producción Animal. 2015;1:45-47.	Journal article	2015	López-López C	carlos.lopezlopez@serida.org	El Fondo Europeo de Desarrollo Regional (FEDER) and una beca FPI-INIA	to compare the grazing behaviour and performance of cattle and horses to assess their complementarity on heather-gorse communities with different area percentages of improved pasture.	1	ND	1	September	3	Spain	Asturias	"El Carbayal", in San Isidro, Illano, west Asturias.	NR, -6.3 (approx)	NR, 43.1 (approx)	Cfb	Highland	Semi-natural	Grazing	ND	ND	ND	ND	ND	heathland	heather-gorse	ND	ND	ND	Complete overlap with López-López 2019, confirmed by authors.	cattle; horse	Asturiana de los Valles	mixed; adults w. youngs	ND	10-12	10-12	ND	ND	ND	20-24	ND	ND	ND	Mixed with horses	1
3	x	López-López 2015	López-López C, Celaya R, Ferreira LMM, García U, Martínez A, Osoro K. Pastoreo del Ganado Caballar en Comparación con el Vacuno en Brezales-Tojales Parcialmente Mejorados de los Montes Cantábricos. XVI Jornadas sobre Producción Animal. 2015;1:45-47.	Journal article	2015	López-López C	carlos.lopezlopez@serida.org	El Fondo Europeo de Desarrollo Regional (FEDER) and una beca FPI-INIA	to compare the grazing behaviour and performance of cattle and horses to assess their complementarity on heather-gorse communities with different area percentages of improved pasture.	1	ND	1	June	1	Spain	Asturias	"El Carbayal", in San Isidro, Illano, west Asturias.	NR, -6.3 (approx)	NR, 43.1 (approx)	Cfb	Highland	Semi-natural	Grazing	ND	ND	ND	ND	ND	heathland	heather-gorse	ND	ND	ND	Complete overlap with López-López 2019, confirmed by authors.	horses; cattle	Mestiza	mixed; adults w. youngs	ND	10-12	10-12	ND	ND	ND	20-24	ND	ND	ND	Mixed with cattle	1
3	x	López-López 2015	López-López C, Celaya R, Ferreira LMM, García U, Martínez A, Osoro K. Pastoreo del Ganado Caballar en Comparación con el Vacuno en Brezales-Tojales Parcialmente Mejorados de los Montes Cantábricos. XVI Jornadas sobre Producción Animal. 2015;1:45-47.	Journal article	2015	López-López C	carlos.lopezlopez@serida.org	El Fondo Europeo de Desarrollo Regional (FEDER) and una beca FPI-INIA	to compare the grazing behaviour and performance of cattle and horses to assess their complementarity on heather-gorse communities with different area percentages of improved pasture.	1	ND	1	August	2	Spain	Asturias	"El Carbayal", in San Isidro, Illano, west Asturias.	NR, -6.3 (approx)	NR, 43.1 (approx)	Cfb	Highland	Semi-natural	Grazing	ND	ND	ND	ND	ND	heathland	heather-gorse	ND	ND	ND	Complete overlap with López-López 2019, confirmed by authors.	horses; cattle	Mestiza	mixed; adults w. youngs	ND	10-12	10-12	ND	ND	ND	20-24	ND	ND	ND	Mixed with cattle	1
3	x	López-López 2015	López-López C, Celaya R, Ferreira LMM, García U, Martínez A, Osoro K. Pastoreo del Ganado Caballar en Comparación con el Vacuno en Brezales-Tojales Parcialmente Mejorados de los Montes Cantábricos. XVI Jornadas sobre Producción Animal. 2015;1:45-47.	Journal article	2015	López-López C	carlos.lopezlopez@serida.org	El Fondo Europeo de Desarrollo Regional (FEDER) and una beca FPI-INIA	to compare the grazing behaviour and performance of cattle and horses to assess their complementarity on heather-gorse communities with different area percentages of improved pasture.	1	ND	1	September	3	Spain	Asturias	"El Carbayal", in San Isidro, Illano, west Asturias.	NR, -6.3 (approx)	NR, 43.1 (approx)	Cfb	Highland	Semi-natural	Grazing	ND	ND	ND	ND	ND	heathland	heather-gorse	ND	ND	ND	Complete overlap with López-López 2019, confirmed by authors.	horses; cattle	Mestiza	mixed; adults w. youngs	ND	10-12	10-12	ND	ND	ND	20-24	ND	ND	ND	Mixed with cattle	1
1	x	Clariget 2016	Clariget JM, Pérez-Clariget R, Álvarez-Oxiley A, Bentancur O, Bruni MA. Suplementación con glicerina cruda y afrechillo de arroz entero a vacas decarne pastoreando campo natural. Agrociencia Uruguay. 2016;20(2):121-131.	Journal article	2016	Clariget JM	jclariget@inia.org.uy	Direct through ANII (POS_2011_1_3522; FMV_3_2011_1_6713) and indirect through ALUR (glycerin), Cousa (chemical analyses), EEBR (staff; Ing. Agr. Carlos Mantero), Ing. Agr. PhD Graciela Quintans (cows).	to evaluate the effects of GC supplementation, with or without AA, on ruminal dynamicsm, other physiological factors, and forrage consumtion of cattle grazing natural pasture.	1	2013	1	ND	1	Uruguay	Cerro Largo	Estación Experimental Bernardo Rosengurtt (EEBR)	54°26'32''W	32°21'20''S	Cfa	Lowland	Natural	ND	ND	ND	ND	ND	ND	Natural pasture	ND	ND	ND	ND	NA	cattle	Angus and Angus x Hereford	adult	ND	4	4	NA	ND	ND	4	ND	ND	ND	Latin square setup (time/space)	1
1	x	Clariget 2016	Clariget JM, Pérez-Clariget R, Álvarez-Oxiley A, Bentancur O, Bruni MA. Suplementación con glicerina cruda y afrechillo de arroz entero a vacas decarne pastoreando campo natural. Agrociencia Uruguay. 2016;20(2):121-131.	Journal article	2016	Clariget JM	jclariget@inia.org.uy	Direct through ANII (POS_2011_1_3522; FMV_3_2011_1_6713) and indirect through ALUR (glycerin), Cousa (chemical analyses), EEBR (staff; Ing. Agr. Carlos Mantero), Ing. Agr. PhD Graciela Quintans (cows).	to evaluate the effects of GC supplementation, with or without AA, on ruminal dynamicsm, other physiological factors, and forrage consumtion of cattle grazing natural pasture.	1	2013	1	ND	1	Uruguay	Cerro Largo	Estación Experimental Bernardo Rosengurtt (EEBR)	54°26'32''W	32°21'20''S	Cfa	Lowland	Natural	ND	ND	ND	ND	ND	ND	Natural pasture	ND	ND	ND	ND	NA	cattle	Angus and Angus x Hereford	adult	ND	4	4	NA	ND	ND	4	ND	ND	ND	Latin square setup (time/space)	2
1	x	Clariget 2016	Clariget JM, Pérez-Clariget R, Álvarez-Oxiley A, Bentancur O, Bruni MA. Suplementación con glicerina cruda y afrechillo de arroz entero a vacas decarne pastoreando campo natural. Agrociencia Uruguay. 2016;20(2):121-131.	Journal article	2016	Clariget JM	jclariget@inia.org.uy	Direct through ANII (POS_2011_1_3522; FMV_3_2011_1_6713) and indirect through ALUR (glycerin), Cousa (chemical analyses), EEBR (staff; Ing. Agr. Carlos Mantero), Ing. Agr. PhD Graciela Quintans (cows).	to evaluate the effects of GC supplementation, with or without AA, on ruminal dynamicsm, other physiological factors, and forrage consumtion of cattle grazing natural pasture.	1	2013	1	ND	1	Uruguay	Cerro Largo	Estación Experimental Bernardo Rosengurtt (EEBR)	54°26'32''W	32°21'20''S	Cfa	Lowland	Natural	ND	ND	ND	ND	ND	ND	Natural pasture	ND	ND	ND	ND	NA	cattle	Angus and Angus x Hereford	adult	ND	4	4	NA	ND	ND	4	ND	ND	ND	Latin square setup (time/space)	3
2	x	Clarke 1995	Clarke JL, Welch D, Gordon IJ. The Influence of Vegetation Pattern on the Grazing of Heather Moorland by Red Deer and Sheep. I. The Location of Animals on Grass/Heather Mosaics. J Appl Ecol. 1995;32(1):166-176.	Journal article	1995	Clake JL	ND	JAEP	to compare grazing time betweeen improved grassalnd and heathland	1	1992	1	summer (2)	2	Scotland	NE Scotland	Glensaugh Research Station near Fettercairn	2°35'W	56°55'N	Cfb	heather moorland	semi-natural	grazing	Similar	2.5	ha	ND	ND	heathland	heather moor	ND	ND	ND	NA	sheep	Scottish Blackface	yearling	female	11	11	NA	4.4	animals per ha	11	4.4	0.44	0.44	experiment 1; plot 1	1
2	x	Clarke 1995	Clarke JL, Welch D, Gordon IJ. The Influence of Vegetation Pattern on the Grazing of Heather Moorland by Red Deer and Sheep. I. The Location of Animals on Grass/Heather Mosaics. J Appl Ecol. 1995;32(1):166-176.	Journal article	1995	Clake JL	ND	JAEP	to compare grazing time betweeen improved grassalnd and heathland	2	1992	1	summer (1)	1	Scotland	NE Scotland	Glensaugh Research Station near Fettercairn	2°35'W	56°55'N	Cfb	heather moorland	semi-natural	grazing	Similar	2.5	ha	ND	ND	heathland	heather moor	ND	ND	ND	NA	sheep	Scottish Blackface	yearling	female	11	11	NA	4.4	animals per ha	11	4.4	0.44	0.44	experiment 1; plot 2	2
2	x	Clarke 1995	Clarke JL, Welch D, Gordon IJ. The Influence of Vegetation Pattern on the Grazing of Heather Moorland by Red Deer and Sheep. I. The Location of Animals on Grass/Heather Mosaics. J Appl Ecol. 1995;32(1):166-176.	Journal article	1995	Clake JL	ND	JAEP	to compare grazing time betweeen improved grassalnd and heathland	2	1992	1	summer (3)	3	Scotland	NE Scotland	Glensaugh Research Station near Fettercairn	2°35'W	56°55'N	Cfb	heather moorland	semi-natural	grazing	Similar	2.5	ha	ND	ND	heathland	heather moor	ND	ND	ND	NA	sheep	Scottish Blackface	yearling	female	11	11	NA	4.4	animals per ha	11	4.4	0.44	0.44	experiment 1; plot 2	2
2	x	Clarke 1995	Clarke JL, Welch D, Gordon IJ. The Influence of Vegetation Pattern on the Grazing of Heather Moorland by Red Deer and Sheep. I. The Location of Animals on Grass/Heather Mosaics. J Appl Ecol. 1995;32(1):166-176.	Journal article	1995	Clake JL	ND	JAEP	to compare grazing time betweeen improved grassalnd and heathland	3	1992	1	summer (2)	2	Scotland	NE Scotland	Glensaugh Research Station near Fettercairn	2°35'W	56°55'N	Cfb	heather moorland	semi-natural	grazing	Similar	2.5	ha	ND	ND	heathland	heather moor	ND	ND	ND	NA	sheep	Scottish Blackface	yearling	female	11	11	NA	4.4	animals per ha	11	4.4	0.44	0.44	experiment 1; plot 3	3
2	x	Clarke 1995	Clarke JL, Welch D, Gordon IJ. The Influence of Vegetation Pattern on the Grazing of Heather Moorland by Red Deer and Sheep. I. The Location of Animals on Grass/Heather Mosaics. J Appl Ecol. 1995;32(1):166-176.	Journal article	1995	Clake JL	ND	JAEP	to compare grazing time betweeen improved grassalnd and heathland	4	1992	1	summer (1)	1	Scotland	NE Scotland	Glensaugh Research Station near Fettercairn	2°35'W	56°55'N	Cfb	heather moorland	semi-natural	grazing	Similar	2.5	ha	ND	ND	heathland	heather moor	ND	ND	ND	NA	sheep	Scottish Blackface	yearling	female	11	11	NA	4.4	animals per ha	11	4.4	0.44	0.44	experiment 1; plot 4	3
2	x	Clarke 1995	Clarke JL, Welch D, Gordon IJ. The Influence of Vegetation Pattern on the Grazing of Heather Moorland by Red Deer and Sheep. I. The Location of Animals on Grass/Heather Mosaics. J Appl Ecol. 1995;32(1):166-176.	Journal article	1995	Clake JL	ND	JAEP	to compare grazing time betweeen improved grassalnd and heathland	4	1992	1	summer (3)	3	Scotland	NE Scotland	Glensaugh Research Station near Fettercairn	2°35'W	56°55'N	Cfb	heather moorland	semi-natural	grazing	Similar	2.5	ha	ND	ND	heathland	heather moor	ND	ND	ND	NA	sheep	Scottish Blackface	yearling	female	11	11	NA	4.4	animals per ha	11	4.4	0.44	0.44	experiment 1; plot 4	3
2	x	Clarke 1995	Clarke JL, Welch D, Gordon IJ. The Influence of Vegetation Pattern on the Grazing of Heather Moorland by Red Deer and Sheep. I. The Location of Animals on Grass/Heather Mosaics. J Appl Ecol. 1995;32(1):166-176.	Journal article	1995	Clake JL	ND	JAEP	to compare grazing time betweeen improved grassalnd and heathland	5	1992	1	summer (2)	2	Scotland	NE Scotland	Glensaugh Research Station near Fettercairn	2°35'W	56°55'N	Cfb	heather moorland	semi-natural	grazing	Similar	2.5	ha	ND	ND	heathland	heather moor	ND	ND	ND	NA	sheep	Scottish Blackface	yearling	female	11	11	NA	4.4	animals per ha	11	4.4	0.44	0.44	experiment 1; plot 5	2
2	x	Clarke 1995	Clarke JL, Welch D, Gordon IJ. The Influence of Vegetation Pattern on the Grazing of Heather Moorland by Red Deer and Sheep. I. The Location of Animals on Grass/Heather Mosaics. J Appl Ecol. 1995;32(1):166-176.	Journal article	1995	Clake JL	ND	JAEP	to compare grazing time betweeen improved grassalnd and heathland	6	1992	1	summer (1)	1	Scotland	NE Scotland	Glensaugh Research Station near Fettercairn	2°35'W	56°55'N	Cfb	heather moorland	semi-natural	grazing	Similar	2.5	ha	ND	ND	heathland	heather moor	ND	ND	ND	NA	sheep	Scottish Blackface	yearling	female	11	11	NA	4.4	animals per ha	11	4.4	0.44	0.44	experiment 1; plot 6	1
2	x	Clarke 1995	Clarke JL, Welch D, Gordon IJ. The Influence of Vegetation Pattern on the Grazing of Heather Moorland by Red Deer and Sheep. I. The Location of Animals on Grass/Heather Mosaics. J Appl Ecol. 1995;32(1):166-176.	Journal article	1995	Clake JL	ND	JAEP	to compare grazing time betweeen improved grassalnd and heathland	6	1992	1	summer (3)	3	Scotland	NE Scotland	Glensaugh Research Station near Fettercairn	2°35'W	56°55'N	Cfb	heather moorland	semi-natural	grazing	Similar	2.5	ha	ND	ND	heathland	heather moor	ND	ND	ND	NA	sheep	Scottish Blackface	yearling	female	11	11	NA	4.4	animals per ha	11	4.4	0.44	0.44	experiment 1; plot 6	1
2	x	Celaya 2008	Celaya R, Benavides R, García U, Ferrerira LMM, Ferre I, Martínez A, Ortega-Mora LM, Osoro K. Grazing behaviour and performance of lactating suckler cows, ewes and goats on partially improved heathlands. Animal. 2008; 2(12):1818-1831.	Journal article	2008	Celaya R	kosoro@serida.org	Ministry of Education and Science of Spain, project AGL2003-05342. R. Celaya is funded by the European Social Fund.	to study the interactions between grazing behaviour, animal performance and parasite infection of different animal species grazing together in a heathland incorporating improved pasture.	1	2003	1	June	1	Spain	Asturias	Carbayal Research Station, Sierra de San Isidro, Illano	6°53'W	43°21'N	Cfb	Mountain	Semi-natural	ND	Similar	22.3	ha	ND	ND	Highland heathland	Heather- and gorse dominated heathland with some grass (Halimio alyssoidis-Ulicetum gallii association)	ND	ND	Nutrient deficient	NA	goat; cattle + sheep	Cashmere	adult (lactating), w. youngs	female	42	42	ND	1.88341	adult animals per ha	90	4.03587	ND	0.64574	Other animal equivalent calculation used in study; numbers only for adult animals	1
2	x	Celaya 2008	Celaya R, Benavides R, García U, Ferrerira LMM, Ferre I, Martínez A, Ortega-Mora LM, Osoro K. Grazing behaviour and performance of lactating suckler cows, ewes and goats on partially improved heathlands. Animal. 2008; 2(12):1818-1831.	Journal article	2008	Celaya R	kosoro@serida.org	Ministry of Education and Science of Spain, project AGL2003-05342. R. Celaya is funded by the European Social Fund.	to study the interactions between grazing behaviour, animal performance and parasite infection of different animal species grazing together in a heathland incorporating improved pasture.	1	2003	1	July	2	Spain	Asturias	Carbayal Research Station, Sierra de San Isidro, Illano	6°53'W	43°21'N	Cfb	Mountain	Semi-natural	ND	Similar	22.3	ha	ND	ND	Highland heathland	Heather- and gorse dominated heathland with some grass (Halimio alyssoidis-Ulicetum gallii association)	ND	ND	Nutrient deficient	NA	goat; cattle+ sheep	Cashmere	adult (lactating), w. youngs	female	42	42	ND	1.88341	adult animals per ha	90	4.03587	ND	0.64574	Other animal equivalent calculation used in study; numbers only for adult animals	1
2	x	Celaya 2008	Celaya R, Benavides R, García U, Ferrerira LMM, Ferre I, Martínez A, Ortega-Mora LM, Osoro K. Grazing behaviour and performance of lactating suckler cows, ewes and goats on partially improved heathlands. Animal. 2008; 2(12):1818-1831.	Journal article	2008	Celaya R	kosoro@serida.org	Ministry of Education and Science of Spain, project AGL2003-05342. R. Celaya is funded by the European Social Fund.	to study the interactions between grazing behaviour, animal performance and parasite infection of different animal species grazing together in a heathland incorporating improved pasture.	1	2003	1	August	3	Spain	Asturias	Carbayal Research Station, Sierra de San Isidro, Illano	6°53'W	43°21'N	Cfb	Mountain	Semi-natural	ND	Similar	22.3	ha	ND	ND	Highland heathland	Heather- and gorse dominated heathland with some grass (Halimio alyssoidis-Ulicetum gallii association)	ND	ND	Nutrient deficient	NA	goat; cattle+ sheep	Cashmere	adult (lactating), w. youngs	female	42	42	ND	1.88341	adult animals per ha	90	4.03587	ND	0.64574	Other animal equivalent calculation used in study; numbers only for adult animals	1
2	x	Celaya 2008	Celaya R, Benavides R, García U, Ferrerira LMM, Ferre I, Martínez A, Ortega-Mora LM, Osoro K. Grazing behaviour and performance of lactating suckler cows, ewes and goats on partially improved heathlands. Animal. 2008; 2(12):1818-1831.	Journal article	2008	Celaya R	kosoro@serida.org	Ministry of Education and Science of Spain, project AGL2003-05342. R. Celaya is funded by the European Social Fund.	to study the interactions between grazing behaviour, animal performance and parasite infection of different animal species grazing together in a heathland incorporating improved pasture.	1	2003	1	September	4	Spain	Asturias	Carbayal Research Station, Sierra de San Isidro, Illano	6°53'W	43°21'N	Cfb	Mountain	Semi-natural	ND	Similar	22.3	ha	ND	ND	Highland heathland	Heather- and gorse dominated heathland with some grass (Halimio alyssoidis-Ulicetum gallii association)	ND	ND	Nutrient deficient	NA	goat; cattle+ sheep	Cashmere	adult (lactating), w. youngs	female	42	42	ND	1.88341	adult animals per ha	90	4.03587	ND	0.64574	Other animal equivalent calculation used in study; numbers only for adult animals	1
2	x	Celaya 2008	Celaya R, Benavides R, García U, Ferrerira LMM, Ferre I, Martínez A, Ortega-Mora LM, Osoro K. Grazing behaviour and performance of lactating suckler cows, ewes and goats on partially improved heathlands. Animal. 2008; 2(12):1818-1831.	Journal article	2008	Celaya R	kosoro@serida.org	Ministry of Education and Science of Spain, project AGL2003-05342. R. Celaya is funded by the European Social Fund.	to study the interactions between grazing behaviour, animal performance and parasite infection of different animal species grazing together in a heathland incorporating improved pasture.	1	2003	1	October	5	Spain	Asturias	Carbayal Research Station, Sierra de San Isidro, Illano	6°53'W	43°21'N	Cfb	Mountain	Semi-natural	ND	Similar	22.3	ha	ND	ND	Highland heathland	Heather- and gorse dominated heathland with some grass (Halimio alyssoidis-Ulicetum gallii association)	ND	ND	Nutrient deficient	NA	goat; cattle+ sheep	Cashmere	adult (lactating), w. youngs	female	42	42	ND	1.88341	adult animals per ha	90	4.03587	ND	0.64574	Other animal equivalent calculation used in study; numbers only for adult animals	1
2	x	Celaya 2008	Celaya R, Benavides R, García U, Ferrerira LMM, Ferre I, Martínez A, Ortega-Mora LM, Osoro K. Grazing behaviour and performance of lactating suckler cows, ewes and goats on partially improved heathlands. Animal. 2008; 2(12):1818-1831.	Journal article	2008	Celaya R	kosoro@serida.org	Ministry of Education and Science of Spain, project AGL2003-05342. R. Celaya is funded by the European Social Fund.	to study the interactions between grazing behaviour, animal performance and parasite infection of different animal species grazing together in a heathland incorporating improved pasture.	1	2003	1	December	6	Spain	Asturias	Carbayal Research Station, Sierra de San Isidro, Illano	6°53'W	43°21'N	Cfb	Mountain	Semi-natural	ND	Similar	22.3	ha	ND	ND	Highland heathland	Heather- and gorse dominated heathland with some grass (Halimio alyssoidis-Ulicetum gallii association)	ND	ND	Nutrient deficient	NA	goat; cattle+ sheep	Cashmere	adult (lactating), w. youngs	female	42	42	ND	1.88341	adult animals per ha	90	4.03587	ND	0.64574	Other animal equivalent calculation used in study; numbers only for adult animals	1
2	x	Celaya 2008	Celaya R, Benavides R, García U, Ferrerira LMM, Ferre I, Martínez A, Ortega-Mora LM, Osoro K. Grazing behaviour and performance of lactating suckler cows, ewes and goats on partially improved heathlands. Animal. 2008; 2(12):1818-1831.	Journal article	2008	Celaya R	kosoro@serida.org	Ministry of Education and Science of Spain, project AGL2003-05342. R. Celaya is funded by the European Social Fund.	to study the interactions between grazing behaviour, animal performance and parasite infection of different animal species grazing together in a heathland incorporating improved pasture.	1	2003	1	June	1	Spain	Asturias	Carbayal Research Station, Sierra de San Isidro, Illano	6°53'W	43°21'N	Cfb	Mountain	Semi-natural	ND	Similar	22.3	ha	ND	ND	Highland heathland	Heather- and gorse dominated heathland with some grass (Halimio alyssoidis-Ulicetum gallii association)	ND	ND	Nutrient deficient	NA	sheep; cattle + goat	Gallega x Lacha	adult (lactating), w. youngs	female	42	42	ND	1.88341	adult animals per ha	90	4.03587	ND	0.64574	Other animal equivalent calculation used in study; numbers only for adult animals	1
2	x	Celaya 2008	Celaya R, Benavides R, García U, Ferrerira LMM, Ferre I, Martínez A, Ortega-Mora LM, Osoro K. Grazing behaviour and performance of lactating suckler cows, ewes and goats on partially improved heathlands. Animal. 2008; 2(12):1818-1831.	Journal article	2008	Celaya R	kosoro@serida.org	Ministry of Education and Science of Spain, project AGL2003-05342. R. Celaya is funded by the European Social Fund.	to study the interactions between grazing behaviour, animal performance and parasite infection of different animal species grazing together in a heathland incorporating improved pasture.	1	2003	1	July	2	Spain	Asturias	Carbayal Research Station, Sierra de San Isidro, Illano	6°53'W	43°21'N	Cfb	Mountain	Semi-natural	ND	Similar	22.3	ha	ND	ND	Highland heathland	Heather- and gorse dominated heathland with some grass (Halimio alyssoidis-Ulicetum gallii association)	ND	ND	Nutrient deficient	NA	sheep; cattle + goat	Gallega x Lacha	adult (lactating), w. youngs	female	42	42	ND	1.88341	adult animals per ha	90	4.03587	ND	0.64574	Other animal equivalent calculation used in study; numbers only for adult animals	1
2	x	Celaya 2008	Celaya R, Benavides R, García U, Ferrerira LMM, Ferre I, Martínez A, Ortega-Mora LM, Osoro K. Grazing behaviour and performance of lactating suckler cows, ewes and goats on partially improved heathlands. Animal. 2008; 2(12):1818-1831.	Journal article	2008	Celaya R	kosoro@serida.org	Ministry of Education and Science of Spain, project AGL2003-05342. R. Celaya is funded by the European Social Fund.	to study the interactions between grazing behaviour, animal performance and parasite infection of different animal species grazing together in a heathland incorporating improved pasture.	1	2003	1	August	3	Spain	Asturias	Carbayal Research Station, Sierra de San Isidro, Illano	6°53'W	43°21'N	Cfb	Mountain	Semi-natural	ND	Similar	22.3	ha	ND	ND	Highland heathland	Heather- and gorse dominated heathland with some grass (Halimio alyssoidis-Ulicetum gallii association)	ND	ND	Nutrient deficient	NA	sheep; cattle + goat	Gallega x Lacha	adult (lactating), w. youngs	female	42	42	ND	1.88341	adult animals per ha	90	4.03587	ND	0.64574	Other animal equivalent calculation used in study; numbers only for adult animals	1
2	x	Celaya 2008	Celaya R, Benavides R, García U, Ferrerira LMM, Ferre I, Martínez A, Ortega-Mora LM, Osoro K. Grazing behaviour and performance of lactating suckler cows, ewes and goats on partially improved heathlands. Animal. 2008; 2(12):1818-1831.	Journal article	2008	Celaya R	kosoro@serida.org	Ministry of Education and Science of Spain, project AGL2003-05342. R. Celaya is funded by the European Social Fund.	to study the interactions between grazing behaviour, animal performance and parasite infection of different animal species grazing together in a heathland incorporating improved pasture.	1	2003	1	September	4	Spain	Asturias	Carbayal Research Station, Sierra de San Isidro, Illano	6°53'W	43°21'N	Cfb	Mountain	Semi-natural	ND	Similar	22.3	ha	ND	ND	Highland heathland	Heather- and gorse dominated heathland with some grass (Halimio alyssoidis-Ulicetum gallii association)	ND	ND	Nutrient deficient	NA	sheep; cattle + goat	Gallega x Lacha	adult (lactating), w. youngs	female	42	42	ND	1.88341	adult animals per ha	90	4.03587	ND	0.64574	Other animal equivalent calculation used in study; numbers only for adult animals	1
2	x	Celaya 2008	Celaya R, Benavides R, García U, Ferrerira LMM, Ferre I, Martínez A, Ortega-Mora LM, Osoro K. Grazing behaviour and performance of lactating suckler cows, ewes and goats on partially improved heathlands. Animal. 2008; 2(12):1818-1831.	Journal article	2008	Celaya R	kosoro@serida.org	Ministry of Education and Science of Spain, project AGL2003-05342. R. Celaya is funded by the European Social Fund.	to study the interactions between grazing behaviour, animal performance and parasite infection of different animal species grazing together in a heathland incorporating improved pasture.	1	2003	1	October	5	Spain	Asturias	Carbayal Research Station, Sierra de San Isidro, Illano	6°53'W	43°21'N	Cfb	Mountain	Semi-natural	ND	Similar	22.3	ha	ND	ND	Highland heathland	Heather- and gorse dominated heathland with some grass (Halimio alyssoidis-Ulicetum gallii association)	ND	ND	Nutrient deficient	NA	sheep; cattle + goat	Gallega x Lacha	adult (lactating), w. youngs	female	42	42	ND	1.88341	adult animals per ha	90	4.03587	ND	0.64574	Other animal equivalent calculation used in study; numbers only for adult animals	1
2	x	Celaya 2008	Celaya R, Benavides R, García U, Ferrerira LMM, Ferre I, Martínez A, Ortega-Mora LM, Osoro K. Grazing behaviour and performance of lactating suckler cows, ewes and goats on partially improved heathlands. Animal. 2008; 2(12):1818-1831.	Journal article	2008	Celaya R	kosoro@serida.org	Ministry of Education and Science of Spain, project AGL2003-05342. R. Celaya is funded by the European Social Fund.	to study the interactions between grazing behaviour, animal performance and parasite infection of different animal species grazing together in a heathland incorporating improved pasture.	1	2003	1	December	6	Spain	Asturias	Carbayal Research Station, Sierra de San Isidro, Illano	6°53'W	43°21'N	Cfb	Mountain	Semi-natural	ND	Similar	22.3	ha	ND	ND	Highland heathland	Heather- and gorse dominated heathland with some grass (Halimio alyssoidis-Ulicetum gallii association)	ND	ND	Nutrient deficient	NA	sheep; cattle + goat	Gallega x Lacha	adult (lactating), w. youngs	female	42	42	ND	1.88341	adult animals per ha	90	4.03587	ND	0.64574	Other animal equivalent calculation used in study; numbers only for adult animals	1
2	x	Celaya 2008	Celaya R, Benavides R, García U, Ferrerira LMM, Ferre I, Martínez A, Ortega-Mora LM, Osoro K. Grazing behaviour and performance of lactating suckler cows, ewes and goats on partially improved heathlands. Animal. 2008; 2(12):1818-1831.	Journal article	2008	Celaya R	kosoro@serida.org	Ministry of Education and Science of Spain, project AGL2003-05342. R. Celaya is funded by the European Social Fund.	to study the interactions between grazing behaviour, animal performance and parasite infection of different animal species grazing together in a heathland incorporating improved pasture.	1	2003	1	June	1	Spain	Asturias	Carbayal Research Station, Sierra de San Isidro, Illano	6°53'W	43°21'N	Cfb	Mountain	Semi-natural	ND	Similar	22.3	ha	ND	ND	Highland heathland	Heather- and gorse dominated heathland with some grass (Halimio alyssoidis-Ulicetum gallii association)	ND	ND	Nutrient deficient	NA	cattle; sheep + goat	Asturiana de los Valles	adult (lactating), w. youngs	female	6	6	ND	0.269058	adult animals per ha	90	4.03587	ND	0.64574	Other animal equivalent calculation used in study; numbers only for adult animals	1
2	x	Celaya 2008	Celaya R, Benavides R, García U, Ferrerira LMM, Ferre I, Martínez A, Ortega-Mora LM, Osoro K. Grazing behaviour and performance of lactating suckler cows, ewes and goats on partially improved heathlands. Animal. 2008; 2(12):1818-1831.	Journal article	2008	Celaya R	kosoro@serida.org	Ministry of Education and Science of Spain, project AGL2003-05342. R. Celaya is funded by the European Social Fund.	to study the interactions between grazing behaviour, animal performance and parasite infection of different animal species grazing together in a heathland incorporating improved pasture.	1	2003	1	July	2	Spain	Asturias	Carbayal Research Station, Sierra de San Isidro, Illano	6°53'W	43°21'N	Cfb	Mountain	Semi-natural	ND	Similar	22.3	ha	ND	ND	Highland heathland	Heather- and gorse dominated heathland with some grass (Halimio alyssoidis-Ulicetum gallii association)	ND	ND	Nutrient deficient	NA	cattle; sheep + goat	Asturiana de los Valles	adult (lactating), w. youngs	female	6	6	ND	0.269058	adult animals per ha	90	4.03587	ND	0.64574	Other animal equivalent calculation used in study; numbers only for adult animals	1
2	x	Celaya 2008	Celaya R, Benavides R, García U, Ferrerira LMM, Ferre I, Martínez A, Ortega-Mora LM, Osoro K. Grazing behaviour and performance of lactating suckler cows, ewes and goats on partially improved heathlands. Animal. 2008; 2(12):1818-1831.	Journal article	2008	Celaya R	kosoro@serida.org	Ministry of Education and Science of Spain, project AGL2003-05342. R. Celaya is funded by the European Social Fund.	to study the interactions between grazing behaviour, animal performance and parasite infection of different animal species grazing together in a heathland incorporating improved pasture.	1	2003	1	August	3	Spain	Asturias	Carbayal Research Station, Sierra de San Isidro, Illano	6°53'W	43°21'N	Cfb	Mountain	Semi-natural	ND	Similar	22.3	ha	ND	ND	Highland heathland	Heather- and gorse dominated heathland with some grass (Halimio alyssoidis-Ulicetum gallii association)	ND	ND	Nutrient deficient	NA	cattle; sheep + goat	Asturiana de los Valles	adult (lactating), w. youngs	female	6	6	ND	0.269058	adult animals per ha	90	4.03587	ND	0.64574	Other animal equivalent calculation used in study; numbers only for adult animals	1
2	x	Celaya 2008	Celaya R, Benavides R, García U, Ferrerira LMM, Ferre I, Martínez A, Ortega-Mora LM, Osoro K. Grazing behaviour and performance of lactating suckler cows, ewes and goats on partially improved heathlands. Animal. 2008; 2(12):1818-1831.	Journal article	2008	Celaya R	kosoro@serida.org	Ministry of Education and Science of Spain, project AGL2003-05342. R. Celaya is funded by the European Social Fund.	to study the interactions between grazing behaviour, animal performance and parasite infection of different animal species grazing together in a heathland incorporating improved pasture.	1	2003	1	September	4	Spain	Asturias	Carbayal Research Station, Sierra de San Isidro, Illano	6°53'W	43°21'N	Cfb	Mountain	Semi-natural	ND	Similar	22.3	ha	ND	ND	Highland heathland	Heather- and gorse dominated heathland with some grass (Halimio alyssoidis-Ulicetum gallii association)	ND	ND	Nutrient deficient	NA	cattle; sheep + goat	Asturiana de los Valles	adult (lactating), w. youngs	female	6	6	ND	0.269058	adult animals per ha	90	4.03587	ND	0.64574	Other animal equivalent calculation used in study; numbers only for adult animals	1
2	x	Celaya 2008	Celaya R, Benavides R, García U, Ferrerira LMM, Ferre I, Martínez A, Ortega-Mora LM, Osoro K. Grazing behaviour and performance of lactating suckler cows, ewes and goats on partially improved heathlands. Animal. 2008; 2(12):1818-1831.	Journal article	2008	Celaya R	kosoro@serida.org	Ministry of Education and Science of Spain, project AGL2003-05342. R. Celaya is funded by the European Social Fund.	to study the interactions between grazing behaviour, animal performance and parasite infection of different animal species grazing together in a heathland incorporating improved pasture.	1	2003	1	October	5	Spain	Asturias	Carbayal Research Station, Sierra de San Isidro, Illano	6°53'W	43°21'N	Cfb	Mountain	Semi-natural	ND	Similar	22.3	ha	ND	ND	Highland heathland	Heather- and gorse dominated heathland with some grass (Halimio alyssoidis-Ulicetum gallii association)	ND	ND	Nutrient deficient	NA	cattle; sheep + goat	Asturiana de los Valles	adult (lactating), w. youngs	female	6	6	ND	0.269058	adult animals per ha	90	4.03587	ND	0.64574	Other animal equivalent calculation used in study; numbers only for adult animals	1
2	x	Celaya 2008	Celaya R, Benavides R, García U, Ferrerira LMM, Ferre I, Martínez A, Ortega-Mora LM, Osoro K. Grazing behaviour and performance of lactating suckler cows, ewes and goats on partially improved heathlands. Animal. 2008; 2(12):1818-1831.	Journal article	2008	Celaya R	kosoro@serida.org	Ministry of Education and Science of Spain, project AGL2003-05342. R. Celaya is funded by the European Social Fund.	to study the interactions between grazing behaviour, animal performance and parasite infection of different animal species grazing together in a heathland incorporating improved pasture.	1	2003	1	December	6	Spain	Asturias	Carbayal Research Station, Sierra de San Isidro, Illano	6°53'W	43°21'N	Cfb	Mountain	Semi-natural	ND	Similar	22.3	ha	ND	ND	Highland heathland	Heather- and gorse dominated heathland with some grass (Halimio alyssoidis-Ulicetum gallii association)	ND	ND	Nutrient deficient	NA	cattle; sheep + goat	Asturiana de los Valles	adult (lactating), w. youngs	female	6	6	ND	0.269058	adult animals per ha	90	4.03587	ND	0.64574	Other animal equivalent calculation used in study; numbers only for adult animals	1
2	x	Ferreira 2012	Ferreria LMM, Celaya R, Santos AS, García U, Rosa García R, Rodrigues MAM, Osoro K. Foraging behaviour of equines grazing on partially improved heathlands. In Saastamoinen M. et al. (eds.). Forages and grazing in horse nutrition: EAAP publication No. 132. DOI: 10.3920/978-90-8686-755-4_27. Wageningen Academic Publishers 2012.	Book	2012	Ferreira LMM	lmf@utad.pt	ND	to assess grazing time (GT), diet selection (DS), feed intake (FI) and dry-matter digestibility (DMD) of equines grazing on a partially improved heathland.	1	ND	1	June	1	Spain	Asturias	Carbayal Research Station, Sierra de San Isidro, Illano	6°53'W	43°21'N	Cfb	Mountain	Semi-natural	ND	Similar	22.3	ha	ND	ND	Highland heathland	Heather- and gorse dominated heathland with some grass (Halimio alyssoidis-Ulicetum gallii association)	ND	ND	Nutrient deficient	NA	horse	Crossbreed	adult (mare)	female	5	5	NA	0.224215	animals per ha	5	0.224215	0.179372	0.179372	NA	1
2	x	Ferreira 2012	Ferreria LMM, Celaya R, Santos AS, García U, Rosa García R, Rodrigues MAM, Osoro K. Foraging behaviour of equines grazing on partially improved heathlands. In Saastamoinen M. et al. (eds.). Forages and grazing in horse nutrition: EAAP publication No. 132. DOI: 10.3920/978-90-8686-755-4_27. Wageningen Academic Publishers 2012.	Book	2012	Ferreira LMM	lmf@utad.pt	ND	to assess grazing time (GT), diet selection (DS), feed intake (FI) and dry-matter digestibility (DMD) of equines grazing on a partially improved heathland.	1	ND	1	September	2	Spain	Asturias	Carbayal Research Station, Sierra de San Isidro, Illano	6°53'W	43°21'N	Cfb	Mountain	Semi-natural	ND	Similar	22.3	ha	ND	ND	Highland heathland	Heather- and gorse dominated heathland with some grass (Halimio alyssoidis-Ulicetum gallii association)	ND	ND	Nutrient deficient	NA	horse	Crossbreed	adult (mare)	female	5	5	NA	0.224215	animals per ha	5	0.224215	0.179372	0.179372	NA	1
2	x	Ferreira 2017	Ferreira LMM, López López C, Celaya R, García U, Rosa-García R, Osoro K. Foraging behaviour of cattle grazing alone or mixed with goats on partially improved heathlands. In Porqueddu C. et al. Grassland Science in Europe, Vol. 22 – Grassland resources for extensive farming systems in marginal lands: major drivers and future scenarios. Proceedings of the 19th Symposium of the European Grassland Fe…	Conference paper	2017	Ferreira LMM	ND	The Spanish National Institute for Agricultural and Food Research and Technology (INIA, project RTA2012-00112-C02-00), co-inanced by the European Regional Development Fund.	to evaluate diet selection and grazing behaviour of beef suckler cows (Asturiana de los Valles breed) managed alone (twenty cows) or mixed (ten cows with seventy-ive Cashmere goats) on heathlands associated with improved grassland areas (25% of total area).	1	ND	1	May	1	Spain	Asturias	ND	6°53'W (from Ferreira 2012)	43°21'N (from Ferreira 2012)	Cfb	ND	Semi-natural	ND	Similar	18.9	ha	ND	ND	Highland heathland	Heather- and gorse dominated heathland with some grass (Halimio alyssoidis-Ulicetum gallii association)	ND	ND	Nutrient deficient	NA	cattle	Asturiana de los Valles	adult	ND	20	20	NA	1.0582	animals per ha	20	1.0582	1.0582	1.0582	NA	1
2	x	Ferreira 2017	Ferreira LMM, López López C, Celaya R, García U, Rosa-García R, Osoro K. Foraging behaviour of cattle grazing alone or mixed with goats on partially improved heathlands. In Porqueddu C. et al. Grassland Science in Europe, Vol. 22 – Grassland resources for extensive farming systems in marginal lands: major drivers and future scenarios. Proceedings of the 19th Symposium of the European Grassland Fe…	Conference paper	2017	Ferreira LMM	ND	The Spanish National Institute for Agricultural and Food Research and Technology (INIA, project RTA2012-00112-C02-00), co-inanced by the European Regional Development Fund.	to evaluate diet selection and grazing behaviour of beef suckler cows (Asturiana de los Valles breed) managed alone (twenty cows) or mixed (ten cows with seventy-ive Cashmere goats) on heathlands associated with improved grassland areas (25% of total area).	1	ND	1	July	2	Spain	Asturias	ND	6°53'W (from Ferreira 2012)	43°21'N (from Ferreira 2012)	Cfb	ND	Semi-natural	ND	Similar	18.9	ha	ND	ND	Highland heathland	Heather- and gorse dominated heathland with some grass (Halimio alyssoidis-Ulicetum gallii association)	ND	ND	Nutrient deficient	NA	cattle	Asturiana de los Valles	adult	ND	20	20	NA	1.0582	animals per ha	20	1.0582	1.0582	1.0582	NA	1
2	x	Ferreira 2017	Ferreira LMM, López López C, Celaya R, García U, Rosa-García R, Osoro K. Foraging behaviour of cattle grazing alone or mixed with goats on partially improved heathlands. In Porqueddu C. et al. Grassland Science in Europe, Vol. 22 – Grassland resources for extensive farming systems in marginal lands: major drivers and future scenarios. Proceedings of the 19th Symposium of the European Grassland Fe…	Conference paper	2017	Ferreira LMM	ND	The Spanish National Institute for Agricultural and Food Research and Technology (INIA, project RTA2012-00112-C02-00), co-inanced by the European Regional Development Fund.	to evaluate diet selection and grazing behaviour of beef suckler cows (Asturiana de los Valles breed) managed alone (twenty cows) or mixed (ten cows with seventy-ive Cashmere goats) on heathlands associated with improved grassland areas (25% of total area).	2	ND	1	May	1	Spain	Asturias	ND	6°53'W (from Ferreira 2012)	43°21'N (from Ferreira 2012)	Cfb	ND	Semi-natural	ND	Similar	22.3	ha	ND	ND	Highland heathland	Heather- and gorse dominated heathland with some grass (Halimio alyssoidis-Ulicetum gallii association)	ND	ND	Nutrient deficient	NA	cattle; goat	Asturiana de los Valles	adult	ND	10	10	NA	0.44843	animals per ha	85	3.81166	0.784753	0.784753	NA	2
2	x	Ferreira 2017	Ferreira LMM, López López C, Celaya R, García U, Rosa-García R, Osoro K. Foraging behaviour of cattle grazing alone or mixed with goats on partially improved heathlands. In Porqueddu C. et al. Grassland Science in Europe, Vol. 22 – Grassland resources for extensive farming systems in marginal lands: major drivers and future scenarios. Proceedings of the 19th Symposium of the European Grassland Fe…	Conference paper	2017	Ferreira LMM	ND	The Spanish National Institute for Agricultural and Food Research and Technology (INIA, project RTA2012-00112-C02-00), co-inanced by the European Regional Development Fund.	to evaluate diet selection and grazing behaviour of beef suckler cows (Asturiana de los Valles breed) managed alone (twenty cows) or mixed (ten cows with seventy-ive Cashmere goats) on heathlands associated with improved grassland areas (25% of total area).	2	ND	1	July	2	Spain	Asturias	ND	6°53'W (from Ferreira 2012)	43°21'N (from Ferreira 2012)	Cfb	ND	Semi-natural	ND	Similar	22.3	ha	ND	ND	Highland heathland	Heather- and gorse dominated heathland with some grass (Halimio alyssoidis-Ulicetum gallii association)	ND	ND	Nutrient deficient	NA	cattle; goat	Asturiana de los Valles	adult	ND	10	10	NA	0.44843	animals per ha	85	3.81166	0.784753	0.784753	NA	2
2	x	Ferreira 2017	Ferreira LMM, López López C, Celaya R, García U, Rosa-García R, Osoro K. Foraging behaviour of cattle grazing alone or mixed with goats on partially improved heathlands. In Porqueddu C. et al. Grassland Science in Europe, Vol. 22 – Grassland resources for extensive farming systems in marginal lands: major drivers and future scenarios. Proceedings of the 19th Symposium of the European Grassland Fe…	Conference paper	2017	Ferreira LMM	ND	The Spanish National Institute for Agricultural and Food Research and Technology (INIA, project RTA2012-00112-C02-00), co-inanced by the European Regional Development Fund.	to evaluate diet selection and grazing behaviour of beef suckler cows (Asturiana de los Valles breed) managed alone (twenty cows) or mixed (ten cows with seventy-ive Cashmere goats) on heathlands associated with improved grassland areas (25% of total area).	2	ND	1	May	1	Spain	Asturias	ND	6°53'W (from Ferreira 2012)	43°21'N (from Ferreira 2012)	Cfb	ND	Semi-natural	ND	Similar	22.3	ha	ND	ND	Highland heathland	Heather- and gorse dominated heathland with some grass (Halimio alyssoidis-Ulicetum gallii association)	ND	ND	Nutrient deficient	NA	goat; cattle	Cashmere	adult	ND	75	75	NA	3.36323	animals per ha	85	3.81166	0.784753	0.784753	NA	2
2	x	Ferreira 2017	Ferreira LMM, López López C, Celaya R, García U, Rosa-García R, Osoro K. Foraging behaviour of cattle grazing alone or mixed with goats on partially improved heathlands. In Porqueddu C. et al. Grassland Science in Europe, Vol. 22 – Grassland resources for extensive farming systems in marginal lands: major drivers and future scenarios. Proceedings of the 19th Symposium of the European Grassland Fe…	Conference paper	2017	Ferreira LMM	ND	The Spanish National Institute for Agricultural and Food Research and Technology (INIA, project RTA2012-00112-C02-00), co-inanced by the European Regional Development Fund.	to evaluate diet selection and grazing behaviour of beef suckler cows (Asturiana de los Valles breed) managed alone (twenty cows) or mixed (ten cows with seventy-ive Cashmere goats) on heathlands associated with improved grassland areas (25% of total area).	2	ND	1	July	2	Spain	Asturias	ND	6°53'W (from Ferreira 2012)	43°21'N (from Ferreira 2012)	Cfb	ND	Semi-natural	ND	Similar	22.3	ha	ND	ND	Highland heathland	Heather- and gorse dominated heathland with some grass (Halimio alyssoidis-Ulicetum gallii association)	ND	ND	Nutrient deficient	NA	goat; cattle	Cashmere	adult	ND	75	75	NA	3.36323	animals per ha	85	3.81166	0.784753	0.784753	NA	2
2	x	Celaya 2007	Celaya R, Oliván M, Ferreira LMM, Martínez A, García U, Osoro K. Comparison of grazing behaviour, dietary overlap and performance in non-lactating domestic ruminants grazing on marginal heathland areas. Livestock Science. 2007;106:271-281. DOI:10.1016/j.livsci.2006.08.013.	Journal article	2007	Celaya R	kosoro@serida.org	ND	to study, in Southern Europe, the diet selection, overlapping levels and performance of domestic ruminants (cattle, sheep and goats) grazing in marginal heathlands covered by Erica spp. and gorse, including some areas of perennial ryegrass pasture.	1	2000	1	May-January	1	Spain	Asturias	Carbayal Research Station, Sierra de San Isidro, Illano	6°53'W	43°21'N	Cfb	Mountain	Semi-natural	ND	Similar	22.3	ha	ND	ND	Highland heathland	Heather- and gorse dominated heathland with some grass (Halimio alyssoidis-Ulicetum gallii association)	ND	ND	Nutrient deficient	NA	cattle; sheep + goat	Asturiana de los Valles	adult	female	7	7	NA	0.313901	animals per ha	87	3.90135	0.672646	0.672646	NA	1
2	x	Celaya 2007	Celaya R, Oliván M, Ferreira LMM, Martínez A, García U, Osoro K. Comparison of grazing behaviour, dietary overlap and performance in non-lactating domestic ruminants grazing on marginal heathland areas. Livestock Science. 2007;106:271-281. DOI:10.1016/j.livsci.2006.08.013.	Journal article	2007	Celaya R	kosoro@serida.org	ND	to study, in Southern Europe, the diet selection, overlapping levels and performance of domestic ruminants (cattle, sheep and goats) grazing in marginal heathlands covered by Erica spp. and gorse, including some areas of perennial ryegrass pasture.	1	2000	1	May-January	1	Spain	Asturias	Carbayal Research Station, Sierra de San Isidro, Illano	6°53'W	43°21'N	Cfb	Mountain	Semi-natural	ND	Similar	22.3	ha	ND	ND	Highland heathland	Heather- and gorse dominated heathland with some grass (Halimio alyssoidis-Ulicetum gallii association)	ND	ND	Nutrient deficient	NA	sheep; cattle + goat	Gallega x Lacha	adult	female	40	40	NA	1.79372	animals per ha	87	3.90135	0.672646	0.672646	NA	1
2	x	Celaya 2007	Celaya R, Oliván M, Ferreira LMM, Martínez A, García U, Osoro K. Comparison of grazing behaviour, dietary overlap and performance in non-lactating domestic ruminants grazing on marginal heathland areas. Livestock Science. 2007;106:271-281. DOI:10.1016/j.livsci.2006.08.013.	Journal article	2007	Celaya R	kosoro@serida.org	ND	to study, in Southern Europe, the diet selection, overlapping levels and performance of domestic ruminants (cattle, sheep and goats) grazing in marginal heathlands covered by Erica spp. and gorse, including some areas of perennial ryegrass pasture.	1	2000	1	May-January	1	Spain	Asturias	Carbayal Research Station, Sierra de San Isidro, Illano	6°53'W	43°21'N	Cfb	Mountain	Semi-natural	ND	Similar	22.3	ha	ND	ND	Highland heathland	Heather- and gorse dominated heathland with some grass (Halimio alyssoidis-Ulicetum gallii association)	ND	ND	Nutrient deficient	NA	goat; cattle + sheep	Cashmere	adult	female	40	40	NA	1.79372	animals per ha	87	3.90135	0.672646	0.672646	NA	1
3	x	Osoro 2005	Osoro K, García U, Jáuregui BM, Ferreira LMM, Oliván M, Celaya YR. Conducta de pastoreo y variaciones de peso de los herbívoros domésticor en un brezal-tojal parcialmente mejorado. XLV Reunión Científica de la SEEP (Sesión: Producción Animal). 2005.	Conference paper	2005	Osoro K	ND	Included in "el proyecto AGL2003-05342 financiado por la CICYT".	to study the grazing behaviour and live weight changes of domestic herbivores grazing in a mixed flock from May to November on a 22 ha plot with heath-gorse shrubland with 23% improved ryegrass-clover pasture.	1	2004	1	May	1	Spain	Asturias	San Isidro, Illano	6°53'W (from Ferreira 2013)	43°19'N (from Ferreira 2013)	Cfb	Mountain	Semi-natural	ND	Similar	22	ha	ND	ND	Highland heathland	Heather- and gorse dominated heathland with some grass (Halimio alyssoidis-Ulicetum gallii association)	ND	ND	Nutrient deficient	Overlap with Ferreira 2013 except for month September; confirmed by authors.	cattle; horse + sheep + goat	ND	adult; w. youngs	female	5	5	ND	0.227273	adult animals per ha	78	3.54545	ND	0.718182	NA	1
3	x	Osoro 2005	Osoro K, García U, Jáuregui BM, Ferreira LMM, Oliván M, Celaya YR. Conducta de pastoreo y variaciones de peso de los herbívoros domésticor en un brezal-tojal parcialmente mejorado. XLV Reunión Científica de la SEEP (Sesión: Producción Animal). 2005.	Conference paper	2005	Osoro K	ND	Included in "el proyecto AGL2003-05342 financiado por la CICYT".	to study the grazing behaviour and live weight changes of domestic herbivores grazing in a mixed flock from May to November on a 22 ha plot with heath-gorse shrubland with 23% improved ryegrass-clover pasture.	1	2004	1	May	1	Spain	Asturias	San Isidro, Illano	6°53'W (from Ferreira 2013)	43°19'N (from Ferreira 2013)	Cfb	Mountain	Semi-natural	ND	Similar	22	ha	ND	ND	Highland heathland	Heather- and gorse dominated heathland with some grass (Halimio alyssoidis-Ulicetum gallii association)	ND	ND	Nutrient deficient	Overlap with Ferreira 2013 except for month September; confirmed by authors.	horse; cattle + sheep + goat	ND	adult; w. youngs	female	5	5	ND	0.227273	adult animals per ha	78	3.54545	ND	0.718182	NA	1
3	x	Osoro 2005	Osoro K, García U, Jáuregui BM, Ferreira LMM, Oliván M, Celaya YR. Conducta de pastoreo y variaciones de peso de los herbívoros domésticor en un brezal-tojal parcialmente mejorado. XLV Reunión Científica de la SEEP (Sesión: Producción Animal). 2005.	Conference paper	2005	Osoro K	ND	Included in "el proyecto AGL2003-05342 financiado por la CICYT".	to study the grazing behaviour and live weight changes of domestic herbivores grazing in a mixed flock from May to November on a 22 ha plot with heath-gorse shrubland with 23% improved ryegrass-clover pasture.	1	2004	1	May	1	Spain	Asturias	San Isidro, Illano	6°53'W (from Ferreira 2013)	43°19'N (from Ferreira 2013)	Cfb	Mountain	Semi-natural	ND	Similar	22	ha	ND	ND	Highland heathland	Heather- and gorse dominated heathland with some grass (Halimio alyssoidis-Ulicetum gallii association)	ND	ND	Nutrient deficient	Overlap with Ferreira 2013 except for month September; confirmed by authors.	sheep; cattle + horse + goat	ND	adult; w. youngs	female	34	34	ND	1.54545	adult animals per ha	78	3.54545	ND	0.718182	NA	1
3	x	Osoro 2005	Osoro K, García U, Jáuregui BM, Ferreira LMM, Oliván M, Celaya YR. Conducta de pastoreo y variaciones de peso de los herbívoros domésticor en un brezal-tojal parcialmente mejorado. XLV Reunión Científica de la SEEP (Sesión: Producción Animal). 2005.	Conference paper	2005	Osoro K	ND	Included in "el proyecto AGL2003-05342 financiado por la CICYT".	to study the grazing behaviour and live weight changes of domestic herbivores grazing in a mixed flock from May to November on a 22 ha plot with heath-gorse shrubland with 23% improved ryegrass-clover pasture.	1	2004	1	May	1	Spain	Asturias	San Isidro, Illano	6°53'W (from Ferreira 2013)	43°19'N (from Ferreira 2013)	Cfb	Mountain	Semi-natural	ND	Similar	22	ha	ND	ND	Highland heathland	Heather- and gorse dominated heathland with some grass (Halimio alyssoidis-Ulicetum gallii association)	ND	ND	Nutrient deficient	Overlap with Ferreira 2013 except for month September; confirmed by authors.	goat; cattle + horse + sheep	ND	adult; w. youngs	female	34	34	ND	1.54545	adult animals per ha	78	3.54545	ND	0.718182	NA	1
3	x	Osoro 2005	Osoro K, García U, Jáuregui BM, Ferreira LMM, Oliván M, Celaya YR. Conducta de pastoreo y variaciones de peso de los herbívoros domésticor en un brezal-tojal parcialmente mejorado. XLV Reunión Científica de la SEEP (Sesión: Producción Animal). 2005.	Conference paper	2005	Osoro K	ND	Included in "el proyecto AGL2003-05342 financiado por la CICYT".	to study the grazing behaviour and live weight changes of domestic herbivores grazing in a mixed flock from May to November on a 22 ha plot with heath-gorse shrubland with 23% improved ryegrass-clover pasture.	1	2004	1	July	2	Spain	Asturias	San Isidro, Illano	6°53'W (from Ferreira 2013)	43°19'N (from Ferreira 2013)	Cfb	Mountain	Semi-natural	ND	Similar	22	ha	ND	ND	Highland heathland	Heather- and gorse dominated heathland with some grass (Halimio alyssoidis-Ulicetum gallii association)	ND	ND	Nutrient deficient	Overlap with Ferreira 2013 except for month September; confirmed by authors.	cattle; horse + sheep + goat	ND	adult; w. youngs	female	5	5	ND	0.227273	adult animals per ha	78	3.54545	ND	0.718182	NA	1
3	x	Osoro 2005	Osoro K, García U, Jáuregui BM, Ferreira LMM, Oliván M, Celaya YR. Conducta de pastoreo y variaciones de peso de los herbívoros domésticor en un brezal-tojal parcialmente mejorado. XLV Reunión Científica de la SEEP (Sesión: Producción Animal). 2005.	Conference paper	2005	Osoro K	ND	Included in "el proyecto AGL2003-05342 financiado por la CICYT".	to study the grazing behaviour and live weight changes of domestic herbivores grazing in a mixed flock from May to November on a 22 ha plot with heath-gorse shrubland with 23% improved ryegrass-clover pasture.	1	2004	1	July	2	Spain	Asturias	San Isidro, Illano	6°53'W (from Ferreira 2013)	43°19'N (from Ferreira 2013)	Cfb	Mountain	Semi-natural	ND	Similar	22	ha	ND	ND	Highland heathland	Heather- and gorse dominated heathland with some grass (Halimio alyssoidis-Ulicetum gallii association)	ND	ND	Nutrient deficient	Overlap with Ferreira 2013 except for month September; confirmed by authors.	horse; cattle + sheep + goat	ND	adult; w. youngs	female	5	5	ND	0.227273	adult animals per ha	78	3.54545	ND	0.718182	NA	1
3	x	Osoro 2005	Osoro K, García U, Jáuregui BM, Ferreira LMM, Oliván M, Celaya YR. Conducta de pastoreo y variaciones de peso de los herbívoros domésticor en un brezal-tojal parcialmente mejorado. XLV Reunión Científica de la SEEP (Sesión: Producción Animal). 2005.	Conference paper	2005	Osoro K	ND	Included in "el proyecto AGL2003-05342 financiado por la CICYT".	to study the grazing behaviour and live weight changes of domestic herbivores grazing in a mixed flock from May to November on a 22 ha plot with heath-gorse shrubland with 23% improved ryegrass-clover pasture.	1	2004	1	July	2	Spain	Asturias	San Isidro, Illano	6°53'W (from Ferreira 2013)	43°19'N (from Ferreira 2013)	Cfb	Mountain	Semi-natural	ND	Similar	22	ha	ND	ND	Highland heathland	Heather- and gorse dominated heathland with some grass (Halimio alyssoidis-Ulicetum gallii association)	ND	ND	Nutrient deficient	Overlap with Ferreira 2013 except for month September; confirmed by authors.	sheep; cattle + horse + goat	ND	adult; w. youngs	female	34	34	ND	1.54545	adult animals per ha	78	3.54545	ND	0.718182	NA	1
3	x	Osoro 2005	Osoro K, García U, Jáuregui BM, Ferreira LMM, Oliván M, Celaya YR. Conducta de pastoreo y variaciones de peso de los herbívoros domésticor en un brezal-tojal parcialmente mejorado. XLV Reunión Científica de la SEEP (Sesión: Producción Animal). 2005.	Conference paper	2005	Osoro K	ND	Included in "el proyecto AGL2003-05342 financiado por la CICYT".	to study the grazing behaviour and live weight changes of domestic herbivores grazing in a mixed flock from May to November on a 22 ha plot with heath-gorse shrubland with 23% improved ryegrass-clover pasture.	1	2004	1	July	2	Spain	Asturias	San Isidro, Illano	6°53'W (from Ferreira 2013)	43°19'N (from Ferreira 2013)	Cfb	Mountain	Semi-natural	ND	Similar	22	ha	ND	ND	Highland heathland	Heather- and gorse dominated heathland with some grass (Halimio alyssoidis-Ulicetum gallii association)	ND	ND	Nutrient deficient	Overlap with Ferreira 2013 except for month September; confirmed by authors.	goat; cattle + horse + sheep	ND	adult; w. youngs	female	34	34	ND	1.54545	adult animals per ha	78	3.54545	ND	0.718182	NA	1
3	x	Osoro 2005	Osoro K, García U, Jáuregui BM, Ferreira LMM, Oliván M, Celaya YR. Conducta de pastoreo y variaciones de peso de los herbívoros domésticor en un brezal-tojal parcialmente mejorado. XLV Reunión Científica de la SEEP (Sesión: Producción Animal). 2005.	Conference paper	2005	Osoro K	ND	Included in "el proyecto AGL2003-05342 financiado por la CICYT".	to study the grazing behaviour and live weight changes of domestic herbivores grazing in a mixed flock from May to November on a 22 ha plot with heath-gorse shrubland with 23% improved ryegrass-clover pasture.	1	2004	1	August	3	Spain	Asturias	San Isidro, Illano	6°53'W (from Ferreira 2013)	43°19'N (from Ferreira 2013)	Cfb	Mountain	Semi-natural	ND	Similar	22	ha	ND	ND	Highland heathland	Heather- and gorse dominated heathland with some grass (Halimio alyssoidis-Ulicetum gallii association)	ND	ND	Nutrient deficient	Overlap with Ferreira 2013 except for month September; confirmed by authors.	cattle; horse + sheep + goat	ND	adult; w. youngs	female	5	5	ND	0.227273	adult animals per ha	78	3.54545	ND	0.718182	NA	1
3	x	Osoro 2005	Osoro K, García U, Jáuregui BM, Ferreira LMM, Oliván M, Celaya YR. Conducta de pastoreo y variaciones de peso de los herbívoros domésticor en un brezal-tojal parcialmente mejorado. XLV Reunión Científica de la SEEP (Sesión: Producción Animal). 2005.	Conference paper	2005	Osoro K	ND	Included in "el proyecto AGL2003-05342 financiado por la CICYT".	to study the grazing behaviour and live weight changes of domestic herbivores grazing in a mixed flock from May to November on a 22 ha plot with heath-gorse shrubland with 23% improved ryegrass-clover pasture.	1	2004	1	August	3	Spain	Asturias	San Isidro, Illano	6°53'W (from Ferreira 2013)	43°19'N (from Ferreira 2013)	Cfb	Mountain	Semi-natural	ND	Similar	22	ha	ND	ND	Highland heathland	Heather- and gorse dominated heathland with some grass (Halimio alyssoidis-Ulicetum gallii association)	ND	ND	Nutrient deficient	Overlap with Ferreira 2013 except for month September; confirmed by authors.	horse; cattle + sheep + goat	ND	adult; w. youngs	female	5	5	ND	0.227273	adult animals per ha	78	3.54545	ND	0.718182	NA	1
3	x	Osoro 2005	Osoro K, García U, Jáuregui BM, Ferreira LMM, Oliván M, Celaya YR. Conducta de pastoreo y variaciones de peso de los herbívoros domésticor en un brezal-tojal parcialmente mejorado. XLV Reunión Científica de la SEEP (Sesión: Producción Animal). 2005.	Conference paper	2005	Osoro K	ND	Included in "el proyecto AGL2003-05342 financiado por la CICYT".	to study the grazing behaviour and live weight changes of domestic herbivores grazing in a mixed flock from May to November on a 22 ha plot with heath-gorse shrubland with 23% improved ryegrass-clover pasture.	1	2004	1	August	3	Spain	Asturias	San Isidro, Illano	6°53'W (from Ferreira 2013)	43°19'N (from Ferreira 2013)	Cfb	Mountain	Semi-natural	ND	Similar	22	ha	ND	ND	Highland heathland	Heather- and gorse dominated heathland with some grass (Halimio alyssoidis-Ulicetum gallii association)	ND	ND	Nutrient deficient	Overlap with Ferreira 2013 except for month September; confirmed by authors.	sheep; cattle + horse + goat	ND	adult; w. youngs	female	34	34	ND	1.54545	adult animals per ha	78	3.54545	ND	0.718182	NA	1
3	x	Osoro 2005	Osoro K, García U, Jáuregui BM, Ferreira LMM, Oliván M, Celaya YR. Conducta de pastoreo y variaciones de peso de los herbívoros domésticor en un brezal-tojal parcialmente mejorado. XLV Reunión Científica de la SEEP (Sesión: Producción Animal). 2005.	Conference paper	2005	Osoro K	ND	Included in "el proyecto AGL2003-05342 financiado por la CICYT".	to study the grazing behaviour and live weight changes of domestic herbivores grazing in a mixed flock from May to November on a 22 ha plot with heath-gorse shrubland with 23% improved ryegrass-clover pasture.	1	2004	1	August	3	Spain	Asturias	San Isidro, Illano	6°53'W (from Ferreira 2013)	43°19'N (from Ferreira 2013)	Cfb	Mountain	Semi-natural	ND	Similar	22	ha	ND	ND	Highland heathland	Heather- and gorse dominated heathland with some grass (Halimio alyssoidis-Ulicetum gallii association)	ND	ND	Nutrient deficient	Overlap with Ferreira 2013 except for month September; confirmed by authors.	goat; cattle + horse + sheep	ND	adult; w. youngs	female	34	34	ND	1.54545	adult animals per ha	78	3.54545	ND	0.718182	NA	1
2	x	Osoro 2005	Osoro K, García U, Jáuregui BM, Ferreira LMM, Oliván M, Celaya YR. Conducta de pastoreo y variaciones de peso de los herbívoros domésticor en un brezal-tojal parcialmente mejorado. XLV Reunión Científica de la SEEP (Sesión: Producción Animal). 2005.	Conference paper	2005	Osoro K	ND	Included in "el proyecto AGL2003-05342 financiado por la CICYT".	to study the grazing behaviour and live weight changes of domestic herbivores grazing in a mixed flock from May to November on a 22 ha plot with heath-gorse shrubland with 23% improved ryegrass-clover pasture.	1	2004	1	September	4	Spain	Asturias	San Isidro, Illano	6°53'W (from Ferreira 2013)	43°19'N (from Ferreira 2013)	Cfb	Mountain	Semi-natural	ND	Similar	22	ha	ND	ND	Highland heathland	Heather- and gorse dominated heathland with some grass (Halimio alyssoidis-Ulicetum gallii association)	ND	ND	Nutrient deficient	Overlap with Ferreira 2013 except for month September; confirmed by authors.	cattle; horse + sheep + goat	ND	adult; w. youngs	female	5	5	ND	0.227273	adult animals per ha	78	3.54545	ND	0.718182	NA	1
2	x	Osoro 2005	Osoro K, García U, Jáuregui BM, Ferreira LMM, Oliván M, Celaya YR. Conducta de pastoreo y variaciones de peso de los herbívoros domésticor en un brezal-tojal parcialmente mejorado. XLV Reunión Científica de la SEEP (Sesión: Producción Animal). 2005.	Conference paper	2005	Osoro K	ND	Included in "el proyecto AGL2003-05342 financiado por la CICYT".	to study the grazing behaviour and live weight changes of domestic herbivores grazing in a mixed flock from May to November on a 22 ha plot with heath-gorse shrubland with 23% improved ryegrass-clover pasture.	1	2004	1	September	4	Spain	Asturias	San Isidro, Illano	6°53'W (from Ferreira 2013)	43°19'N (from Ferreira 2013)	Cfb	Mountain	Semi-natural	ND	Similar	22	ha	ND	ND	Highland heathland	Heather- and gorse dominated heathland with some grass (Halimio alyssoidis-Ulicetum gallii association)	ND	ND	Nutrient deficient	Overlap with Ferreira 2013 except for month September; confirmed by authors.	horse; cattle + sheep + goat	ND	adult; w. youngs	female	5	5	ND	0.227273	adult animals per ha	78	3.54545	ND	0.718182	NA	1
2	x	Osoro 2005	Osoro K, García U, Jáuregui BM, Ferreira LMM, Oliván M, Celaya YR. Conducta de pastoreo y variaciones de peso de los herbívoros domésticor en un brezal-tojal parcialmente mejorado. XLV Reunión Científica de la SEEP (Sesión: Producción Animal). 2005.	Conference paper	2005	Osoro K	ND	Included in "el proyecto AGL2003-05342 financiado por la CICYT".	to study the grazing behaviour and live weight changes of domestic herbivores grazing in a mixed flock from May to November on a 22 ha plot with heath-gorse shrubland with 23% improved ryegrass-clover pasture.	1	2004	1	September	4	Spain	Asturias	San Isidro, Illano	6°53'W (from Ferreira 2013)	43°19'N (from Ferreira 2013)	Cfb	Mountain	Semi-natural	ND	Similar	22	ha	ND	ND	Highland heathland	Heather- and gorse dominated heathland with some grass (Halimio alyssoidis-Ulicetum gallii association)	ND	ND	Nutrient deficient	Overlap with Ferreira 2013 except for month September; confirmed by authors.	sheep; cattle + horse + goat	ND	adult; w. youngs	female	34	34	ND	1.54545	adult animals per ha	78	3.54545	ND	0.718182	NA	1
2	x	Osoro 2005	Osoro K, García U, Jáuregui BM, Ferreira LMM, Oliván M, Celaya YR. Conducta de pastoreo y variaciones de peso de los herbívoros domésticor en un brezal-tojal parcialmente mejorado. XLV Reunión Científica de la SEEP (Sesión: Producción Animal). 2005.	Conference paper	2005	Osoro K	ND	Included in "el proyecto AGL2003-05342 financiado por la CICYT".	to study the grazing behaviour and live weight changes of domestic herbivores grazing in a mixed flock from May to November on a 22 ha plot with heath-gorse shrubland with 23% improved ryegrass-clover pasture.	1	2004	1	September	4	Spain	Asturias	San Isidro, Illano	6°53'W (from Ferreira 2013)	43°19'N (from Ferreira 2013)	Cfb	Mountain	Semi-natural	ND	Similar	22	ha	ND	ND	Highland heathland	Heather- and gorse dominated heathland with some grass (Halimio alyssoidis-Ulicetum gallii association)	ND	ND	Nutrient deficient	Overlap with Ferreira 2013 except for month September; confirmed by authors.	goat; cattle + horse + sheep	ND	adult; w. youngs	female	34	34	ND	1.54545	adult animals per ha	78	3.54545	ND	0.718182	NA	1
3	x	Osoro 2005	Osoro K, García U, Jáuregui BM, Ferreira LMM, Oliván M, Celaya YR. Conducta de pastoreo y variaciones de peso de los herbívoros domésticor en un brezal-tojal parcialmente mejorado. XLV Reunión Científica de la SEEP (Sesión: Producción Animal). 2005.	Conference paper	2005	Osoro K	ND	Included in "el proyecto AGL2003-05342 financiado por la CICYT".	to study the grazing behaviour and live weight changes of domestic herbivores grazing in a mixed flock from May to November on a 22 ha plot with heath-gorse shrubland with 23% improved ryegrass-clover pasture.	1	2004	1	October	5	Spain	Asturias	San Isidro, Illano	6°53'W (from Ferreira 2013)	43°19'N (from Ferreira 2013)	Cfb	Mountain	Semi-natural	ND	Similar	22	ha	ND	ND	Highland heathland	Heather- and gorse dominated heathland with some grass (Halimio alyssoidis-Ulicetum gallii association)	ND	ND	Nutrient deficient	Overlap with Ferreira 2013 except for month September; confirmed by authors.	cattle; horse + sheep + goat	ND	adult; w. youngs	female	5	5	ND	0.227273	adult animals per ha	78	3.54545	ND	0.718182	NA	1
3	x	Osoro 2005	Osoro K, García U, Jáuregui BM, Ferreira LMM, Oliván M, Celaya YR. Conducta de pastoreo y variaciones de peso de los herbívoros domésticor en un brezal-tojal parcialmente mejorado. XLV Reunión Científica de la SEEP (Sesión: Producción Animal). 2005.	Conference paper	2005	Osoro K	ND	Included in "el proyecto AGL2003-05342 financiado por la CICYT".	to study the grazing behaviour and live weight changes of domestic herbivores grazing in a mixed flock from May to November on a 22 ha plot with heath-gorse shrubland with 23% improved ryegrass-clover pasture.	1	2004	1	October	5	Spain	Asturias	San Isidro, Illano	6°53'W (from Ferreira 2013)	43°19'N (from Ferreira 2013)	Cfb	Mountain	Semi-natural	ND	Similar	22	ha	ND	ND	Highland heathland	Heather- and gorse dominated heathland with some grass (Halimio alyssoidis-Ulicetum gallii association)	ND	ND	Nutrient deficient	Overlap with Ferreira 2013 except for month September; confirmed by authors.	horse; cattle + sheep + goat	ND	adult; w. youngs	female	5	5	ND	0.227273	adult animals per ha	78	3.54545	ND	0.718182	NA	1
3	x	Osoro 2005	Osoro K, García U, Jáuregui BM, Ferreira LMM, Oliván M, Celaya YR. Conducta de pastoreo y variaciones de peso de los herbívoros domésticor en un brezal-tojal parcialmente mejorado. XLV Reunión Científica de la SEEP (Sesión: Producción Animal). 2005.	Conference paper	2005	Osoro K	ND	Included in "el proyecto AGL2003-05342 financiado por la CICYT".	to study the grazing behaviour and live weight changes of domestic herbivores grazing in a mixed flock from May to November on a 22 ha plot with heath-gorse shrubland with 23% improved ryegrass-clover pasture.	1	2004	1	October	5	Spain	Asturias	San Isidro, Illano	6°53'W (from Ferreira 2013)	43°19'N (from Ferreira 2013)	Cfb	Mountain	Semi-natural	ND	Similar	22	ha	ND	ND	Highland heathland	Heather- and gorse dominated heathland with some grass (Halimio alyssoidis-Ulicetum gallii association)	ND	ND	Nutrient deficient	Overlap with Ferreira 2013 except for month September; confirmed by authors.	sheep; cattle + horse + goat	ND	adult; w. youngs	female	34	34	ND	1.54545	adult animals per ha	78	3.54545	ND	0.718182	NA	1
3	x	Osoro 2005	Osoro K, García U, Jáuregui BM, Ferreira LMM, Oliván M, Celaya YR. Conducta de pastoreo y variaciones de peso de los herbívoros domésticor en un brezal-tojal parcialmente mejorado. XLV Reunión Científica de la SEEP (Sesión: Producción Animal). 2005.	Conference paper	2005	Osoro K	ND	Included in "el proyecto AGL2003-05342 financiado por la CICYT".	to study the grazing behaviour and live weight changes of domestic herbivores grazing in a mixed flock from May to November on a 22 ha plot with heath-gorse shrubland with 23% improved ryegrass-clover pasture.	1	2004	1	October	5	Spain	Asturias	San Isidro, Illano	6°53'W (from Ferreira 2013)	43°19'N (from Ferreira 2013)	Cfb	Mountain	Semi-natural	ND	Similar	22	ha	ND	ND	Highland heathland	Heather- and gorse dominated heathland with some grass (Halimio alyssoidis-Ulicetum gallii association)	ND	ND	Nutrient deficient	Overlap with Ferreira 2013 except for month September; confirmed by authors.	goat; cattle + horse + sheep	ND	adult; w. youngs	female	34	34	ND	1.54545	adult animals per ha	78	3.54545	ND	0.718182	NA	1
3	x	Osoro 2005	Osoro K, García U, Jáuregui BM, Ferreira LMM, Oliván M, Celaya YR. Conducta de pastoreo y variaciones de peso de los herbívoros domésticor en un brezal-tojal parcialmente mejorado. XLV Reunión Científica de la SEEP (Sesión: Producción Animal). 2005.	Conference paper	2005	Osoro K	ND	Included in "el proyecto AGL2003-05342 financiado por la CICYT".	to study the grazing behaviour and live weight changes of domestic herbivores grazing in a mixed flock from May to November on a 22 ha plot with heath-gorse shrubland with 23% improved ryegrass-clover pasture.	1	2004	1	November	6	Spain	Asturias	San Isidro, Illano	6°53'W (from Ferreira 2013)	43°19'N (from Ferreira 2013)	Cfb	Mountain	Semi-natural	ND	Similar	22	ha	ND	ND	Highland heathland	Heather- and gorse dominated heathland with some grass (Halimio alyssoidis-Ulicetum gallii association)	ND	ND	Nutrient deficient	Overlap with Ferreira 2013 except for month September; confirmed by authors. Authors also confirmed that 'December' in publication actually was November.	cattle; horse + sheep + goat	ND	adult; w. youngs	female	5	5	ND	0.227273	adult animals per ha	78	3.54545	ND	0.718182	NA	1
3	x	Osoro 2005	Osoro K, García U, Jáuregui BM, Ferreira LMM, Oliván M, Celaya YR. Conducta de pastoreo y variaciones de peso de los herbívoros domésticor en un brezal-tojal parcialmente mejorado. XLV Reunión Científica de la SEEP (Sesión: Producción Animal). 2005.	Conference paper	2005	Osoro K	ND	Included in "el proyecto AGL2003-05342 financiado por la CICYT".	to study the grazing behaviour and live weight changes of domestic herbivores grazing in a mixed flock from May to November on a 22 ha plot with heath-gorse shrubland with 23% improved ryegrass-clover pasture.	1	2004	1	November	6	Spain	Asturias	San Isidro, Illano	6°53'W (from Ferreira 2013)	43°19'N (from Ferreira 2013)	Cfb	Mountain	Semi-natural	ND	Similar	22	ha	ND	ND	Highland heathland	Heather- and gorse dominated heathland with some grass (Halimio alyssoidis-Ulicetum gallii association)	ND	ND	Nutrient deficient	Overlap with Ferreira 2013 except for month September; confirmed by authors. Authors also confirmed that 'December' in publication actually was November.	horse; cattle + sheep + goat	ND	adult; w. youngs	female	5	5	ND	0.227273	adult animals per ha	78	3.54545	ND	0.718182	NA	1
3	x	Osoro 2005	Osoro K, García U, Jáuregui BM, Ferreira LMM, Oliván M, Celaya YR. Conducta de pastoreo y variaciones de peso de los herbívoros domésticor en un brezal-tojal parcialmente mejorado. XLV Reunión Científica de la SEEP (Sesión: Producción Animal). 2005.	Conference paper	2005	Osoro K	ND	Included in "el proyecto AGL2003-05342 financiado por la CICYT".	to study the grazing behaviour and live weight changes of domestic herbivores grazing in a mixed flock from May to November on a 22 ha plot with heath-gorse shrubland with 23% improved ryegrass-clover pasture.	1	2004	1	November	6	Spain	Asturias	San Isidro, Illano	6°53'W (from Ferreira 2013)	43°19'N (from Ferreira 2013)	Cfb	Mountain	Semi-natural	ND	Similar	22	ha	ND	ND	Highland heathland	Heather- and gorse dominated heathland with some grass (Halimio alyssoidis-Ulicetum gallii association)	ND	ND	Nutrient deficient	Overlap with Ferreira 2013 except for month September; confirmed by authors. Authors also confirmed that 'December' in publication actually was November.	sheep; cattle + horse + goat	ND	adult; w. youngs	female	34	34	ND	1.54545	adult animals per ha	78	3.54545	ND	0.718182	NA	1
3	x	Osoro 2005	Osoro K, García U, Jáuregui BM, Ferreira LMM, Oliván M, Celaya YR. Conducta de pastoreo y variaciones de peso de los herbívoros domésticor en un brezal-tojal parcialmente mejorado. XLV Reunión Científica de la SEEP (Sesión: Producción Animal). 2005.	Conference paper	2005	Osoro K	ND	Included in "el proyecto AGL2003-05342 financiado por la CICYT".	to study the grazing behaviour and live weight changes of domestic herbivores grazing in a mixed flock from May to November on a 22 ha plot with heath-gorse shrubland with 23% improved ryegrass-clover pasture.	1	2004	1	November	6	Spain	Asturias	San Isidro, Illano	6°53'W (from Ferreira 2013)	43°19'N (from Ferreira 2013)	Cfb	Mountain	Semi-natural	ND	Similar	22	ha	ND	ND	Highland heathland	Heather- and gorse dominated heathland with some grass (Halimio alyssoidis-Ulicetum gallii association)	ND	ND	Nutrient deficient	Overlap with Ferreira 2013 except for month September; confirmed by authors. Authors also confirmed that 'December' in publication actually was November.	goat; cattle + horse + sheep	ND	adult; w. youngs	female	34	34	ND	1.54545	adult animals per ha	78	3.54545	ND	0.718182	NA	1
4	x	Ormaechea 2021	Ormaechea SG, Cipriotti PA, Distel RA, Peri PL. The use of nutritional blocks as a tool for grazing management in extensive sheep husbandry. Ecología Austral. 2021;31:546-557.	Journal article	2021	Ormaechea SG	ormaecheasg@gmail.com	Supported by the National Agricultural Technology Institute of Argentina (INTA).	to evaluate the effectiveness of the strategic placement of attractive nutritional blocks to modify the spatial distribution patterns of sheep in an extensive livestock system in Santa Cruz, Argentina.	1	2015-2016	0	September-October	1	Argentina	Santa Cruz, Central Plateau	Estancia El Milagro	70°57'W	47°20'S	Bwk	Highland plateau	Natural	ND	ND	1859	ha	ND	ND	Xeric shrub steppe ('Erial')	Shrub steppe, sparcely vegetated (<50%)	Xeric	Haploxeralfic Natrargids	ND	North paddock	sheep	Corriedale	adult (wethers)	male	449	449	ND	0.16	animals per ha	449	0.16	0.016	0.016	Grazers assumed to be adult (by reviewers)	1
4	x	Ormaechea 2021	Ormaechea SG, Cipriotti PA, Distel RA, Peri PL. The use of nutritional blocks as a tool for grazing management in extensive sheep husbandry. Ecología Austral. 2021;31:546-557.	Journal article	2021	Ormaechea SG	ormaecheasg@gmail.com	Supported by the National Agricultural Technology Institute of Argentina (INTA).	to evaluate the effectiveness of the strategic placement of attractive nutritional blocks to modify the spatial distribution patterns of sheep in an extensive livestock system in Santa Cruz, Argentina.	2	2015-2016	0	September-October	1	Argentina	Santa Cruz, Central Plateau	Estancia El Milagro	70°57'W	47°20'S	Bwk	Highland plateau	Natural	ND	ND	5510	ha	ND	ND	Xeric shrub steppe ('Erial')	Shrub steppe, sparcely vegetated (<50%)	Xeric	Haploxeralfic Natrargids	ND	South paddock	sheep	Corriedale	adult (wethers)	male	991.8	991.8	ND	0.18	animals per ha	992	0.18	0.018	0.018	Grazers assumed to be adult (by reviewers)	1
4	x	Ormaechea 2021	Ormaechea SG, Cipriotti PA, Distel RA, Peri PL. The use of nutritional blocks as a tool for grazing management in extensive sheep husbandry. Ecología Austral. 2021;31:546-557.	Journal article	2021	Ormaechea SG	ormaecheasg@gmail.com	Supported by the National Agricultural Technology Institute of Argentina (INTA).	to evaluate the effectiveness of the strategic placement of attractive nutritional blocks to modify the spatial distribution patterns of sheep in an extensive livestock system in Santa Cruz, Argentina.	1	2015-2016	0	September-October	1	Argentina	Santa Cruz, Central Plateau	Estancia El Milagro	70°57'W	47°20'S	Bwk	Highland plateau	Natural	ND	ND	1859	ha	ND	ND	Xeric shrub steppe ('Erial')	Shrub steppe, sparcely vegetated (<50%)	Xeric	Haploxeralfic Natrargids	ND	North paddock	sheep	Corriedale	adult (wethers)	male	449	449	ND	0.16	animals per ha	449	0.16	0.016	0.016	Grazers assumed to be adult (by reviewers)	1
4	x	Ormaechea 2021	Ormaechea SG, Cipriotti PA, Distel RA, Peri PL. The use of nutritional blocks as a tool for grazing management in extensive sheep husbandry. Ecología Austral. 2021;31:546-557.	Journal article	2021	Ormaechea SG	ormaecheasg@gmail.com	Supported by the National Agricultural Technology Institute of Argentina (INTA).	to evaluate the effectiveness of the strategic placement of attractive nutritional blocks to modify the spatial distribution patterns of sheep in an extensive livestock system in Santa Cruz, Argentina.	2	2015-2016	0	September-October	1	Argentina	Santa Cruz, Central Plateau	Estancia El Milagro	70°57'W	47°20'S	Bwk	Highland plateau	Natural	ND	ND	5510	ha	ND	ND	Xeric shrub steppe ('Erial')	Shrub steppe, sparcely vegetated (<50%)	Xeric	Haploxeralfic Natrargids	ND	South paddock	sheep	Corriedale	adult (wethers)	male	991.8	991.8	ND	0.18	animals per ha	992	0.18	0.018	0.018	Grazers assumed to be adult (by reviewers)	1
4	x	Yang 2021	Yang C, Millner JP, Sun Y, Yuan H, Liu Y, Zhang Y, Wang Z, Chang S, Hou F. Supplementary feeding yak with oat hay improves nitrogen cycling in an alpine meadow on the Qinghai-Tibet Plateau, China. Agricultural Systems. 2021;193:103216. DOI: 10.1016/j.agsy.2021.103216.	Journal article	2021	Yang C	cyhoufj@lzu.edu.cn	the Strategic Priority Research Program of Chinese Academy of Sciences (XDA2010010203), National Natural Science Foundation of China (31172249), and Program for Innovative Research Team in University (IRT17R50).	to investigate the effects of oat hay supplementation on forage biomass, N return from litter and dung to soil and soil N levels by comparing supplemented and non-supplemented systems.	0	2010-2014	0	ND	ND	China	Gansu	Maqu Grassland Agriculture Trial Station of Lanzhou University, Maqu County	100° 46'-102° 29'E	33° 06'-34° 33'N	ET	Mountain (elevation 3500 m) with alpine meadows	Alpine pasture	grazing	similar	ND	ND	ND	ND	typical alpine meadows	perennial herbaceous foliage including Kobresia spp. (e.g., K. graminifolia, K. capillifolia, K. humilis, K. Tibetica), Elymus sp. (e.g., E. nutans), Potentilla L. sp. (e.g., P. anserina), Stipa spp. (e.g., S. aliena), and Festuca spp. (e.g., F. ovina)	ND	Mat-Cryic Cambisols soil	ND	NA	yak	ND	2-4 years	ND	ND	ND	NA	3.3	animals/ha	ND	3.3	3.3	3.3	Yak LSU counted as 1 (by review team)	1
4	x	Yang 2021	Yang C, Millner JP, Sun Y, Yuan H, Liu Y, Zhang Y, Wang Z, Chang S, Hou F. Supplementary feeding yak with oat hay improves nitrogen cycling in an alpine meadow on the Qinghai-Tibet Plateau, China. Agricultural Systems. 2021;193:103216. DOI: 10.1016/j.agsy.2021.103216.	Journal article	2021	Yang C	cyhoufj@lzu.edu.cn	the Strategic Priority Research Program of Chinese Academy of Sciences (XDA2010010203), National Natural Science Foundation of China (31172249), and Program for Innovative Research Team in University (IRT17R50).	to investigate the effects of oat hay supplementation on forage biomass, N return from litter and dung to soil and soil N levels by comparing supplemented and non-supplemented systems.	0	2010-2014	0	ND	ND	China	Gansu	Maqu Grassland Agriculture Trial Station of Lanzhou University, Maqu County	100° 46'-102° 29'E	33° 06'-34° 33'N	ET	Mountain (elevation 3500 m) with alpine meadows	Alpine pasture	grazing	similar	ND	ND	ND	ND	typical alpine meadows	perennial herbaceous foliage including Kobresia spp. (e.g., K. graminifolia, K. capillifolia, K. humilis, K. Tibetica), Elymus sp. (e.g., E. nutans), Potentilla L. sp. (e.g., P. anserina), Stipa spp. (e.g., S. aliena), and Festuca spp. (e.g., F. ovina)	ND	Mat-Cryic Cambisols soil	ND	NA	yak	ND	2-4 years	ND	ND	ND	NA	3.3	animals/ha	ND	3.3	3.3	3.3	Yak LSU counted as 1 (by review team)	2
4	x	Yang 2021	Yang C, Millner JP, Sun Y, Yuan H, Liu Y, Zhang Y, Wang Z, Chang S, Hou F. Supplementary feeding yak with oat hay improves nitrogen cycling in an alpine meadow on the Qinghai-Tibet Plateau, China. Agricultural Systems. 2021;193:103216. DOI: 10.1016/j.agsy.2021.103216.	Journal article	2021	Yang C	cyhoufj@lzu.edu.cn	the Strategic Priority Research Program of Chinese Academy of Sciences (XDA2010010203), National Natural Science Foundation of China (31172249), and Program for Innovative Research Team in University (IRT17R50).	to investigate the effects of oat hay supplementation on forage biomass, N return from litter and dung to soil and soil N levels by comparing supplemented and non-supplemented systems.	0	2010-2014	0	ND	ND	China	Gansu	Maqu Grassland Agriculture Trial Station of Lanzhou University, Maqu County	100° 46'-102° 29'E	33° 06'-34° 33'N	ET	Mountain (elevation 3500 m) with alpine meadows	Alpine pasture	grazing	similar	ND	ND	ND	ND	typical alpine meadows	perennial herbaceous foliage including Kobresia spp. (e.g., K. graminifolia, K. capillifolia, K. humilis, K. Tibetica), Elymus sp. (e.g., E. nutans), Potentilla L. sp. (e.g., P. anserina), Stipa spp. (e.g., S. aliena), and Festuca spp. (e.g., F. ovina)	ND	Mat-Cryic Cambisols soil	ND	NA	yak	ND	2-4 years	ND	ND	ND	NA	3.3	animals/ha	ND	3.3	3.3	3.3	Yak LSU counted as 1 (by review team)	3
4	x	Yang 2021	Yang C, Millner JP, Sun Y, Yuan H, Liu Y, Zhang Y, Wang Z, Chang S, Hou F. Supplementary feeding yak with oat hay improves nitrogen cycling in an alpine meadow on the Qinghai-Tibet Plateau, China. Agricultural Systems. 2021;193:103216. DOI: 10.1016/j.agsy.2021.103216.	Journal article	2021	Yang C	cyhoufj@lzu.edu.cn	the Strategic Priority Research Program of Chinese Academy of Sciences (XDA2010010203), National Natural Science Foundation of China (31172249), and Program for Innovative Research Team in University (IRT17R50).	to investigate the effects of oat hay supplementation on forage biomass, N return from litter and dung to soil and soil N levels by comparing supplemented and non-supplemented systems.	0	2010-2014	0	ND	ND	China	Gansu	Maqu Grassland Agriculture Trial Station of Lanzhou University, Maqu County	100° 46'-102° 29'E	33° 06'-34° 33'N	ET	Mountain (elevation 3500 m) with alpine meadows	Alpine pasture	grazing	similar	ND	ND	ND	ND	typical alpine meadows	perennial herbaceous foliage including Kobresia spp. (e.g., K. graminifolia, K. capillifolia, K. humilis, K. Tibetica), Elymus sp. (e.g., E. nutans), Potentilla L. sp. (e.g., P. anserina), Stipa spp. (e.g., S. aliena), and Festuca spp. (e.g., F. ovina)	ND	Mat-Cryic Cambisols soil	ND	NA	yak	ND	2-4 years	ND	ND	ND	NA	3.3	animals/ha	ND	3.3	3.3	3.3	Yak LSU counted as 1 (by review team)	1
4	x	Yang 2021	Yang C, Millner JP, Sun Y, Yuan H, Liu Y, Zhang Y, Wang Z, Chang S, Hou F. Supplementary feeding yak with oat hay improves nitrogen cycling in an alpine meadow on the Qinghai-Tibet Plateau, China. Agricultural Systems. 2021;193:103216. DOI: 10.1016/j.agsy.2021.103216.	Journal article	2021	Yang C	cyhoufj@lzu.edu.cn	the Strategic Priority Research Program of Chinese Academy of Sciences (XDA2010010203), National Natural Science Foundation of China (31172249), and Program for Innovative Research Team in University (IRT17R50).	to investigate the effects of oat hay supplementation on forage biomass, N return from litter and dung to soil and soil N levels by comparing supplemented and non-supplemented systems.	0	2010-2014	0	ND	ND	China	Gansu	Maqu Grassland Agriculture Trial Station of Lanzhou University, Maqu County	100° 46'-102° 29'E	33° 06'-34° 33'N	ET	Mountain (elevation 3500 m) with alpine meadows	Alpine pasture	grazing	similar	ND	ND	ND	ND	typical alpine meadows	perennial herbaceous foliage including Kobresia spp. (e.g., K. graminifolia, K. capillifolia, K. humilis, K. Tibetica), Elymus sp. (e.g., E. nutans), Potentilla L. sp. (e.g., P. anserina), Stipa spp. (e.g., S. aliena), and Festuca spp. (e.g., F. ovina)	ND	Mat-Cryic Cambisols soil	ND	NA	yak	ND	2-4 years	ND	ND	ND	NA	3.3	animals/ha	ND	3.3	3.3	3.3	Yak LSU counted as 1 (by review team)	2
4	x	Yang 2021	Yang C, Millner JP, Sun Y, Yuan H, Liu Y, Zhang Y, Wang Z, Chang S, Hou F. Supplementary feeding yak with oat hay improves nitrogen cycling in an alpine meadow on the Qinghai-Tibet Plateau, China. Agricultural Systems. 2021;193:103216. DOI: 10.1016/j.agsy.2021.103216.	Journal article	2021	Yang C	cyhoufj@lzu.edu.cn	the Strategic Priority Research Program of Chinese Academy of Sciences (XDA2010010203), National Natural Science Foundation of China (31172249), and Program for Innovative Research Team in University (IRT17R50).	to investigate the effects of oat hay supplementation on forage biomass, N return from litter and dung to soil and soil N levels by comparing supplemented and non-supplemented systems.	0	2010-2014	0	ND	ND	China	Gansu	Maqu Grassland Agriculture Trial Station of Lanzhou University, Maqu County	100° 46'-102° 29'E	33° 06'-34° 33'N	ET	Mountain (elevation 3500 m) with alpine meadows	Alpine pasture	grazing	similar	ND	ND	ND	ND	typical alpine meadows	perennial herbaceous foliage including Kobresia spp. (e.g., K. graminifolia, K. capillifolia, K. humilis, K. Tibetica), Elymus sp. (e.g., E. nutans), Potentilla L. sp. (e.g., P. anserina), Stipa spp. (e.g., S. aliena), and Festuca spp. (e.g., F. ovina)	ND	Mat-Cryic Cambisols soil	ND	NA	yak	ND	2-4 years	ND	ND	ND	NA	3.3	animals/ha	ND	3.3	3.3	3.3	Yak LSU counted as 1 (by review team)	3
4	x	Yang 2021	Yang C, Millner JP, Sun Y, Yuan H, Liu Y, Zhang Y, Wang Z, Chang S, Hou F. Supplementary feeding yak with oat hay improves nitrogen cycling in an alpine meadow on the Qinghai-Tibet Plateau, China. Agricultural Systems. 2021;193:103216. DOI: 10.1016/j.agsy.2021.103216.	Journal article	2021	Yang C	cyhoufj@lzu.edu.cn	the Strategic Priority Research Program of Chinese Academy of Sciences (XDA2010010203), National Natural Science Foundation of China (31172249), and Program for Innovative Research Team in University (IRT17R50).	to investigate the effects of oat hay supplementation on forage biomass, N return from litter and dung to soil and soil N levels by comparing supplemented and non-supplemented systems.	0	2010-2014	0	ND	ND	China	Gansu	Maqu Grassland Agriculture Trial Station of Lanzhou University, Maqu County	100° 46'-102° 29'E	33° 06'-34° 33'N	ET	Mountain (elevation 3500 m) with alpine meadows	Alpine pasture	grazing	similar	ND	ND	ND	ND	typical alpine meadows	perennial herbaceous foliage including Kobresia spp. (e.g., K. graminifolia, K. capillifolia, K. humilis, K. Tibetica), Elymus sp. (e.g., E. nutans), Potentilla L. sp. (e.g., P. anserina), Stipa spp. (e.g., S. aliena), and Festuca spp. (e.g., F. ovina)	ND	Mat-Cryic Cambisols soil	ND	NA	yak	ND	2-4 years	ND	ND	ND	NA	3.3	animals/ha	ND	3.3	3.3	3.3	Yak LSU counted as 1 (by review team)	1
4	x	Yang 2021	Yang C, Millner JP, Sun Y, Yuan H, Liu Y, Zhang Y, Wang Z, Chang S, Hou F. Supplementary feeding yak with oat hay improves nitrogen cycling in an alpine meadow on the Qinghai-Tibet Plateau, China. Agricultural Systems. 2021;193:103216. DOI: 10.1016/j.agsy.2021.103216.	Journal article	2021	Yang C	cyhoufj@lzu.edu.cn	the Strategic Priority Research Program of Chinese Academy of Sciences (XDA2010010203), National Natural Science Foundation of China (31172249), and Program for Innovative Research Team in University (IRT17R50).	to investigate the effects of oat hay supplementation on forage biomass, N return from litter and dung to soil and soil N levels by comparing supplemented and non-supplemented systems.	0	2010-2014	0	ND	ND	China	Gansu	Maqu Grassland Agriculture Trial Station of Lanzhou University, Maqu County	100° 46'-102° 29'E	33° 06'-34° 33'N	ET	Mountain (elevation 3500 m) with alpine meadows	Alpine pasture	grazing	similar	ND	ND	ND	ND	typical alpine meadows	perennial herbaceous foliage including Kobresia spp. (e.g., K. graminifolia, K. capillifolia, K. humilis, K. Tibetica), Elymus sp. (e.g., E. nutans), Potentilla L. sp. (e.g., P. anserina), Stipa spp. (e.g., S. aliena), and Festuca spp. (e.g., F. ovina)	ND	Mat-Cryic Cambisols soil	ND	NA	yak	ND	2-4 years	ND	ND	ND	NA	3.3	animals/ha	ND	3.3	3.3	3.3	Yak LSU counted as 1 (by review team)	2
4	x	Yang 2021	Yang C, Millner JP, Sun Y, Yuan H, Liu Y, Zhang Y, Wang Z, Chang S, Hou F. Supplementary feeding yak with oat hay improves nitrogen cycling in an alpine meadow on the Qinghai-Tibet Plateau, China. Agricultural Systems. 2021;193:103216. DOI: 10.1016/j.agsy.2021.103216.	Journal article	2021	Yang C	cyhoufj@lzu.edu.cn	the Strategic Priority Research Program of Chinese Academy of Sciences (XDA2010010203), National Natural Science Foundation of China (31172249), and Program for Innovative Research Team in University (IRT17R50).	to investigate the effects of oat hay supplementation on forage biomass, N return from litter and dung to soil and soil N levels by comparing supplemented and non-supplemented systems.	0	2010-2014	0	ND	ND	China	Gansu	Maqu Grassland Agriculture Trial Station of Lanzhou University, Maqu County	100° 46'-102° 29'E	33° 06'-34° 33'N	ET	Mountain (elevation 3500 m) with alpine meadows	Alpine pasture	grazing	similar	ND	ND	ND	ND	typical alpine meadows	perennial herbaceous foliage including Kobresia spp. (e.g., K. graminifolia, K. capillifolia, K. humilis, K. Tibetica), Elymus sp. (e.g., E. nutans), Potentilla L. sp. (e.g., P. anserina), Stipa spp. (e.g., S. aliena), and Festuca spp. (e.g., F. ovina)	ND	Mat-Cryic Cambisols soil	ND	NA	yak	ND	2-4 years	ND	ND	ND	NA	3.3	animals/ha	ND	3.3	3.3	3.3	Yak LSU counted as 1 (by review team)	3
4	x	Yang 2021	Yang C, Millner JP, Sun Y, Yuan H, Liu Y, Zhang Y, Wang Z, Chang S, Hou F. Supplementary feeding yak with oat hay improves nitrogen cycling in an alpine meadow on the Qinghai-Tibet Plateau, China. Agricultural Systems. 2021;193:103216. DOI: 10.1016/j.agsy.2021.103216.	Journal article	2021	Yang C	cyhoufj@lzu.edu.cn	the Strategic Priority Research Program of Chinese Academy of Sciences (XDA2010010203), National Natural Science Foundation of China (31172249), and Program for Innovative Research Team in University (IRT17R50).	to investigate the effects of oat hay supplementation on forage biomass, N return from litter and dung to soil and soil N levels by comparing supplemented and non-supplemented systems.	0	2010-2014	0	ND	ND	China	Gansu	Maqu Grassland Agriculture Trial Station of Lanzhou University, Maqu County	100° 46'-102° 29'E	33° 06'-34° 33'N	ET	Mountain (elevation 3500 m) with alpine meadows	Alpine pasture	grazing	similar	ND	ND	ND	ND	typical alpine meadows	perennial herbaceous foliage including Kobresia spp. (e.g., K. graminifolia, K. capillifolia, K. humilis, K. Tibetica), Elymus sp. (e.g., E. nutans), Potentilla L. sp. (e.g., P. anserina), Stipa spp. (e.g., S. aliena), and Festuca spp. (e.g., F. ovina)	ND	Mat-Cryic Cambisols soil	ND	NA	yak	ND	2-4 years	ND	ND	ND	NA	3.3	animals/ha	ND	3.3	3.3	3.3	Yak LSU counted as 1 (by review team)	1
4	x	Yang 2021	Yang C, Millner JP, Sun Y, Yuan H, Liu Y, Zhang Y, Wang Z, Chang S, Hou F. Supplementary feeding yak with oat hay improves nitrogen cycling in an alpine meadow on the Qinghai-Tibet Plateau, China. Agricultural Systems. 2021;193:103216. DOI: 10.1016/j.agsy.2021.103216.	Journal article	2021	Yang C	cyhoufj@lzu.edu.cn	the Strategic Priority Research Program of Chinese Academy of Sciences (XDA2010010203), National Natural Science Foundation of China (31172249), and Program for Innovative Research Team in University (IRT17R50).	to investigate the effects of oat hay supplementation on forage biomass, N return from litter and dung to soil and soil N levels by comparing supplemented and non-supplemented systems.	0	2010-2014	0	ND	ND	China	Gansu	Maqu Grassland Agriculture Trial Station of Lanzhou University, Maqu County	100° 46'-102° 29'E	33° 06'-34° 33'N	ET	Mountain (elevation 3500 m) with alpine meadows	Alpine pasture	grazing	similar	ND	ND	ND	ND	typical alpine meadows	perennial herbaceous foliage including Kobresia spp. (e.g., K. graminifolia, K. capillifolia, K. humilis, K. Tibetica), Elymus sp. (e.g., E. nutans), Potentilla L. sp. (e.g., P. anserina), Stipa spp. (e.g., S. aliena), and Festuca spp. (e.g., F. ovina)	ND	Mat-Cryic Cambisols soil	ND	NA	yak	ND	2-4 years	ND	ND	ND	NA	3.3	animals/ha	ND	3.3	3.3	3.3	Yak LSU counted as 1 (by review team)	2
4	x	Yang 2021	Yang C, Millner JP, Sun Y, Yuan H, Liu Y, Zhang Y, Wang Z, Chang S, Hou F. Supplementary feeding yak with oat hay improves nitrogen cycling in an alpine meadow on the Qinghai-Tibet Plateau, China. Agricultural Systems. 2021;193:103216. DOI: 10.1016/j.agsy.2021.103216.	Journal article	2021	Yang C	cyhoufj@lzu.edu.cn	the Strategic Priority Research Program of Chinese Academy of Sciences (XDA2010010203), National Natural Science Foundation of China (31172249), and Program for Innovative Research Team in University (IRT17R50).	to investigate the effects of oat hay supplementation on forage biomass, N return from litter and dung to soil and soil N levels by comparing supplemented and non-supplemented systems.	0	2010-2014	0	ND	ND	China	Gansu	Maqu Grassland Agriculture Trial Station of Lanzhou University, Maqu County	100° 46'-102° 29'E	33° 06'-34° 33'N	ET	Mountain (elevation 3500 m) with alpine meadows	Alpine pasture	grazing	similar	ND	ND	ND	ND	typical alpine meadows	perennial herbaceous foliage including Kobresia spp. (e.g., K. graminifolia, K. capillifolia, K. humilis, K. Tibetica), Elymus sp. (e.g., E. nutans), Potentilla L. sp. (e.g., P. anserina), Stipa spp. (e.g., S. aliena), and Festuca spp. (e.g., F. ovina)	ND	Mat-Cryic Cambisols soil	ND	NA	yak	ND	2-4 years	ND	ND	ND	NA	3.3	animals/ha	ND	3.3	3.3	3.3	Yak LSU counted as 1 (by review team)	3
9	x	Souza 2023	Souza EJO, Queiroz LMD, Lima EIM, Rocha Costa GR, Torres TR, Bezerra AC, Santos WM, Silva CS. Can GPS monitoring help farmers select the best nutritional management strategy for finishing sheep on pasture? Livestock Science. 2023;272:105229. DOI: 10.1016/j.livsci.2023.105229.	Journal article	2023	Souza EJO	evaristojorge@gmail.com	the Foundation for Science and Technology Support from Pernambuco for project financing, project number: APQ-1689–5.04/12.	to assess walking time, grazing time, grazing speed, Kernel density, nutrient intake, nutrient digestibility, and performance of Santa Ines × Dorper F1 crossbred sheep when supplemented or not in Caatinga rangeland.	1	2017	1	Rain to Dry season	0	Brazil	Pernambuco State	Serra Talhada	38°23'W	8°10'S	BSh	Rangeland	Semi-natural	ND	ND	37.9	ha	ND	ND	Seasonally dry tropical forest (Caatinga)	Trees and shrubs morphologically adapted to tolerate water deficit stress.	Seasonally dry	ND	ND	NA	sheep	Santa Ines x Dorper F1	5,5-6,5 months	male	24	NA	24	0.633245	animals/ha	24	0.633245	0.0316623	NA	Density based on total of 24 animals on the whole area.	1
1	x	Bowman 1999	Bowman JGP, Sowell BF, Boss DL, Sherwood H. Influence of liquid supplement delivery method on forage and supplement intake by grazing beef cows. Animal Feed Science and Technology. 1999; 78:273-285.	Journal article	1999	Bowman JGP	jbowman@montana.edu	Funded in part by the American Feed Industry Association, Arlington, VA, and Agri-Beef, Boise, ID.	to evaluate a dual marker technique for the measurement of individual animal consumption of liquid supplement, and to evaluate the effects of two liquid supplement delivery systems on supplement and forage intake and supplement feeding behavior by beef cows grazing native range.	0	ND	1	October-December	1	USA	Montana	Red Bluff Research Ranch, Norris	111°39'31.0"W	45°33'01.0"N	BSk	Highland rangeland	Semi-natural	ND	ND	ND	ND	ND	ND	Foothill rangeland	Mixed grassy/woody rangeland	ND	Sandy and silty	ND	NA	cattle	Angus x Hereford	2-3 years	female	60	60	NA	ND	ND	ND	ND	ND	ND	NA	1
1	x	Bowman 1999	Bowman JGP, Sowell BF, Boss DL, Sherwood H. Influence of liquid supplement delivery method on forage and supplement intake by grazing beef cows. Animal Feed Science and Technology. 1999; 78:273-285.	Journal article	1999	Bowman JGP	jbowman@montana.edu	Funded in part by the American Feed Industry Association, Arlington, VA, and Agri-Beef, Boise, ID.	to evaluate a dual marker technique for the measurement of individual animal consumption of liquid supplement, and to evaluate the effects of two liquid supplement delivery systems on supplement and forage intake and supplement feeding behavior by beef cows grazing native range.	0	ND	1	October-December	1	USA	Montana	Red Bluff Research Ranch, Norris	111°39'31.0"W	45°33'01.0"N	BSk	Highland rangeland	Semi-natural	ND	ND	ND	ND	ND	ND	Foothill rangeland	Mixed grassy/woody rangeland	ND	Sandy and silty	ND	NA	cattle	Angus x Hereford	2-3 years	female	60	60	NA	ND	ND	ND	ND	ND	ND	NA	1
1	x	Bowman 1999	Bowman JGP, Sowell BF, Boss DL, Sherwood H. Influence of liquid supplement delivery method on forage and supplement intake by grazing beef cows. Animal Feed Science and Technology. 1999; 78:273-285.	Journal article	1999	Bowman JGP	jbowman@montana.edu	Funded in part by the American Feed Industry Association, Arlington, VA, and Agri-Beef, Boise, ID.	to evaluate a dual marker technique for the measurement of individual animal consumption of liquid supplement, and to evaluate the effects of two liquid supplement delivery systems on supplement and forage intake and supplement feeding behavior by beef cows grazing native range.	0	ND	1	October-December	1	USA	Montana	Red Bluff Research Ranch, Norris	111°39'31.0"W	45°33'01.0"N	BSk	Highland rangeland	Semi-natural	ND	ND	ND	ND	ND	ND	Foothill rangeland	Mixed grassy/woody rangeland	ND	Sandy and silty	ND	NA	cattle	Angus x Hereford	2-3 years	female	60	60	NA	ND	ND	ND	ND	ND	ND	NA	2
1	x	Bowman 1999	Bowman JGP, Sowell BF, Boss DL, Sherwood H. Influence of liquid supplement delivery method on forage and supplement intake by grazing beef cows. Animal Feed Science and Technology. 1999; 78:273-285.	Journal article	1999	Bowman JGP	jbowman@montana.edu	Funded in part by the American Feed Industry Association, Arlington, VA, and Agri-Beef, Boise, ID.	to evaluate a dual marker technique for the measurement of individual animal consumption of liquid supplement, and to evaluate the effects of two liquid supplement delivery systems on supplement and forage intake and supplement feeding behavior by beef cows grazing native range.	0	ND	1	October-December	1	USA	Montana	Red Bluff Research Ranch, Norris	111°39'31.0"W	45°33'01.0"N	BSk	Highland rangeland	Semi-natural	ND	ND	ND	ND	ND	ND	Foothill rangeland	Mixed grassy/woody rangeland	ND	Sandy and silty	ND	NA	cattle	Angus x Hereford	2-3 years	female	60	60	NA	ND	ND	ND	ND	ND	ND	NA	2
1	x	Sowell 2003	Sowell BF, Bowman JGP, Grings EE, MacNeil MD. Liquid supplement and forage intake by range beef cows. J. Anim. Sci. 2003. 81:294–303.	Journal article	2003	Sowell BF	jbowman@montana.edu)	funded in part by NRICGP/USDA Strengthening Grant #9504239, the American Feed Industry Association, and Agri-Beef, Boise, Idaho.	to evaluate the effects of liquid supplement delivery method and cow age on forage intake, supplement intake, and supplement feeding behavior by mixed-age groups of cows grazing native range.	0	1995	1	Winter	1	USA	Montana	Ft. Keogh Livestock and Range Research Laboratory in Miles City	105°50′24″W	46°24′30″N	BSk	Rangeland	Semi-natural	ND	ND	253	ha	162	351	Prairie	Northern mixed-grass prairie	ND	ND	ND	Average pasture size.	cattle	(crossbreed)	mix adults	female	29.6667	29.6667	NA	3.36667	ha/AUM	32.6667	0.129117	0.129117	0.129117	Average animal density calculations in '_T' columns, others given in units as defined by authors.	1
1	x	Sowell 2003	Sowell BF, Bowman JGP, Grings EE, MacNeil MD. Liquid supplement and forage intake by range beef cows. J. Anim. Sci. 2003. 81:294–303.	Journal article	2003	Sowell BF	jbowman@montana.edu)	funded in part by NRICGP/USDA Strengthening Grant #9504239, the American Feed Industry Association, and Agri-Beef, Boise, Idaho.	to evaluate the effects of liquid supplement delivery method and cow age on forage intake, supplement intake, and supplement feeding behavior by mixed-age groups of cows grazing native range.	0	1996	2	Winter	1	USA	Montana	Ft. Keogh Livestock and Range Research Laboratory in Miles City	105°50′24″W	46°24′30″N	BSk	Rangeland	Semi-natural	ND	ND	253	ha	162	351	Prairie	Northern mixed-grass prairie	ND	ND	ND	Average pasture size.	cattle	(crossbreed)	mix adults	female	29.8333	29.8333	NA	3.36667	ha/AUM	32.8333	0.129776	0.129776	0.129776	Average animal density calculations in '_T' columns, others given in units as defined by authors.	1
1	x	Sowell 2003	Sowell BF, Bowman JGP, Grings EE, MacNeil MD. Liquid supplement and forage intake by range beef cows. J. Anim. Sci. 2003. 81:294–303.	Journal article	2003	Sowell BF	jbowman@montana.edu)	funded in part by NRICGP/USDA Strengthening Grant #9504239, the American Feed Industry Association, and Agri-Beef, Boise, Idaho.	to evaluate the effects of liquid supplement delivery method and cow age on forage intake, supplement intake, and supplement feeding behavior by mixed-age groups of cows grazing native range.	0	1995	1	Winter	1	USA	Montana	Ft. Keogh Livestock and Range Research Laboratory in Miles City	105°50′24″W	46°24′30″N	BSk	Rangeland	Semi-natural	ND	ND	253	ha	162	351	Prairie	Northern mixed-grass prairie	ND	ND	ND	Average pasture size.	cattle	(crossbreed)	mix adults	female	29.6667	29.6667	NA	3.36667	ha/AUM	32.6667	0.129117	0.129117	0.129117	Average animal density calculations in '_T' columns, others given in units as defined by authors.	2
1	x	Sowell 2003	Sowell BF, Bowman JGP, Grings EE, MacNeil MD. Liquid supplement and forage intake by range beef cows. J. Anim. Sci. 2003. 81:294–303.	Journal article	2003	Sowell BF	jbowman@montana.edu)	funded in part by NRICGP/USDA Strengthening Grant #9504239, the American Feed Industry Association, and Agri-Beef, Boise, Idaho.	to evaluate the effects of liquid supplement delivery method and cow age on forage intake, supplement intake, and supplement feeding behavior by mixed-age groups of cows grazing native range.	0	1996	2	Winter	1	USA	Montana	Ft. Keogh Livestock and Range Research Laboratory in Miles City	105°50′24″W	46°24′30″N	BSk	Rangeland	Semi-natural	ND	ND	253	ha	162	351	Prairie	Northern mixed-grass prairie	ND	ND	ND	Average pasture size.	cattle	(crossbreed)	mix adults	female	29.8333	29.8333	NA	3.36667	ha/AUM	32.8333	0.129776	0.129776	0.129776	Average animal density calculations in '_T' columns, others given in units as defined by authors.	2
1	x	Sowell 2003	Sowell BF, Bowman JGP, Grings EE, MacNeil MD. Liquid supplement and forage intake by range beef cows. J. Anim. Sci. 2003. 81:294–303.	Journal article	2003	Sowell BF	jbowman@montana.edu)	funded in part by NRICGP/USDA Strengthening Grant #9504239, the American Feed Industry Association, and Agri-Beef, Boise, Idaho.	to evaluate the effects of liquid supplement delivery method and cow age on forage intake, supplement intake, and supplement feeding behavior by mixed-age groups of cows grazing native range.	0	1995	1	Winter	1	USA	Montana	Ft. Keogh Livestock and Range Research Laboratory in Miles City	105°50′24″W	46°24′30″N	BSk	Rangeland	Semi-natural	ND	ND	253	ha	162	351	Prairie	Northern mixed-grass prairie	ND	ND	ND	Average pasture size.	cattle	(crossbreed)	mix adults	female	29.6667	29.6667	NA	3.36667	ha/AUM	32.6667	0.129117	0.129117	0.129117	Average animal density calculations in '_T' columns, others given in units as defined by authors.	1
1	x	Sowell 2003	Sowell BF, Bowman JGP, Grings EE, MacNeil MD. Liquid supplement and forage intake by range beef cows. J. Anim. Sci. 2003. 81:294–303.	Journal article	2003	Sowell BF	jbowman@montana.edu)	funded in part by NRICGP/USDA Strengthening Grant #9504239, the American Feed Industry Association, and Agri-Beef, Boise, Idaho.	to evaluate the effects of liquid supplement delivery method and cow age on forage intake, supplement intake, and supplement feeding behavior by mixed-age groups of cows grazing native range.	0	1996	2	Winter	1	USA	Montana	Ft. Keogh Livestock and Range Research Laboratory in Miles City	105°50′24″W	46°24′30″N	BSk	Rangeland	Semi-natural	ND	ND	253	ha	162	351	Prairie	Northern mixed-grass prairie	ND	ND	ND	Average pasture size.	cattle	(crossbreed)	mix adults	female	29.8333	29.8333	NA	3.36667	ha/AUM	32.8333	0.129776	0.129776	0.129776	Average animal density calculations in '_T' columns, others given in units as defined by authors.	1
1	x	Sowell 2003	Sowell BF, Bowman JGP, Grings EE, MacNeil MD. Liquid supplement and forage intake by range beef cows. J. Anim. Sci. 2003. 81:294–303.	Journal article	2003	Sowell BF	jbowman@montana.edu)	funded in part by NRICGP/USDA Strengthening Grant #9504239, the American Feed Industry Association, and Agri-Beef, Boise, Idaho.	to evaluate the effects of liquid supplement delivery method and cow age on forage intake, supplement intake, and supplement feeding behavior by mixed-age groups of cows grazing native range.	0	1995	1	Winter	1	USA	Montana	Ft. Keogh Livestock and Range Research Laboratory in Miles City	105°50′24″W	46°24′30″N	BSk	Rangeland	Semi-natural	ND	ND	253	ha	162	351	Prairie	Northern mixed-grass prairie	ND	ND	ND	Average pasture size.	cattle	(crossbreed)	mix adults	female	29.6667	29.6667	NA	3.36667	ha/AUM	32.6667	0.129117	0.129117	0.129117	Average animal density calculations in '_T' columns, others given in units as defined by authors.	2
1	x	Sowell 2003	Sowell BF, Bowman JGP, Grings EE, MacNeil MD. Liquid supplement and forage intake by range beef cows. J. Anim. Sci. 2003. 81:294–303.	Journal article	2003	Sowell BF	jbowman@montana.edu)	funded in part by NRICGP/USDA Strengthening Grant #9504239, the American Feed Industry Association, and Agri-Beef, Boise, Idaho.	to evaluate the effects of liquid supplement delivery method and cow age on forage intake, supplement intake, and supplement feeding behavior by mixed-age groups of cows grazing native range.	0	1996	2	Winter	1	USA	Montana	Ft. Keogh Livestock and Range Research Laboratory in Miles City	105°50′24″W	46°24′30″N	BSk	Rangeland	Semi-natural	ND	ND	253	ha	162	351	Prairie	Northern mixed-grass prairie	ND	ND	ND	Average pasture size.	cattle	(crossbreed)	mix adults	female	29.8333	29.8333	NA	3.36667	ha/AUM	32.8333	0.129776	0.129776	0.129776	Average animal density calculations in '_T' columns, others given in units as defined by authors.	2
1	x	Guerrero 2018	Guerrero JMH, Cordera JMM, Josias MWS. Suplementación de ovinos con caña picada y urea en la época seca. Agrisost. 2018;24(2):130-142.	Journal article	2018	Guerrero JMH	jose.hernandez@reduc.edu.cu	ND	to prevent the loss of weight in ovine grazing on native pasture, by providing chopped sugar cane alone, and chopped sugar cane + urea. An additional goal was to evaluate the effect of sugar cane + urea supplementation compared to supplementation with chopped sugar cane alone, on performance, consumption, and food conversion, along with the ingestion behavior and production costs of ovines fed na…	0	2015	1	June-September	1	Angola	Huambo	Facultad de Medicina Veterinaria del Huambo, Barrio Santo António	15°42'55''E	12°48'11''S	Cwb	ND	Natural	ND	ND	43	ha	ND	ND	ND	Herbaceous	Dry	ND	ND	43 ha = total pasture area, ND on area per treatment.	sheep	Undefined	10-14 months	female	9	9	NA	0.209302	animals per ha	9	0.209302	0.0209302	0.0209302	3 sheep in each treatment, 6 per comparison	1
1	x	Guerrero 2018	Guerrero JMH, Cordera JMM, Josias MWS. Suplementación de ovinos con caña picada y urea en la época seca. Agrisost. 2018;24(2):130-142.	Journal article	2018	Guerrero JMH	jose.hernandez@reduc.edu.cu	ND	to prevent the loss of weight in ovine grazing on native pasture, by providing chopped sugar cane alone, and chopped sugar cane + urea. An additional goal was to evaluate the effect of sugar cane + urea supplementation compared to supplementation with chopped sugar cane alone, on performance, consumption, and food conversion, along with the ingestion behavior and production costs of ovines fed na…	0	2015	1	June-September	1	Angola	Huambo	Facultad de Medicina Veterinaria del Huambo, Barrio Santo António	15°42'55''E	12°48'11''S	Cwb	ND	Natural	ND	ND	43	ha	ND	ND	ND	Herbaceous	Dry	ND	ND	43 ha = total pasture area, ND on area per treatment.	sheep	Undefined	10-14 months	female	9	9	NA	0.209302	animals per ha	9	0.209302	0.0209302	0.0209302	3 sheep in each treatment, 6 per comparison	2
2	x	López López 2019	López López C, Celaya R, Ferreira LMM, García U, Rodrigues MAM, Osoro K. Comparative foraging behaviour and performance between cattle and horses grazing in heathlands with different proportions of improved pasture area. Journal of Applied Animal Research. 2019;47(1):377-385, DOI: 10.1080/09712119.2019.1649679.	Journal article	2019	López López C	rcelaya@serida.org	The Spanish National Institute for Agricultural and Food Research and Technology (INIA) under Project RTA2010-00136-00-00 and European Regional Development Fund. Carlos López López was recipient of a predoctoral fellowship from INIA during the study.	to compare the diet selection and productive performance of lactating beef cows and mares grazing with their offspring during spring-autumn season at different vegetation mixtures regarding the dominant plant community, i.e. heather-gorse shrubland or IP.	2	2012	2	June	1	Spain	Asturias	Carbayal Research Station, Sierra de San Isidro, Illano	6°54'W	43°19'N	Cfb	Mountain	Semi-natural	ND	Similar	22	ha	ND	ND	Highland heathland	Heather- and gorse dominated heathland with some grass (Halimio alyssoidis-Ulicetum gallii association)	ND	ND	Nutrient deficient	NA	cattle; horse	Asturiana de los Valles	adult; cows w. youngs	female	10	10	ND	0.454545	adult animals per ha	20	0.909091	ND	0.818182	NA	1
2	x	López López 2019	López López C, Celaya R, Ferreira LMM, García U, Rodrigues MAM, Osoro K. Comparative foraging behaviour and performance between cattle and horses grazing in heathlands with different proportions of improved pasture area. Journal of Applied Animal Research. 2019;47(1):377-385, DOI: 10.1080/09712119.2019.1649679.	Journal article	2019	López López C	rcelaya@serida.org	The Spanish National Institute for Agricultural and Food Research and Technology (INIA) under Project RTA2010-00136-00-00 and European Regional Development Fund. Carlos López López was recipient of a predoctoral fellowship from INIA during the study.	to compare the diet selection and productive performance of lactating beef cows and mares grazing with their offspring during spring-autumn season at different vegetation mixtures regarding the dominant plant community, i.e. heather-gorse shrubland or IP.	2	2012	2	June	1	Spain	Asturias	Carbayal Research Station, Sierra de San Isidro, Illano	6°54'W	43°19'N	Cfb	Mountain	Semi-natural	ND	Similar	22	ha	ND	ND	Highland heathland	Heather- and gorse dominated heathland with some grass (Halimio alyssoidis-Ulicetum gallii association)	ND	ND	Nutrient deficient	NA	horse; cattle	Crossbreed	adult; mares w. youngs	female	10	10	ND	0.454545	adult animals per ha	20	0.909091	ND	0.818182	NA	1
4	x	López López 2019	López López C, Celaya R, Ferreira LMM, García U, Rodrigues MAM, Osoro K. Comparative foraging behaviour and performance between cattle and horses grazing in heathlands with different proportions of improved pasture area. Journal of Applied Animal Research. 2019;47(1):377-385, DOI: 10.1080/09712119.2019.1649679.	Journal article	2019	López López C	rcelaya@serida.org	The Spanish National Institute for Agricultural and Food Research and Technology (INIA) under Project RTA2010-00136-00-00 and European Regional Development Fund. Carlos López López was recipient of a predoctoral fellowship from INIA during the study.	to compare the diet selection and productive performance of lactating beef cows and mares grazing with their offspring during spring-autumn season at different vegetation mixtures regarding the dominant plant community, i.e. heather-gorse shrubland or IP.	2	2012	2	June	1	Spain	Asturias	Carbayal Research Station, Sierra de San Isidro, Illano	6°54'W	43°19'N	Cfb	Mountain	Semi-natural	ND	Similar	22	ha	ND	ND	Highland heathland	Heather- and gorse dominated heathland with some grass (Halimio alyssoidis-Ulicetum gallii association)	ND	ND	Nutrient deficient	NA	cattle; horse	Asturiana de los Valles	young; calves w. mothers	female	10	10	ND	0.454545	adult animals per ha	20	0.909091	ND	0.818182	NA	1
4	x	López López 2019	López López C, Celaya R, Ferreira LMM, García U, Rodrigues MAM, Osoro K. Comparative foraging behaviour and performance between cattle and horses grazing in heathlands with different proportions of improved pasture area. Journal of Applied Animal Research. 2019;47(1):377-385, DOI: 10.1080/09712119.2019.1649679.	Journal article	2019	López López C	rcelaya@serida.org	The Spanish National Institute for Agricultural and Food Research and Technology (INIA) under Project RTA2010-00136-00-00 and European Regional Development Fund. Carlos López López was recipient of a predoctoral fellowship from INIA during the study.	to compare the diet selection and productive performance of lactating beef cows and mares grazing with their offspring during spring-autumn season at different vegetation mixtures regarding the dominant plant community, i.e. heather-gorse shrubland or IP.	2	2012	2	June	1	Spain	Asturias	Carbayal Research Station, Sierra de San Isidro, Illano	6°54'W	43°19'N	Cfb	Mountain	Semi-natural	ND	Similar	22	ha	ND	ND	Highland heathland	Heather- and gorse dominated heathland with some grass (Halimio alyssoidis-Ulicetum gallii association)	ND	ND	Nutrient deficient	NA	horse; cattle	Crossbreed	young; foals w. mothers	female	10	10	ND	0.454545	adult animals per ha	20	0.909091	ND	0.818182	NA	1
2	x	López López 2019	López López C, Celaya R, Ferreira LMM, García U, Rodrigues MAM, Osoro K. Comparative foraging behaviour and performance between cattle and horses grazing in heathlands with different proportions of improved pasture area. Journal of Applied Animal Research. 2019;47(1):377-385, DOI: 10.1080/09712119.2019.1649679.	Journal article	2019	López López C	rcelaya@serida.org	The Spanish National Institute for Agricultural and Food Research and Technology (INIA) under Project RTA2010-00136-00-00 and European Regional Development Fund. Carlos López López was recipient of a predoctoral fellowship from INIA during the study.	to compare the diet selection and productive performance of lactating beef cows and mares grazing with their offspring during spring-autumn season at different vegetation mixtures regarding the dominant plant community, i.e. heather-gorse shrubland or IP.	2	2012	2	September	3	Spain	Asturias	Carbayal Research Station, Sierra de San Isidro, Illano	6°54'W	43°19'N	Cfb	Mountain	Semi-natural	ND	Similar	22	ha	ND	ND	Highland heathland	Heather- and gorse dominated heathland with some grass (Halimio alyssoidis-Ulicetum gallii association)	ND	ND	Nutrient deficient	NA	cattle; horse	Asturiana de los Valles	adult; cows w. youngs	female	10	10	ND	0.454545	adult animals per ha	20	0.909091	ND	0.818182	NA	1
[truncated: 25 more rows]
[truncated: 50 more columns]
