# Supplementary material for: Effects on biodiversity in semi-natural pastures of giving the grazing animals access to additional nutrient sources: a systematic review
Source: Environ Evid. 2024 Aug 1;13:18. doi: 10.1186/s13750-024-00343-4 (PMC11378873; doi:10.1186/s13750-024-00343-4)
Supplement: Supplementary file 9 — Additional file 9: Unobtainable articles. [file 13750_2024_343_MOESM9_ESM.xlsx]

## Sheet: READ ME
Effects on biodiversity in semi-natural pastures of giving the grazing animals access to additional nutrient sources: a systematic review
This additional file contains a list with unobtainable references.

## Sheet: Unobtainable articles
Author	Title	Publisher		Volume	Section	Pages
Andersson, A.; Spörndly, E.; Glimskär, A.	Näringsvärde i gräs på naturbeten	Swedish Universtity of Agricultural Sciences	2000
Ansin, O. E.; Gomide, J. A.; Mattos, W. R. S.; DaSilva, S. C.	Horses grazing management to promote distribution of Lotus tenuis (Waldst. et Kit) in a temperate grassland	Fundacao Estudos Agrarios Luiz Queiroz (Fealq). Proceedings of the XIX International Grassland Congress: Grassland Ecosystems: An Outlook into the 21st Century	2001			814-815
Asdal, A.	Changes in grassland management and its effect on plant diversity	Crop Wild Relative	2005	3		15-17
Asit Das, A. D.; De Debasis, D. D.	High altitude grasslands of the Himalayan region	Pashudhan	2001	16	4
Bailey, D. W.	New approaches to protect watersheds and riparian areas by manipulating livestock grazing behavior	University of California Water Resources Center	2006			315-321
Bealey, C. E.; Wilson, P. J.; Wheeler, B. R.; Cooke, A. I.; Glaves, D. J.	The effectiveness of agri-environment schemes in conserving lowland wet grassland in the UK	Aspects of Applied Biology	2018	139		173-178
Bedel, J.; Bernier, A. Y.	Livestock rearing and the wooded areas of the Mediterranean region. Use of pasture resources	Les zones defavorisees mediterraneennes dans la CEE	1987			187-201
Bohner, A.; Sobotik, M.; Potsch, E. M.	The species richness of the Austrian grassland and the importance of grassland management for biodiversity.	Grassland Science in Europe Volume 7. Multi-function grasslands Organizing Committee of the European Grassland Federation. Proceedings of the 19th General Meeting of the European Grassland Federation, La Rochelle, France, 27-30 May 2002	2002			766-767
Buchgraber, K.	Utilization and conservation of forage in alpine regions of Austria	Veroffentlichungen - Bundesanstalt fur Alpenlandische Landwirstschaft Gumpenstein;	1999	31
Burke, M. J. W; Critchley, C. N. R.	Review of UK agri-environment schemes and other initiatives in maintaining, restoring and re-creating semi-natural lowland grassland	Countryside Council for Wales	2001
Campbell, A. J.; Brown, G. R.	Biological control of scarabs causing eucalyptus dieback	RIRDC Publication - Rural Industries Research and Development Corporation (Kingston)	1998	3	89
CIAT	Cattle production systems	CIAT Annual Report, Tropical Pastures Program.				319-340
Dahmen, P.; Kuhbauch, W.	Sward changes as a consequence of change of utilization from a conventional cutting and grazing system to an extensive cutting system at the Rengen site	Wirtschaftseigene Futter	1990	36	2	175-185
Dehnhardt, A.; Meyerhoff, J.	Sustainable development of the riparian landscape of the Elbe: benefits and costs of reclamation and renaturalization of floodplains. (Agrarokonomische Monographien und Sammelwerke) [German]	Nachhaltige Entwicklung der Stromlandschaft Elbe. Nutzen und Kosten der Wiedergewinnung und Renaturierung von Uberschwemmungsauen	2002
Delpech, R.	Contribution to the experimental study of the dynamics of grassland vegetation		1974
Dennis, P.; Downie, I. S.; Milligan, A. L.; Abernethy, V. J.; McCracken, D. L.; Foster, G. N.; Murphy, K. J; Waterhouse, A.; Furness, R. W.; Dover, J. W.; Bunce, R. G. H.	Modelling plant and animal diversity in a Scottish catchment devoted to agriculture	Key Concepts in Landscape Ecology	1998			161-166
Diallo, M.; Akinbamijo, O. O.; Diallo, H.; Delamu, N.; Diallo, M.; Munstermann, S.	Raising trypanotolerant animals under improved transhumance strategies in Guinea Maritime region	Supplement and Workshop Recommendations to Proceedings Animal health Universiti Putra Malaysia Press	2004			435-437
Dulphy, J. P.; Benoit, M.; Laignel, G.; Tournadre, H.	Relation between forage and sheep production in a semi-dry context under organic management.	Bulgarian Association for Grassland and Forage Production (BAGFP). Grassland Science in Europe Volume 8	2003
Dzomba, E.; Cizmic, B.; Djulepa, A.; Hadziosmanovic, A.; Dedic, M.	Foraging and some aspect of social behavior of goats under extensive pasture confinement	Proceedings of the 24th International Scientific Expert Conference of Agriculture and Food Industry, Sarajevo, Bosnia and Herzegovina	2013
Eknaes, M.	Free fatty acids and off-flavours in goat milk: effect of energy balance and different feeding regimes.	Norwegian University of Life Sciences, Department of Animal and Aquacultural Sciences	2009
Elgersma, A.; Dijkstra, J.; Tamminga, S.	Fresh herbage for dairy cattle: the key to a sustainable food chain	Wageningen UR Frontis Series	2006	18
El-Shaer, H. M.	Sustainable utilization of halophytic plant species as livestock fodders in Egypt	Special session: salinity problems and halophyte use 1997 Pages Valenzeno, Bari, Italy, 22-26 September 1997
Estermann, B. L.	Nutrient cycling in suckler beef systems including alpine grazing: breed and calving season effects and comparison with other livestock system options	Wissenschaftsverlag Vauk Kiel KG	2001
Farce, M. H.; Miraux, N.	Livestock farming, land use and environment	Annales de Zootechnie. Adapting livestock production to the new demands made on grasslands in disadvantaged areas, Clermont-Ferrand, 27-28 April 1998.	1998	47	5	315-527
Gambetta, A.; Formoso, D.; Rodriguez, A.; Piaggio, L.	Evaluation of feed intake, variation in body weight and wool production efficiency in Corriedale, Polwarth and Merino wethers on pasture	Produccion Ovina	1995	8		33-43
Garcia, F.; Carrere, P.; Soussana, J. F.; Baumont, R.	Selective defoliation has a major influence on heterogeneity development in swards extensively-grazed by sheep	Grassland Science in Europe Volume 7. Multi-function grasslands Organizing Committee of the European Grassland Federation. Proceedings of the 19th General Meeting of the European Grassland Federation, La Rochelle, France, 27-30 May 2002	2002			248-249
Gardener, C. J.; McIvor, J. G.; Williams, J.	Dry tropical rangelands: solving one problem and creating another	Australian ecosystems. Proc. symposium, Geraldton, W.A., 1988	1990			279-286
Gomez-Sal, A.	Livestock free ranging behaviour as a tool in modelling silvopastoral systems	Natural resource development and utilization: future research and technology management in soil plant animal human systems: Proceedings of the Commission of European Communities Coordination Workshop, Wageningen, Netherlands, June	1992
Gomm, F. B.	Grazing management on mountain meadows	Publication, Agricultural Experiment Station, University of Wyoming	1979			147-163
Granda, M.; Moreno, V.; Prieto, P. M.	Natural pastures in the Extremaduran dehesa rangelands	Coleccion Informacion Tecnica Agraria. Serie Ganaderia	1991	4
Heller, K.; Mossakowski, D.	Conservation systems wet grasslands and their impact on soil Nematocera (Diptera : Sciaridae)	Communications of the German Society for General and Applied Entomology	1999	12	1-6	611-614
Herzon, I.; Saastamoinen, M.; Särkijärvi, S.; Myllymäki, M.; Schreurs, C.	Natural values on semi-natural and permanent pastures grazed by horses	Wageningen Academic Publishers	2014
Hodgson, J. and Eadie, J.	Vegetation resources and animal nutrition in hill areas: agricultural and environmental implications	Hill Land Symposium 1984	1984
Holmes, C. W.; Roche, J. R.	Pastures and supplements in dairy production	New Zealand Society of Animal Production Occasional Publication	2007			221-239
Hulbert, I. A. R.	Livestock grazing of woodlands - impact and management options	Scottish Forestry	2001	56	1	5-17
Ilgner, J.; Endter, W.	The efficient utilization of permanent grasslands in foothills and medium mountains by establishing centres for raising young animals	Proceedings of the 13th International Grassland Congress. Sectional Papers, Section		6		362-367
J. Jago; K. Bright; B. Dela Rue; I.	Development of a method for managing cow traffic in a pastoral automatic milking system	4th European Conference on Precision Livestock Farming, ECPLF 2009				169-174
Journet, M; Richard, F.	Low intensive dairy grassland systems in Britanny: A technical and environmental analysis	3rd Conference on Research on Ruminants	1996			81-84
Kiran, G. S.; Leena, A.; Kavita, S.; Karia, J.	Study of grasslands in Amerli District	Range Management and Agroforestry	2004	25	2	161-163
Kirkham, F. W.	The potential effects of nutrient enrichment in semi-natural lowland grasslands through mixed habitat grazing or supplementary feeding	Scottish Natural Heritage	2006
Krizsan, S.	Surfôrkvalitet: effekt av gjæringsmønster på fôropptak og utnyttelse av næringsstoffer hos storfe	Doctor scientiarum thesis. agris.fao.org	2006
Kurkela, P.	Prospects for reindeer husbandry based on grass and silage feeding	Acta Veterinaria Scandinavica	1976
Lehnhardt, A.	Naturkvaliteter på ferske enge: betydning af kvælstof og drift	Den Kgl. Veterinær-og Landbohøjskole	2006
Leuschner, C.	The role of water availability and nitrogen supply as limiting location factors in various basiphytic dry grassland communities in Upper Alsace, France	Phytocoenologia	1989	18	1	1-54
Marin, G.	Silvopastoral system in Romania	Proceedings International Conference Forest Research NAGEF - Forest Research Institute	2001			677-680
Montagnini, M.	Restoration of degraded pastures using agrosilvopastoral systems with native trees in the neotropics	Agroforestry as a Tool for Landscape Restoration. Nova Science Publishers, Inc.	2011			55-68
Nentwig, W.; Poehling, H. M.; Laussmann, H.	Grasshoppers and locusts (Orthoptera: Saltatoria) in the agricultural landscape of middle Europe	Agrarokologie; 1999. 34:215 pp. 14 pp. of ref.
Pailan, G. H.; Sharma, D. K.; Verma, N. C.; Gupta, J. N.	Supplemental value of legume and tree leaves in grass-based diet for pregnant sheep	Range Management and Agroforestry	2003	24	2	135-139
Passmore, C.	Farming within conservation constraints - a personal experience	Environmentally responsible grassland management
Piccolo, M. D.; Neill, C.; Krusche, A.; Laclau, J. P.; Cerri, C. C.	Changes in nutrient dynamics throughout water transfers in a Tropical Forest and Pasture of Rondonia, Brazil	American Geophysical Union, Washington DC, USA, [URL:http://www.agu.org]	2006
Pilgrim, E. S.; Smith, R. S.; Bardgett, R. D.; Mortimer, S. R.; Beaumont, D. A.; Millward, D.; Lawson, C.; Harrison, K. A.; Edwards, A. E.; Quirk, H.; Tallowin, J. R. B.	Establishing links between floral diversity and soil phosphorus availability over a range of different grasslands	British Grassland Society Occasional Symposium No.38. High value grassland British Grassland Society (BGS). Proceedings of the BGS/BES/BSAS Conference held at Keele University, Staffordshire, UK, 17-19 April, 2007	2007			297-300
Reinoso, M.; Diaz, F.; Simon, L.	Tree grasslands. Nutritional benefits compared to monocultures	Cuban Journal of Agricultural Science	2005	39	2	159-167
Rojas, L. X.; McDowell, L. R.; Martin, F. G.; Wilkinson, N. S.	The mineral status of the soil, pastures and beef cattle in the southeast of Venezuela. A case study of paraplegia	Zootecnia Tropical	1993	11	1	27-47
Roseveare, G. M.	Eastern Transvaal Pasture Research Station	Herbage Abstracts	1942	12		S64-S72
Sabattini, R. A.; Lallana, V. H.; Lallana, M. C.; Elizalde, J. H. I.; Faya de Falcon, L.	Survey of Eryngium spp. (caraguata) in north central region of Entre Rios	Proceedings of the 12th Argentine meeting on weeds and their control, Mar del Plata, Argentina	1991	1		103-112
Sanzano, G. A.; Fadda. G. S.; Caceres, M. R.	Pastures influence on some soil properties of Northwestern Argentina	Revista Industrial y Agricola de Tucuman	1997	74	1	65-69
Sawalhah, M.	Livestock and vegetation responses to stocking rate treatments in two rangeland ecosystems of New Mexico	NEW MEXICO STATE UNIVERSITY LAS CRUCES, NEW MEXICO	2014			1-147
Schmidt, I. K.	Næringsstoffer på heden: Kan hedeplejen håndtere det?	Flora og Fauna	2015
Schmucki, R.; Reimark, J.; Cousins, S. A. O.	Species and functional diversity in semi-natural grasslands: When local management and landscape context matter	The Future of Biodiversity: Genes, Species, Ecosystems. ECOLOGICAL SOCIETY OF GERMANY, AUSTRIA AND SWITZERLAND	2010			129
Singh, F., Jain, R. K.; Kanaodia, K. C.	Evaluation of different fodder production system for economic production of small animals	Indian Journal of Small Ruminants	1996	2	1	34-39
Soderstrom, B.	Farmland birds in semi-natural pastures: conservation and management	Acta Universitatis Agriculturae Sueciae Agraria	1999	151		117
Sur, D.	Primary production of extensive and semi-extensive grassland	Grassland and Mountain Agriculture Research Institute. Grassland ecology V. Proceedings of the 5th Ecological Conference, Banska Bystrica, Slovakia, 23-25 November 1999	2000			326-333
Suresh, G.; Tripathi, S. B.; Gupta, J. N.; Sharma, D. K.	Herbage production and soil fertility changes in different pastures as influenced by fertilization under semi-arid conditions	Indian Journal of Agronomy	2009	54	4	465-470
Takahashi, T.	Deficiency and excess of micronutrients in Japanese grasslands	Technical Bulletin, ASPAC Food and Fertilizer Technology Centre	1984	81
Tallowin, J. R. B.; Kirkham, F. W.; Hoppe, G. M.; Sanderson, R. A.;Bardgett, R. D.; Bhogal, A.	Role of farmyard manure, inorganic fertilizers and lime in the sustainable management of semi-natural grasslands.	British Grassland Society Occasional Symposium No.38. Proceedings of the BGS/BES/BSAS Conference held at Keele University, Staffordshire, UK, 17-19 April, 2007	2007			329-332
Tejedor, F. P. J.	Behaviour of the bubalino cattle in forestations of pine with different species from pastures in a silvopastoral system	Revista Veterinaria	2010	21		752-754
Teuscher, T.	Different effects of livestock farming systems on the environment	Entwicklung + Landlicher Raum	1998	32	4	13-16
Varelas, L. A.	Effectiveness and Costs of Using Targeted Cattle Grazing to Alter Fire Behavior	New Mexico State University	2012
Vigil, F. R.; Fransen, S. C.; Chisholm, T. S.; Huber, D.	A comparison of pasture management systems for growing beef cattle in the Northern Great Plains	Agronomy Abstracts. 73rd annual meeting, American Society of Agronomy	1981
Virkajärvi, P.; Hokkanen, T.; Koponen, S.; Uusi-Kämppä, J.; Mannerkorpi, P.; Castren, H.; Huhta,H.	Forest pastures and semi-natural meadow for suckler cows in Finland		1996
Vogl, C. R.; Vogl-Lukasser, B.	Dynamics in the traditional management of natural resources by small peasant farmers in the Alpine Mountains of Eastern Tyrol/Austria: Its consequences on cultivation and use of plant species	United Nations University, 53-70, Jingumae 5-chome Shibuya-ku Tokyo 150-8 925 Japan, [URL:http://www.unu.edu]	2001
Walker, M. H.	Natural and improved natural pastures compared with sown pastures for forage and animal production	Proceedings of the 12th International Grassland Congress. Improvement of natural and production of seeded meadows and pastures	1974
	The ecology and management of grazing systems		1996
