# Supplementary material for: Effects on biodiversity in semi-natural pastures of giving the grazing animals access to additional nutrient sources: a systematic review
Source: Environ Evid. 2024 Aug 1;13:18. doi: 10.1186/s13750-024-00343-4 (PMC11378873; doi:10.1186/s13750-024-00343-4)
Supplement: Supplementary file 10 — Additional file 10: Supplementary tables. [file 13750_2024_343_MOESM10_ESM.xlsx]

## Sheet: READ ME
Effects on biodiversity in semi-natural pastures of giving the grazing animals access to additional nutrient sources: a systematic review
This additional file contains supplementary tables.

## Sheet: Table S1
Table S1. Model results for the analysis of effects of co-enclosing an improved grassland area with a semi-natural grassland on the grazers’ behaviour, estimated as the Electivity for the improved grassland area. Model 1a was used to estimate the Electivity responses across different grazer species, including the proportion of improved grassland area as covariate. Model 2a estimated the differenc…
A) ANOVA (type 2/3)	Model 1a (type = 2)			Model 2a (type = 3)			Model 3a (type = 3)			Model 4a (type = 2)
	chisq	df	sign.	chisq	df	sign.	chisq	df	sign.	chisq	df	sign.
Factors
Grazer species	107.44	3	***	6.39	3	n.s.	10.37	3	*	-	-	-
Mixed herd (Y/N)	-	-	-	0.13	1	n.s.	2.01	1	n.s.	-	-	-
Outcome measure	-	-	-	-	-	-	-	-	-	11.52	3	**
Continuous variables
Improved area (prop.)	23.67	1	***	24.53	1	***	28.83	1	***	39.46	1	***
LSU (per ha)	-	-	-	-	-	-	1.36	1	n.s.	-	-	-
Interactions
Grazer species x Mixed herd	-	-	-	12.56	3	**	13.58	3	**	-	-	-
B) CONFIDENCE INTERVALS / COEFFICIENTS	Model 1a			Model 2a			Model 3a			Model 4a
	mean	low. CI	upp. CI	mean	low. CI	upp. CI	mean	low. CI	upp. CI	mean	low. CI	upp. CI
Factors
Grazer species
- cattle	0.43	0.35	0.5	see below			see below			see below
- goat	0.04	-0.0491	0.13							-	-	-
- horse	0.4465	0.33	0.58							-	-	-
- sheep	0.3593	0.27	0.45							-	-	-
Mixed herd (Y/N)
- cattle: mixed	-	-	-	0.43	0.33	0.52	0.43	0.34	0.52	-	-	-
- cattle: not mixed	-	-	-	0.45	0.34	0.55	0.52	0.39	0.66	-	-	-
- goat: mixed	-	-	-	0	-0.09	0.09	0.01	-0.08	0.1	-	-	-
- goat: not mixed	-	-	-	0.26	0.1	0.42	0.29	0.14	0.45	-	-	-
- horse: mixed	-	-	-	0.47	0.33	0.62	0.48	0.34	0.62	-	-	-
- horse: not mixed	-	-	-	0.37	0.12	0.62	0.4	0.15	0.66	-	-	-
- sheep: mixed	-	-	-	0.37	0.27	0.47	0.38	0.29	0.48	-	-	-
- sheep: not mixed	-	-	-	0.36052	0.25	0.48	0.39	0.27	0.51	-	-	-
Outcome measure
- cattle: grazing	-	-	-	-	-	-	-	-	-	0.41	0.35	0.47
- cattle: resting	-	-	-	-	-	-	-	-	-	0.22	0.07	0.36
- cattle: urination/defaecation	-	-	-	-	-	-	-	-	-	0.31	0.16	0.45
- cattle: general	-	-	-	-	-	-	-	-	-	0.36	0.22	0.5
Continuous variables	coef	sign.		coef	sign.		coef	sign.		coef	sign.
Improved area (prop.)	-0.92	***		-1	***		-1.2	***		-0.8	***
LSU (per ha)	-	-	-	-	-	-	0.05	n.s.		-	-	-
C) CONTRASTS	Model 1a			Model 2a			Model 3a			Model 4a
	coef	sign.		coef	sign.		coef	sign.		coef	sign.
Factors
Grazer species
- cattle vs. goat	0.39	***		-	-		-	-		-	-
- cattle vs. horse	-0.03	n.s.		-	-		-	-		-	-
- cattle vs. sheep	0.07	n.s.		-	-		-	-		-	-
- goat vs. horse	-0.42	***		-	-		-	-		-	-
- goat vs. sheep	-0.32	***		-	-		-	-		-	-
- horse vs. sheep	0.09	n.s.		-	-		-	-		-	-
Mixed herd
- cattle: mixed	-	-		-0.02	n.s.		-0.09	n.s.		-	-
- goat: mixed	-	-		-0.26	***		-0.28	***		-	-
- horse: mixed	-	-		0.1	n.s.		0.08	n.s.		-	-
- sheep: mixed	-	-		0.01	n.s.		-0.01	n.s.		-	-
Outcome measure
- grazing vs. urin./defaec.	-	-		-	-		-	-		0.1	n.s.
- grazing vs. resting	-	-		-	-		-	-		0.19	*
- grazing vs. general	-	-		-	-		-	-		0.05	n.s.
- urin./defaec. vs. resting	-	-		-	-		-	-		0.09	n.s.
- urination/defaec. vs. general	-	-		-	-		-	-		-0.05	n.s.
- resting vs. general	-	-		-	-		-	-		-0.14	n.s.
Data	All			All			With LSU data			Only cattle studies
N observations	52			52			49			28
N groups	10			10			10			8

## Sheet: Table S2
Table S2. Model results for the sensitivity analysis (excluding studies with high risk of bias) of effects of co-enclosing an improved grassland area with a semi-natural grassland on the grazers’ behaviour, estimated as the Electivity for the improved grassland area. Model 1a was used to estimate the Electivity responses across different grazer species, including the proportion of improved grassl…
A) ANOVA (type 2/3)	Model 1b (type = 2)			Model 2b (type = 3)			Model 3b (type = 3)			Model 4b (type = 2)
	chisq	df	sign.	chisq	df	sign.	chisq	df	sign.	chisq	df	sign.
Factors
Grazer species	105.35	3	***	6.27	3	n.s.	12.89	3	**	-	-	-
Mixed herd (Y/N)	-	-	-	0.15	1	n.s.	2.79	1	n.s.	-	-	-
Outcome measure	-	-	-	-	-	-		-	-	10.87	3	*
Continuous variables
Improved area (prop.)	19.12	1	***	21.88	1	***	30.26	1	***	25	1	***
LSU (per ha)	-	-	-	-	-	-	2.25	1	n.s.	-	-	-
Interactions
Grazer species x Mixed herd	-	-	-	12.36	3	**	16.97	3	***	-	-	-
B) CONFIDENCE INTERVALS / COEFFICIENTS	Model 1b			Model 2b			Model 3b			Model 4b
	mean	low. CI	upp. CI	mean	low. CI	upp. CI	mean	low. CI	upp. CI	mean	low. CI	upp. CI
Factors
Grazer species
- cattle	0.43	0.35	0.51	see below			see below			see below
- goat	0.04	-0.0547	0.13							-	-	-
- horse	0.46	0.32	0.59							-	-	-
- sheep	0.3611	0.27	0.45							-	-	-
Mixed herd (Y/N)
- cattle: mixed	-	-	-	0.43	0.33	0.53	0.43	0.34	0.53	-	-	-
- cattle: not mixed	-	-	-	0.45	0.33	0.57	0.53	0.39	0.68	-	-	-
- goat: mixed	-	-	-	0	-0.09	0.1	0.01	-0.08	0.1	-	-	-
- goat: not mixed	-	-	-	0.26	0.1	0.43	0.3	0.14	0.47	-	-	-
- horse: mixed	-	-	-	0.48	0.33	0.63	0.48	0.34	0.63	-	-	-
- horse: not mixed	-	-	-	0.37	0.11	0.64	0.42	0.16	0.68	-	-	-
- sheep: mixed	-	-	-	0.37	0.27	0.48	0.39	0.29	0.49	-	-	-
- sheep: not mixed	-	-	-	0.37	0.24	0.49	0.4	0.28	0.52	-	-	-
Outcome measure
- cattle: grazing	-	-	-	-	-	-	-	-	-	0.43	0.36	0.5
- cattle: resting	-	-	-	-	-	-	-	-	-	0.24	0.09	0.39
- cattle: urination/defaecation	-	-	-	-	-	-	-	-	-	0.33	0.18	0.48
- cattle: general	-	-	-	-	-	-	-	-	-	0.3	0.02	0.58
Continuous variables	coef	sign.		coef	sign.		coef	sign.		coef	sign.
Improved area (prop.)	-0.95	***		-1.04	***		-1.3	***		-0.88	***
LSU (per ha)	-	-	-	-	-	-	0.07	n.s.		-	-	-
C) CONTRASTS	Model 1a			Model 2a			Model 3a			Model 4a
	coef	sign.		coef	sign.		coef	sign.		coef	sign.
Factors
Grazer species
- cattle vs. goat	0.39	***		-	-		-	-		-	-
- cattle vs. horse	-0.03	n.s.		-	-		-	-		-	-
- cattle vs. sheep	0.07	n.s.		-	-		-	-		-	-
- goat vs. horse	-0.42	***		-	-		-	-		-	-
- goat vs. sheep	-0.32	***		-	-		-	-		-	-
- horse vs. sheep	0.09	n.s.		-	-		-	-		-	-
Mixed herd
- cattle: mixed	-	-		-0.02	n.s.		-0.1	n.s.		-	-
- goat: mixed	-	-		-0.26	***		-0.29	***		-	-
- horse: mixed	-	-		0.1	n.s.		0.06	n.s.		-	-
- sheep: mixed	-	-		0.01	n.s.		-0.01	n.s.		-	-
Outcome measure
- grazing vs. urin./defaec.	-	-		-	-		-	-		0.1	n.s.
- grazing vs. resting	-	-		-	-		-	-		0.19	*
- grazing vs. general	-	-		-	-		-	-		0.13	n.s.
- urin./defaec. vs. resting	-	-		-	-		-	-		0.09	n.s.
- urination/defaec. vs. general	-	-		-	-		-	-		0.03	n.s.
- resting vs. general	-	-		-	-		-	-		-0.06	n.s.
Data	Excl. high risk of bias-studies			Excl. high risk of bias-studies			With LSU-data, excl. high risk of bias-studies			Only cattle studies, excl. high risk of bias-studies
N observations	51			51			48			26
N groups	9			9			9			7

## Sheet: Table S3
Table S3. Model result on the effects of supplementary feeding on dry matter intake (DMI), including all studies (5) with data.
Variable	DMI model
	Log-ratio	SE	sign.
Supplementary feeding	-0.07	0.21	n.s.

## Sheet: Table S4
Table S4. Model result on the effects of supplementary feeding on dry matter intake (DMI), excluding studies (2) with high risk of bias.
Variable	DMI model
	Log-ratio	SE	sign.
Supplementary feeding	0.22	0.13	n.s.

## Sheet: Table S5
Table S5. Summary of experimental designs and variables that should be considered for inclusion when examining how and why addition of improved grassland or nutrients affects biodiversity of different organisms.
Type of study	Main factors	Confounding variables to control for	Response variables (biodiversity, animal behaviour)
(A) EXPERIMENTAL	Addition of improved grassland to existing semi-natural grasslands (SNG) with BACI design (before-after contol-impact, replicated across sites with randomization; see text)	Size (proportion) of improved area Fertility difference SNG-added area Type of added area (grassland, cropland, grazed forest) Historical land use of added area (old abandoned arable land, recently fertilized grassland, etc.) Landscape (surrounding landscape, buffer zone size, etc.) Animals (LSU, species, mixed herds, etc.)	Biodiversity measures Plant diversity and indicator species Insects (e.g. pollinators) Soil animals, fungi, microorgranisma Birds Ecosystem service (NCP) indicators
			Animal behaviour Movement, grazing, resting, urinating, defecating Nutrient transport with animals
	Addition of supplementary feed to existing semi-natural grasslands	Amount of supplementary feed added Feed composition Animals (as above)	(as above)
	Addition of other nutrient sources to existing semi-natural grasslands	Amount and which nutrient(s) added Animals (as above)	(as above)
(B) NATURAL EXPERIMENTS	Existing variation in inclusion of improved grasslands across landscapes (non-experimental and non-controlled, including representative non-inclusion sites)	Size of SNG and improved grassland Time since inclusion, historical land use, surrounding landscape Fertility differences Animals (as above)	Plant diversity and indicator species Insects Soil organisms Birds Ecosystem service (NCP) indicators
	Existing variation in addition of supplementary feed or nutrients (non-experimental and non-controlled)	(as above)	(as above)
